# Supplementary material for: Developing scandium and yttrium coordination chemistry to advance theranostic radiopharmaceuticals
Source: Commun Chem. 2020 May 15;3:61. doi: 10.1038/s42004-020-0307-0 (PMC9814396; doi:10.1038/s42004-020-0307-0)
Supplement: Supplementary file 3 — Supplementary Data 1 [file 42004_2020_307_MOESM3_ESM.txt]

 
data_shelx

_publ_section_acknowledgements
;
The Advanced Light Source is supported by the Director,
 Office of Science, Office of Basic Energy Sciences, of the 
U.S. Department of Energy under Contract No. DE-AC02-05CH11231.
; 

# start Validation Reply Form
_vrf_PLAT201_shelx
;
PROBLEM: Isotropic non-H Atoms in Main Residue(s) .......          1 Report
RESPONSE: The diffuse nature of the bound and outer sphere water made 
anisotropic refinements of these atoms unreasonable.
;
_vrf_PLAT430_shelx
;
PROBLEM: Short Inter D...A Contact  O3A      ..O15      .       2.81 Ang.  
RESPONSE: This alert signifies a "missed" H-bonding interction. The
interaction is likely there, but the H atom involved could not be
located.
;
# end Validation Reply Form
 
_audit_creation_method            'SHELXL-2014/7'
_shelx_SHELXL_version_number      '2014/7'
_chemical_name_systematic         ?
_chemical_name_common             ?
_chemical_melting_point           ?
_chemical_formula_moiety          ?
_chemical_formula_sum
 'C37 H47.91 K N9 O16.45 Sc' 
_chemical_formula_weight          966.07

loop_
 _atom_type_symbol
 _atom_type_description
 _atom_type_scat_dispersion_real
 _atom_type_scat_dispersion_imag
 _atom_type_scat_source
 'C'  'C'   0.0033   0.0016
 'Calculated using XDISP in WinGX (Farrugia, 1999)'
 'H'  'H'   0.0000   0.0000
 'Calculated using XDISP in WinGX (Farrugia, 1999)'
 'N'  'N'   0.0061   0.0033
 'Calculated using XDISP in WinGX (Farrugia, 1999)'
 'O'  'O'   0.0106   0.0060
 'Calculated using XDISP in WinGX (Farrugia, 1999)'
 'Sc'  'Sc'   0.2519   0.3716
 'Calculated using XDISP in WinGX (Farrugia, 1999)'
 'K'  'K'   0.2009   0.2494
 'Calculated using XDISP in WinGX (Farrugia, 1999)'
 
_space_group_crystal_system       triclinic
_space_group_IT_number            2
_space_group_name_H-M_alt         'P -1'
_space_group_name_Hall            '-P 1'
 
_shelx_space_group_comment
;
The symmetry employed for this shelxl refinement is uniquely defined
by the following loop, which should always be used as a source of
symmetry information in preference to the above space-group names.
They are only intended as comments.
;
 
loop_
 _space_group_symop_operation_xyz
 'x, y, z'
 '-x, -y, -z'
 
_cell_length_a                    10.2038(8)
_cell_length_b                    14.6760(11)
_cell_length_c                    18.5145(15)
_cell_angle_alpha                 76.724(3)
_cell_angle_beta                  75.801(3)
_cell_angle_gamma                 81.651(3)
_cell_volume                      2604.4(4)
_cell_formula_units_Z             2
_cell_measurement_temperature     100(2)
_cell_measurement_reflns_used     33807
_cell_measurement_theta_min       1.468
_cell_measurement_theta_max       26.108
 
_exptl_crystal_description        needle
_exptl_crystal_colour             colorless
_exptl_crystal_density_meas       ?
_exptl_crystal_density_method     ?
_exptl_crystal_density_diffrn     1.232          
_exptl_crystal_F_000              1009
_exptl_transmission_factor_min    ?
_exptl_transmission_factor_max    ?
_exptl_crystal_size_max           0.100
_exptl_crystal_size_mid           0.011
_exptl_crystal_size_min           0.007
_exptl_absorpt_coefficient_mu     0.290
_shelx_estimated_absorpt_T_min    ?
_shelx_estimated_absorpt_T_max    ?
_exptl_absorpt_correction_type    multi-scan
_exptl_absorpt_correction_T_min   0.5141
_exptl_absorpt_correction_T_max   0.7453
_exptl_absorpt_process_details    SADABS
_exptl_absorpt_special_details    ?
_diffrn_ambient_temperature       100(2)
_diffrn_radiation_wavelength      0.7288
_diffrn_radiation_type            synchrotron
_diffrn_source                    'Advanced Light Source, station 12.2.1'                       
_diffrn_radiation_monochromator	  'silicon 111'
_diffrn_measurement_device_type   'Bruker D8 with PHOTON II CPAD detector' 
_diffrn_measurement_method        '\f and \w shutterless scans'
_diffrn_detector_area_resol_mean  10.42
_diffrn_reflns_number             33807
_diffrn_reflns_av_unetI/netI      0.1492
_diffrn_reflns_av_R_equivalents   0.1155
_diffrn_reflns_limit_h_min        -12
_diffrn_reflns_limit_h_max        12
_diffrn_reflns_limit_k_min        -17
_diffrn_reflns_limit_k_max        17
_diffrn_reflns_limit_l_min        -22
_diffrn_reflns_limit_l_max        22
_diffrn_reflns_theta_min          1.468
_diffrn_reflns_theta_max          26.108
_diffrn_reflns_theta_full         25.930
_diffrn_measured_fraction_theta_max   0.994
_diffrn_measured_fraction_theta_full  1.000
_diffrn_reflns_Laue_measured_fraction_max    0.994
_diffrn_reflns_Laue_measured_fraction_full   1.000
_diffrn_reflns_point_group_measured_fraction_max   0.994
_diffrn_reflns_point_group_measured_fraction_full  1.000
_reflns_number_total              9548
_reflns_number_gt                 5524
_reflns_threshold_expression      'I > 2\s(I)'
_reflns_Friedel_coverage          0.000
_reflns_Friedel_fraction_max      .
_reflns_Friedel_fraction_full     .
 
_reflns_special_details
;
 Reflections were merged by SHELXL according to the crystal
 class for the calculation of statistics and refinement.
 
 Structure factors included contributions from the .fab file.
 
 _reflns_Friedel_fraction is defined as the number of unique
 Friedel pairs measured divided by the number that would be
 possible theoretically, ignoring centric projections and
 systematic absences.
;
 
_computing_data_collection        'Bruker APEX3 Bruker, Madison WI'
_computing_cell_refinement        'SAINT V8.37A Bruker, Madison WI'
_computing_data_reduction         'SAINT V8.37A Bruker, Madison WI'
_computing_structure_solution     SHELXT
_computing_structure_refinement   'SHELXL-2014/7 (Sheldrick, 2014)'
_computing_molecular_graphics     ORTEP-32
_computing_publication_material   WinGX
_refine_special_details           ?
_refine_ls_structure_factor_coef  Fsqd
_refine_ls_matrix_type            full
_refine_ls_weighting_scheme       calc
_refine_ls_weighting_details
'w=1/[\s^2^(Fo^2^)+(0.1759P)^2^+0.5136P] where P=(Fo^2^+2Fc^2^)/3'
_atom_sites_solution_primary      iterative
_atom_sites_solution_secondary    diffmap
_atom_sites_solution_hydrogens    geom
_refine_ls_hydrogen_treatment     constr
_refine_ls_extinction_method      'SHELXL-2014/7 (Sheldrick 2014'
_refine_ls_extinction_coef        0.036(4)
_refine_ls_extinction_expression
 'Fc^*^=kFc[1+0.001xFc^2^\l^3^/sin(2\q)]^-1/4^'
_refine_ls_number_reflns          9548
_refine_ls_number_parameters      609
_refine_ls_number_restraints      0
_refine_ls_R_factor_all           0.1493
_refine_ls_R_factor_gt            0.1003
_refine_ls_wR_factor_ref          0.3148
_refine_ls_wR_factor_gt           0.2768
_refine_ls_goodness_of_fit_ref    1.037
_refine_ls_restrained_S_all       1.037
_refine_ls_shift/su_max           0.008
_refine_ls_shift/su_mean          0.001
 
loop_
 _atom_site_label
 _atom_site_type_symbol
 _atom_site_fract_x
 _atom_site_fract_y
 _atom_site_fract_z
 _atom_site_U_iso_or_equiv
 _atom_site_adp_type
 _atom_site_occupancy
 _atom_site_site_symmetry_order  
 _atom_site_calc_flag
 _atom_site_refinement_flags_posn
 _atom_site_refinement_flags_adp
 _atom_site_refinement_flags_occupancy
 _atom_site_disorder_assembly
 _atom_site_disorder_group
C1 C 0.0480(5) 0.4363(4) 0.8622(3) 0.0484(13) Uani 1 1 d . . . . .
C2 C -0.0336(6) 0.3643(5) 0.9032(3) 0.0610(16) Uani 1 1 d . . . . .
H2 H -0.0109 0.3032 0.8921 0.073 Uiso 1 1 calc R U . . .
C3 C -0.1447(6) 0.3798(5) 0.9587(4) 0.0618(16) Uani 1 1 d . . . . .
H3 H -0.2002 0.3304 0.9845 0.074 Uiso 1 1 calc R U . . .
C4 C -0.1768(6) 0.4674(5) 0.9775(3) 0.0590(16) Uani 1 1 d . . . . .
H4 H -0.2523 0.4773 1.0176 0.071 Uiso 1 1 calc R U . . .
C5 C -0.1003(5) 0.5401(4) 0.9386(3) 0.0502(14) Uani 1 1 d . . . . .
C6 C 0.4138(5) 0.5864(4) 0.8438(3) 0.0511(14) Uani 1 1 d . . . . .
C7 C 0.4898(5) 0.5750(5) 0.8992(3) 0.0582(15) Uani 1 1 d . . . . .
H7 H 0.5270 0.5139 0.9191 0.070 Uiso 1 1 calc R U . . .
C8 C 0.5120(6) 0.6505(5) 0.9253(4) 0.0639(17) Uani 1 1 d . . . . .
H8 H 0.5600 0.6411 0.9648 0.077 Uiso 1 1 calc R U . . .
C9 C 0.4654(6) 0.7382(5) 0.8949(4) 0.0620(17) Uani 1 1 d . . . . .
H9 H 0.4815 0.7902 0.9129 0.074 Uiso 1 1 calc R U . . .
C10 C 0.3941(6) 0.7533(4) 0.8375(3) 0.0554(15) Uani 1 1 d . . . . .
C11 C 0.4731(5) 0.4452(4) 0.6472(3) 0.0452(12) Uani 1 1 d . . . . .
C12 C 0.5696(5) 0.3754(4) 0.6244(3) 0.0523(14) Uani 1 1 d . . . . .
H12 H 0.5644 0.3126 0.6526 0.063 Uiso 1 1 calc R U . . .
C13 C 0.6741(5) 0.3953(5) 0.5611(3) 0.0547(15) Uani 1 1 d . . . . .
H13 H 0.7395 0.3467 0.5453 0.066 Uiso 1 1 calc R U . . .
C14 C 0.6818(5) 0.4869(5) 0.5213(4) 0.0564(15) Uani 1 1 d . . . . .
H14 H 0.7541 0.5012 0.4783 0.068 Uiso 1 1 calc R U . . .
C15 C 0.5865(5) 0.5581(4) 0.5428(3) 0.0442(13) Uani 1 1 d . . . . .
C16 C 0.0653(5) 0.5908(4) 0.6247(3) 0.0443(13) Uani 1 1 d . . . . .
C17 C -0.0060(5) 0.5776(4) 0.5716(3) 0.0466(13) Uani 1 1 d . . . . .
H17 H -0.0221 0.5158 0.5707 0.056 Uiso 1 1 calc R U . . .
C18 C -0.0515(5) 0.6515(4) 0.5222(3) 0.0519(14) Uani 1 1 d . . . . .
H18 H -0.0951 0.6412 0.4853 0.062 Uiso 1 1 calc R U . . .
C19 C -0.0340(5) 0.7430(4) 0.5258(3) 0.0538(14) Uani 1 1 d . . . . .
H19 H -0.0681 0.7951 0.4922 0.065 Uiso 1 1 calc R U . . .
C20 C 0.0321(5) 0.7578(4) 0.5776(3) 0.0444(12) Uani 1 1 d . . . . .
C21 C -0.1391(5) 0.6337(5) 0.9594(3) 0.0560(16) Uani 1 1 d . . . . .
C22 C 0.3545(7) 0.8448(5) 0.7927(4) 0.0589(16) Uani 1 1 d . . . . .
C23 C 0.6003(5) 0.6557(4) 0.4984(3) 0.0498(14) Uani 1 1 d . . . . .
C24 C 0.0352(5) 0.8539(4) 0.5916(3) 0.0479(13) Uani 1 1 d . . . . .
C25 C -0.0999(7) 0.7996(5) 0.9315(4) 0.0666(17) Uani 1 1 d . . . . .
H25A H -0.0870 0.8018 0.9823 0.080 Uiso 1 1 calc R U . . .
H25B H -0.1959 0.8211 0.9298 0.080 Uiso 1 1 calc R U . . .
C26 C -0.0078(7) 0.8629(5) 0.8709(4) 0.0678(17) Uani 1 1 d . . . . .
H26A H -0.0079 0.8505 0.8206 0.081 Uiso 1 1 calc R U . . .
H26B H -0.0440 0.9292 0.8714 0.081 Uiso 1 1 calc R U . . .
C27 C 0.1337(6) 0.8497(5) 0.8812(4) 0.0663(17) Uani 1 1 d . . . . .
H27A H 0.1370 0.8783 0.9241 0.080 Uiso 1 1 calc R U . . .
H27B H 0.1606 0.7815 0.8951 0.080 Uiso 1 1 calc R U . . .
C28 C 0.1942(8) 0.9797(5) 0.7661(4) 0.0717(19) Uani 1 1 d . . . . .
H28A H 0.2748 1.0154 0.7440 0.086 Uiso 1 1 calc R U . . .
H28B H 0.1251 1.0179 0.7973 0.086 Uiso 1 1 calc R U . . .
C29 C 0.1361(8) 0.9610(5) 0.7009(4) 0.0758(19) Uani 1 1 d . . . . .
H29A H 0.1595 0.8941 0.6973 0.091 Uiso 1 1 calc R U . . .
H29B H 0.0358 0.9722 0.7141 0.091 Uiso 1 1 calc R U . . .
C30 C 0.1884(8) 1.0214(5) 0.6248(4) 0.0739(19) Uani 1 1 d . . . . .
H30A H 0.2889 1.0121 0.6124 0.089 Uiso 1 1 calc R U . . .
H30B H 0.1617 1.0883 0.6278 0.089 Uiso 1 1 calc R U . . .
C31 C 0.1359(7) 1.0001(4) 0.5616(4) 0.0637(16) Uani 1 1 d . . . . .
H31A H 0.0397 1.0261 0.5667 0.076 Uiso 1 1 calc R U . . .
H31B H 0.1875 1.0333 0.5124 0.076 Uiso 1 1 calc R U . . .
C32 C 0.5196(6) 0.8228(4) 0.4898(4) 0.0616(16) Uani 1 1 d . . . . .
H32A H 0.5198 0.8328 0.4350 0.074 Uiso 1 1 calc R U . . .
H32B H 0.6043 0.8440 0.4946 0.074 Uiso 1 1 calc R U . . .
C33 C 0.3977(6) 0.8779(4) 0.5297(4) 0.0588(15) Uani 1 1 d . . . . .
H33A H 0.4088 0.9459 0.5126 0.071 Uiso 1 1 calc R U . . .
H33B H 0.3922 0.8612 0.5852 0.071 Uiso 1 1 calc R U . . .
C34 C 0.2657(6) 0.8579(5) 0.5133(4) 0.0611(16) Uani 1 1 d . . . . .
H34A H 0.2664 0.8828 0.4588 0.073 Uiso 1 1 calc R U . . .
H34B H 0.2619 0.7890 0.5232 0.073 Uiso 1 1 calc R U . . .
C35 C 0.2274(10) 0.4625(10) 0.2443(7) 0.134(5) Uani 1 1 d . . . . .
H35 H 0.1785 0.4853 0.2053 0.160 Uiso 1 1 calc R U . . .
C36 C 0.3459(7) 0.3214(6) 0.3208(4) 0.084(2) Uani 1 1 d . . . . .
H36A H 0.2907 0.3022 0.3721 0.126 Uiso 1 1 calc R U . . .
H36B H 0.4067 0.3671 0.3213 0.126 Uiso 1 1 calc R U . . .
H36C H 0.4000 0.2662 0.3039 0.126 Uiso 1 1 calc R U . . .
C37 C 0.2006(6) 0.3022(6) 0.2389(4) 0.076(2) Uani 1 1 d . . . . .
H37A H 0.2710 0.2740 0.2019 0.115 Uiso 1 1 calc R U . . .
H37B H 0.1303 0.3389 0.2136 0.115 Uiso 1 1 calc R U . . .
H37C H 0.1599 0.2524 0.2798 0.115 Uiso 1 1 calc R U . . .
N1 N 0.0086(4) 0.5234(3) 0.8805(2) 0.0471(11) Uani 1 1 d . . . . .
N2 N 0.3691(4) 0.6765(3) 0.8154(3) 0.0495(11) Uani 1 1 d . . . . .
N3 N 0.4858(4) 0.5344(3) 0.6060(2) 0.0429(10) Uani 1 1 d . . . . .
N4 N 0.0808(4) 0.6808(3) 0.6254(2) 0.0411(10) Uani 1 1 d . . . . .
N5 N -0.0686(5) 0.7042(4) 0.9190(3) 0.0582(13) Uani 1 1 d . . . . .
H5 H 0.0011 0.6927 0.8824 0.070 Uiso 1 1 calc R U . . .
N6 N 0.2323(5) 0.8903(3) 0.8142(3) 0.0570(12) Uani 1 1 d . . . . .
N7 N 0.5126(4) 0.7234(3) 0.5247(3) 0.0503(11) Uani 1 1 d . . . . .
H7A H 0.4475 0.7074 0.5650 0.060 Uiso 1 1 calc R U . . .
N8 N 0.1443(4) 0.8992(3) 0.5590(3) 0.0479(11) Uani 1 1 d . . . . .
N9 N 0.2601(5) 0.3628(5) 0.2704(3) 0.0639(14) Uani 1 1 d . . . . .
O1 O 0.1521(4) 0.4311(3) 0.8094(2) 0.0496(9) Uani 1 1 d . . . . .
O2 O 0.0843(3) 0.5919(3) 0.8369(2) 0.0495(9) Uani 1 1 d . . . . .
O3 O 0.3832(4) 0.5228(3) 0.8163(2) 0.0536(10) Uani 1 1 d . . . . .
O4 O 0.2987(4) 0.6892(3) 0.7608(2) 0.0514(9) Uani 1 1 d . . . . .
O5 O 0.3714(4) 0.4339(3) 0.7038(2) 0.0506(9) Uani 1 1 d . . . . .
O6 O 0.3895(3) 0.6010(3) 0.6316(2) 0.0491(9) Uani 1 1 d . . . . .
O7 O 0.1148(3) 0.5268(3) 0.6716(2) 0.0475(9) Uani 1 1 d . . . . .
O8 O 0.1436(3) 0.6941(3) 0.6769(2) 0.0477(9) Uani 1 1 d . . . . .
O9 O -0.2359(4) 0.6431(3) 1.0127(2) 0.0655(12) Uani 1 1 d . . . . .
O10 O 0.4381(5) 0.8778(3) 0.7344(3) 0.0806(14) Uani 1 1 d . . . . .
O11 O 0.6930(4) 0.6713(3) 0.4411(2) 0.0580(10) Uani 1 1 d . . . . .
O12 O -0.0711(4) 0.8893(3) 0.6284(3) 0.0619(11) Uani 1 1 d . . . . .
O15 O 0.2628(8) 0.5115(8) 0.2726(6) 0.167(3) Uani 1 1 d . . . . .
Sc1 Sc 0.24227(9) 0.56316(7) 0.73843(5) 0.0436(3) Uani 1 1 d . . . . .
K1A K 0.3876(2) 0.33086(14) 0.85086(11) 0.0492(8) Uani 0.579(4) 1 d . . P A 1
K1B K 0.1668(3) 0.3324(2) 0.69963(17) 0.0627(12) Uani 0.421(4) 1 d . . P A 2
O1A O -0.0097(15) 0.3238(10) 0.7000(8) 0.123(4) Uiso 0.579(4) 1 d . . P A 1
O2A O 0.2185(15) 0.2286(10) 0.7301(9) 0.148(5) Uiso 0.579(4) 1 d . . P A 1
O3A O 0.660(3) 0.3156(17) 0.8186(16) 0.216(9) Uiso 0.579(4) 1 d . . P A 1
O2B O 0.624(2) 0.3363(16) 0.8585(15) 0.152(7) Uiso 0.421(4) 1 d . . P A 2
O3B O -0.082(3) 0.343(2) 0.686(3) 0.26(2) Uani 0.421(4) 1 d . . P A 2
O4B O 0.346(4) 0.189(3) 0.775(3) 0.15(2) Uiso 0.21(3) 1 d . . P B 3
O4A O 0.454(5) 0.192(3) 0.944(3) 0.15(3) Uiso 0.19(3) 1 d . . P A 1
O5A O 0.486(5) 0.200(4) 0.767(3) 0.05(2) Uiso 0.067(15) 1 d . . P A 1
O1B O 0.355(4) 0.217(3) 0.880(2) 0.269(16) Uiso 0.421(4) 1 d . . P A 2
 
loop_
 _atom_site_aniso_label
 _atom_site_aniso_U_11
 _atom_site_aniso_U_22
 _atom_site_aniso_U_33
 _atom_site_aniso_U_23
 _atom_site_aniso_U_13
 _atom_site_aniso_U_12
C1 0.046(3) 0.060(4) 0.038(3) -0.006(3) -0.006(3) -0.016(3)
C2 0.054(3) 0.075(4) 0.052(4) -0.005(3) -0.005(3) -0.022(3)
C3 0.055(3) 0.068(4) 0.055(4) 0.013(3) -0.013(3) -0.021(3)
C4 0.043(3) 0.084(5) 0.043(3) 0.005(3) -0.008(3) -0.015(3)
C5 0.039(3) 0.080(4) 0.033(3) -0.008(3) -0.010(2) -0.011(3)
C6 0.038(3) 0.068(4) 0.045(3) -0.008(3) -0.005(2) -0.012(3)
C7 0.040(3) 0.084(4) 0.048(3) -0.008(3) -0.003(3) -0.019(3)
C8 0.046(3) 0.100(5) 0.045(3) -0.004(3) -0.008(3) -0.026(3)
C9 0.048(3) 0.085(5) 0.058(4) -0.020(3) -0.002(3) -0.030(3)
C10 0.051(3) 0.074(4) 0.044(3) -0.016(3) -0.002(3) -0.025(3)
C11 0.044(3) 0.051(3) 0.044(3) -0.015(3) -0.011(3) -0.007(3)
C12 0.039(3) 0.063(4) 0.058(4) -0.015(3) -0.014(3) -0.004(3)
C13 0.041(3) 0.069(4) 0.061(4) -0.029(3) -0.011(3) -0.004(3)
C14 0.037(3) 0.081(5) 0.058(4) -0.026(3) -0.008(3) -0.014(3)
C15 0.037(3) 0.057(3) 0.046(3) -0.020(3) -0.011(2) -0.008(2)
C16 0.036(3) 0.051(3) 0.044(3) -0.013(3) 0.001(2) -0.008(2)
C17 0.040(3) 0.058(3) 0.046(3) -0.017(3) -0.007(2) -0.013(2)
C18 0.040(3) 0.077(4) 0.045(3) -0.019(3) -0.010(2) -0.013(3)
C19 0.044(3) 0.065(4) 0.054(3) -0.006(3) -0.017(3) -0.006(3)
C20 0.037(3) 0.054(3) 0.043(3) -0.013(3) -0.008(2) -0.004(2)
C21 0.035(3) 0.099(5) 0.037(3) -0.010(3) -0.006(2) -0.024(3)
C22 0.066(4) 0.067(4) 0.050(4) -0.018(3) -0.007(3) -0.026(3)
C23 0.036(3) 0.078(4) 0.042(3) -0.019(3) -0.010(2) -0.011(3)
C24 0.044(3) 0.052(3) 0.049(3) -0.005(3) -0.015(3) -0.007(3)
C25 0.062(4) 0.081(5) 0.061(4) -0.032(3) -0.006(3) -0.004(3)
C26 0.069(4) 0.062(4) 0.074(4) -0.024(3) -0.009(3) -0.005(3)
C27 0.067(4) 0.079(4) 0.057(4) -0.023(3) -0.004(3) -0.023(3)
C28 0.092(5) 0.066(4) 0.063(4) -0.020(3) -0.010(4) -0.027(4)
C29 0.094(5) 0.077(5) 0.061(4) -0.004(3) -0.022(4) -0.032(4)
C30 0.096(5) 0.062(4) 0.070(4) -0.011(3) -0.023(4) -0.023(4)
C31 0.075(4) 0.053(4) 0.062(4) -0.008(3) -0.009(3) -0.017(3)
C32 0.055(3) 0.064(4) 0.062(4) 0.003(3) -0.011(3) -0.019(3)
C33 0.057(3) 0.051(3) 0.068(4) -0.003(3) -0.014(3) -0.020(3)
C34 0.053(3) 0.066(4) 0.065(4) -0.009(3) -0.011(3) -0.018(3)
C35 0.093(6) 0.204(14) 0.138(9) -0.127(10) 0.035(6) -0.080(8)
C36 0.052(4) 0.146(7) 0.060(4) -0.026(4) -0.015(3) -0.014(4)
C37 0.054(4) 0.124(6) 0.058(4) -0.023(4) -0.007(3) -0.032(4)
N1 0.039(2) 0.069(3) 0.032(2) 0.001(2) -0.0060(19) -0.022(2)
N2 0.044(2) 0.067(3) 0.040(3) -0.007(2) -0.010(2) -0.019(2)
N3 0.034(2) 0.058(3) 0.039(2) -0.015(2) -0.0063(19) -0.007(2)
N4 0.037(2) 0.055(3) 0.034(2) -0.0092(19) -0.0075(18) -0.015(2)
N5 0.055(3) 0.076(3) 0.045(3) -0.020(2) -0.002(2) -0.011(3)
N6 0.067(3) 0.050(3) 0.058(3) -0.016(2) -0.010(3) -0.015(2)
N7 0.038(2) 0.061(3) 0.048(3) -0.005(2) -0.002(2) -0.015(2)
N8 0.052(3) 0.048(3) 0.045(3) -0.009(2) -0.011(2) -0.009(2)
N9 0.057(3) 0.086(4) 0.055(3) -0.020(3) -0.008(2) -0.023(3)
O1 0.050(2) 0.059(2) 0.036(2) -0.0054(16) -0.0007(17) -0.0163(18)
O2 0.047(2) 0.062(2) 0.039(2) -0.0072(17) -0.0034(16) -0.0209(18)
O3 0.051(2) 0.066(2) 0.045(2) -0.0061(18) -0.0129(18) -0.0129(19)
O4 0.047(2) 0.068(2) 0.044(2) -0.0118(18) -0.0133(17) -0.0139(18)
O5 0.050(2) 0.052(2) 0.047(2) -0.0110(17) -0.0048(18) -0.0055(17)
O6 0.0430(19) 0.055(2) 0.048(2) -0.0158(17) -0.0011(17) -0.0057(17)
O7 0.047(2) 0.052(2) 0.045(2) -0.0074(17) -0.0119(17) -0.0111(17)
O8 0.0467(19) 0.057(2) 0.043(2) -0.0124(17) -0.0112(17) -0.0098(17)
O9 0.050(2) 0.106(3) 0.043(2) -0.024(2) 0.0006(19) -0.018(2)
O10 0.079(3) 0.078(3) 0.076(3) -0.008(2) 0.004(3) -0.026(3)
O11 0.041(2) 0.090(3) 0.040(2) -0.0100(19) -0.0008(18) -0.019(2)
O12 0.056(2) 0.056(2) 0.073(3) -0.018(2) -0.009(2) -0.004(2)
O15 0.127(6) 0.213(10) 0.157(8) -0.010(7) -0.018(6) -0.068(6)
Sc1 0.0422(6) 0.0521(7) 0.0370(6) -0.0085(4) -0.0056(4) -0.0126(5)
K1A 0.0538(13) 0.0516(13) 0.0388(12) -0.0070(9) -0.0066(9) -0.0036(10)
K1B 0.075(2) 0.071(2) 0.0438(18) -0.0193(15) -0.0101(15) -0.0071(17)
O3B 0.15(2) 0.25(3) 0.41(6) -0.01(3) -0.15(3) -0.01(2)
 
_geom_special_details
;
 All esds (except the esd in the dihedral angle between two l.s. planes)
 are estimated using the full covariance matrix.  The cell esds are taken
 into account individually in the estimation of esds in distances, angles
 and torsion angles; correlations between esds in cell parameters are only
 used when they are defined by crystal symmetry.  An approximate (isotropic)
 treatment of cell esds is used for estimating esds involving l.s. planes.
;
 
loop_
 _geom_bond_atom_site_label_1
 _geom_bond_atom_site_label_2
 _geom_bond_distance
 _geom_bond_site_symmetry_2
 _geom_bond_publ_flag
C1 O1 1.261(6) . ?
C1 N1 1.376(7) . ?
C1 C2 1.402(8) . ?
C2 C3 1.361(9) . ?
C2 H2 0.9500 . ?
C3 C4 1.380(9) . ?
C3 H3 0.9500 . ?
C4 C5 1.371(8) . ?
C4 H4 0.9500 . ?
C5 N1 1.380(7) . ?
C5 C21 1.484(9) . ?
C6 O3 1.269(7) . ?
C6 N2 1.363(8) . ?
C6 C7 1.399(8) . ?
C7 C8 1.374(9) . ?
C7 H7 0.9500 . ?
C8 C9 1.349(9) . ?
C8 H8 0.9500 . ?
C9 C10 1.390(9) . ?
C9 H9 0.9500 . ?
C10 N2 1.360(7) . ?
C10 C22 1.467(9) . ?
C11 O5 1.281(6) . ?
C11 N3 1.361(7) . ?
C11 C12 1.379(8) . ?
C12 C13 1.384(8) . ?
C12 H12 0.9500 . ?
C13 C14 1.379(9) . ?
C13 H13 0.9500 . ?
C14 C15 1.380(8) . ?
C14 H14 0.9500 . ?
C15 N3 1.368(7) . ?
C15 C23 1.486(8) . ?
C16 O7 1.263(6) . ?
C16 N4 1.355(7) . ?
C16 C17 1.418(7) . ?
C17 C18 1.354(8) . ?
C17 H17 0.9500 . ?
C18 C19 1.399(8) . ?
C18 H18 0.9500 . ?
C19 C20 1.371(7) . ?
C19 H19 0.9500 . ?
C20 N4 1.379(7) . ?
C20 C24 1.497(8) . ?
C21 O9 1.230(7) . ?
C21 N5 1.321(7) . ?
C22 O10 1.247(7) . ?
C22 N6 1.340(8) . ?
C23 O11 1.238(6) . ?
C23 N7 1.333(7) . ?
C24 O12 1.245(7) . ?
C24 N8 1.322(7) . ?
C25 N5 1.448(8) . ?
C25 C26 1.504(9) . ?
C25 H25A 0.9900 . ?
C25 H25B 0.9900 . ?
C26 C27 1.482(9) . ?
C26 H26A 0.9900 . ?
C26 H26B 0.9900 . ?
C27 N6 1.459(8) . ?
C27 H27A 0.9900 . ?
C27 H27B 0.9900 . ?
C28 N6 1.465(8) . ?
C28 C29 1.561(9) . ?
C28 H28A 0.9900 . ?
C28 H28B 0.9900 . ?
C29 C30 1.501(10) . ?
C29 H29A 0.9900 . ?
C29 H29B 0.9900 . ?
C30 C31 1.509(9) . ?
C30 H30A 0.9900 . ?
C30 H30B 0.9900 . ?
C31 N8 1.481(7) . ?
C31 H31A 0.9900 . ?
C31 H31B 0.9900 . ?
C32 N7 1.457(8) . ?
C32 C33 1.510(9) . ?
C32 H32A 0.9900 . ?
C32 H32B 0.9900 . ?
C33 C34 1.533(8) . ?
C33 H33A 0.9900 . ?
C33 H33B 0.9900 . ?
C34 N8 1.456(8) . ?
C34 H34A 0.9900 . ?
C34 H34B 0.9900 . ?
C35 O15 1.124(11) . ?
C35 N9 1.447(15) . ?
C35 H35 0.9500 . ?
C36 N9 1.412(9) . ?
C36 H36A 0.9800 . ?
C36 H36B 0.9800 . ?
C36 H36C 0.9800 . ?
C37 N9 1.438(8) . ?
C37 H37A 0.9800 . ?
C37 H37B 0.9800 . ?
C37 H37C 0.9800 . ?
N1 O2 1.344(5) . ?
N2 O4 1.342(5) . ?
N3 O6 1.361(5) . ?
N4 O8 1.334(5) . ?
N5 H5 0.8800 . ?
N7 H7A 0.8800 . ?
O1 Sc1 2.255(4) . ?
O1 K1B 2.719(5) . ?
O1 K1A 2.809(4) . ?
O2 Sc1 2.194(4) . ?
O3 Sc1 2.207(4) . ?
O3 K1A 2.738(4) . ?
O4 Sc1 2.168(4) . ?
O5 Sc1 2.273(4) . ?
O5 K1B 2.759(5) . ?
O5 K1A 2.826(4) . ?
O6 Sc1 2.181(4) . ?
O7 Sc1 2.192(4) . ?
O7 K1B 2.777(5) . ?
O8 Sc1 2.236(4) . ?
O9 K1A 2.698(4) 2_567 ?
O11 K1B 2.655(5) 2_666 ?
Sc1 K1B 3.837(3) . ?
Sc1 K1A 3.865(2) . ?
K1A O4A 2.47(5) . ?
K1A O5A 2.68(5) . ?
K1A O3A 2.68(3) . ?
K1A O9 2.698(4) 2_567 ?
K1B O3B 2.60(2) . ?
K1B O11 2.655(5) 2_666 ?
 
loop_
 _geom_angle_atom_site_label_1
 _geom_angle_atom_site_label_2
 _geom_angle_atom_site_label_3
 _geom_angle
 _geom_angle_site_symmetry_1
 _geom_angle_site_symmetry_3
 _geom_angle_publ_flag
O1 C1 N1 116.1(5) . . ?
O1 C1 C2 127.6(5) . . ?
N1 C1 C2 116.3(5) . . ?
C3 C2 C1 121.6(6) . . ?
C3 C2 H2 119.2 . . ?
C1 C2 H2 119.2 . . ?
C2 C3 C4 120.1(6) . . ?
C2 C3 H3 120.0 . . ?
C4 C3 H3 120.0 . . ?
C5 C4 C3 120.4(6) . . ?
C5 C4 H4 119.8 . . ?
C3 C4 H4 119.8 . . ?
C4 C5 N1 118.3(6) . . ?
C4 C5 C21 118.9(5) . . ?
N1 C5 C21 122.7(5) . . ?
O3 C6 N2 116.3(5) . . ?
O3 C6 C7 127.7(6) . . ?
N2 C6 C7 116.1(5) . . ?
C8 C7 C6 121.3(6) . . ?
C8 C7 H7 119.4 . . ?
C6 C7 H7 119.4 . . ?
C9 C8 C7 119.9(6) . . ?
C9 C8 H8 120.1 . . ?
C7 C8 H8 120.1 . . ?
C8 C9 C10 120.8(6) . . ?
C8 C9 H9 119.6 . . ?
C10 C9 H9 119.6 . . ?
N2 C10 C9 117.6(6) . . ?
N2 C10 C22 116.0(5) . . ?
C9 C10 C22 126.1(5) . . ?
O5 C11 N3 116.6(5) . . ?
O5 C11 C12 125.8(5) . . ?
N3 C11 C12 117.6(5) . . ?
C11 C12 C13 120.9(6) . . ?
C11 C12 H12 119.5 . . ?
C13 C12 H12 119.5 . . ?
C14 C13 C12 119.0(6) . . ?
C14 C13 H13 120.5 . . ?
C12 C13 H13 120.5 . . ?
C13 C14 C15 121.2(6) . . ?
C13 C14 H14 119.4 . . ?
C15 C14 H14 119.4 . . ?
N3 C15 C14 117.3(5) . . ?
N3 C15 C23 123.7(5) . . ?
C14 C15 C23 119.0(5) . . ?
O7 C16 N4 117.0(5) . . ?
O7 C16 C17 126.1(5) . . ?
N4 C16 C17 116.9(5) . . ?
C18 C17 C16 121.2(5) . . ?
C18 C17 H17 119.4 . . ?
C16 C17 H17 119.4 . . ?
C17 C18 C19 119.7(5) . . ?
C17 C18 H18 120.2 . . ?
C19 C18 H18 120.2 . . ?
C20 C19 C18 120.2(5) . . ?
C20 C19 H19 119.9 . . ?
C18 C19 H19 119.9 . . ?
C19 C20 N4 118.5(5) . . ?
C19 C20 C24 122.0(5) . . ?
N4 C20 C24 118.9(4) . . ?
O9 C21 N5 122.6(6) . . ?
O9 C21 C5 119.2(5) . . ?
N5 C21 C5 118.3(5) . . ?
O10 C22 N6 121.9(6) . . ?
O10 C22 C10 117.6(6) . . ?
N6 C22 C10 120.6(5) . . ?
O11 C23 N7 123.0(6) . . ?
O11 C23 C15 119.9(5) . . ?
N7 C23 C15 117.1(5) . . ?
O12 C24 N8 123.8(5) . . ?
O12 C24 C20 116.9(5) . . ?
N8 C24 C20 119.0(5) . . ?
N5 C25 C26 109.2(5) . . ?
N5 C25 H25A 109.8 . . ?
C26 C25 H25A 109.8 . . ?
N5 C25 H25B 109.8 . . ?
C26 C25 H25B 109.8 . . ?
H25A C25 H25B 108.3 . . ?
C27 C26 C25 112.9(6) . . ?
C27 C26 H26A 109.0 . . ?
C25 C26 H26A 109.0 . . ?
C27 C26 H26B 109.0 . . ?
C25 C26 H26B 109.0 . . ?
H26A C26 H26B 107.8 . . ?
N6 C27 C26 114.2(6) . . ?
N6 C27 H27A 108.7 . . ?
C26 C27 H27A 108.7 . . ?
N6 C27 H27B 108.7 . . ?
C26 C27 H27B 108.7 . . ?
H27A C27 H27B 107.6 . . ?
N6 C28 C29 110.1(5) . . ?
N6 C28 H28A 109.6 . . ?
C29 C28 H28A 109.6 . . ?
N6 C28 H28B 109.6 . . ?
C29 C28 H28B 109.6 . . ?
H28A C28 H28B 108.2 . . ?
C30 C29 C28 113.5(5) . . ?
C30 C29 H29A 108.9 . . ?
C28 C29 H29A 108.9 . . ?
C30 C29 H29B 108.9 . . ?
C28 C29 H29B 108.9 . . ?
H29A C29 H29B 107.7 . . ?
C29 C30 C31 113.0(5) . . ?
C29 C30 H30A 109.0 . . ?
C31 C30 H30A 109.0 . . ?
C29 C30 H30B 109.0 . . ?
C31 C30 H30B 109.0 . . ?
H30A C30 H30B 107.8 . . ?
N8 C31 C30 115.7(5) . . ?
N8 C31 H31A 108.4 . . ?
C30 C31 H31A 108.4 . . ?
N8 C31 H31B 108.4 . . ?
C30 C31 H31B 108.4 . . ?
H31A C31 H31B 107.4 . . ?
N7 C32 C33 108.4(5) . . ?
N7 C32 H32A 110.0 . . ?
C33 C32 H32A 110.0 . . ?
N7 C32 H32B 110.0 . . ?
C33 C32 H32B 110.0 . . ?
H32A C32 H32B 108.4 . . ?
C32 C33 C34 111.6(5) . . ?
C32 C33 H33A 109.3 . . ?
C34 C33 H33A 109.3 . . ?
C32 C33 H33B 109.3 . . ?
C34 C33 H33B 109.3 . . ?
H33A C33 H33B 108.0 . . ?
N8 C34 C33 113.2(5) . . ?
N8 C34 H34A 108.9 . . ?
C33 C34 H34A 108.9 . . ?
N8 C34 H34B 108.9 . . ?
C33 C34 H34B 108.9 . . ?
H34A C34 H34B 107.7 . . ?
O15 C35 N9 116.8(14) . . ?
O15 C35 H35 121.6 . . ?
N9 C35 H35 121.6 . . ?
N9 C36 H36A 109.5 . . ?
N9 C36 H36B 109.5 . . ?
H36A C36 H36B 109.5 . . ?
N9 C36 H36C 109.5 . . ?
H36A C36 H36C 109.5 . . ?
H36B C36 H36C 109.5 . . ?
N9 C37 H37A 109.5 . . ?
N9 C37 H37B 109.5 . . ?
H37A C37 H37B 109.5 . . ?
N9 C37 H37C 109.5 . . ?
H37A C37 H37C 109.5 . . ?
H37B C37 H37C 109.5 . . ?
O2 N1 C1 114.6(4) . . ?
O2 N1 C5 122.2(5) . . ?
C1 N1 C5 123.2(5) . . ?
O4 N2 C10 118.7(5) . . ?
O4 N2 C6 117.1(4) . . ?
C10 N2 C6 124.2(5) . . ?
C11 N3 O6 115.3(4) . . ?
C11 N3 C15 124.0(4) . . ?
O6 N3 C15 120.7(4) . . ?
O8 N4 C16 117.3(4) . . ?
O8 N4 C20 119.2(4) . . ?
C16 N4 C20 123.5(4) . . ?
C21 N5 C25 123.5(5) . . ?
C21 N5 H5 118.2 . . ?
C25 N5 H5 118.2 . . ?
C22 N6 C27 121.4(5) . . ?
C22 N6 C28 118.9(5) . . ?
C27 N6 C28 119.6(5) . . ?
C23 N7 C32 123.0(5) . . ?
C23 N7 H7A 118.5 . . ?
C32 N7 H7A 118.5 . . ?
C24 N8 C34 122.9(5) . . ?
C24 N8 C31 118.0(5) . . ?
C34 N8 C31 118.6(5) . . ?
C36 N9 C37 118.5(7) . . ?
C36 N9 C35 126.4(7) . . ?
C37 N9 C35 115.1(6) . . ?
C1 O1 Sc1 120.1(4) . . ?
C1 O1 K1B 122.2(3) . . ?
Sc1 O1 K1B 100.56(14) . . ?
C1 O1 K1A 116.9(3) . . ?
Sc1 O1 K1A 98.93(13) . . ?
N1 O2 Sc1 120.0(3) . . ?
C6 O3 Sc1 118.4(4) . . ?
C6 O3 K1A 137.1(4) . . ?
Sc1 O3 K1A 102.29(15) . . ?
N2 O4 Sc1 116.4(3) . . ?
C11 O5 Sc1 118.7(3) . . ?
C11 O5 K1B 119.4(3) . . ?
Sc1 O5 K1B 98.92(14) . . ?
C11 O5 K1A 124.3(3) . . ?
Sc1 O5 K1A 98.02(13) . . ?
N3 O6 Sc1 119.6(3) . . ?
C16 O7 Sc1 119.5(3) . . ?
C16 O7 K1B 138.2(3) . . ?
Sc1 O7 K1B 100.47(15) . . ?
N4 O8 Sc1 114.8(3) . . ?
C21 O9 K1A 162.7(4) . 2_567 ?
C23 O11 K1B 157.9(3) . 2_666 ?
O4 Sc1 O6 82.58(14) . . ?
O4 Sc1 O7 137.89(15) . . ?
O6 Sc1 O7 87.18(14) . . ?
O4 Sc1 O2 76.42(14) . . ?
O6 Sc1 O2 154.95(15) . . ?
O7 Sc1 O2 99.26(13) . . ?
O4 Sc1 O3 70.83(14) . . ?
O6 Sc1 O3 98.91(14) . . ?
O7 Sc1 O3 151.28(16) . . ?
O2 Sc1 O3 87.04(14) . . ?
O4 Sc1 O8 67.85(13) . . ?
O6 Sc1 O8 75.79(14) . . ?
O7 Sc1 O8 70.04(13) . . ?
O2 Sc1 O8 83.67(14) . . ?
O3 Sc1 O8 138.68(14) . . ?
O4 Sc1 O1 135.93(14) . . ?
O6 Sc1 O1 136.67(14) . . ?
O7 Sc1 O1 74.85(13) . . ?
O2 Sc1 O1 68.12(13) . . ?
O3 Sc1 O1 81.79(14) . . ?
O8 Sc1 O1 130.11(14) . . ?
O4 Sc1 O5 130.96(14) . . ?
O6 Sc1 O5 68.85(13) . . ?
O7 Sc1 O5 81.10(14) . . ?
O2 Sc1 O5 135.92(14) . . ?
O3 Sc1 O5 75.18(14) . . ?
O8 Sc1 O5 135.00(14) . . ?
O1 Sc1 O5 69.59(14) . . ?
O4 Sc1 K1B 176.10(12) . . ?
O6 Sc1 K1B 95.93(11) . . ?
O7 Sc1 K1B 45.36(11) . . ?
O2 Sc1 K1B 105.85(11) . . ?
O3 Sc1 K1B 105.94(12) . . ?
O8 Sc1 K1B 115.35(11) . . ?
O1 Sc1 K1B 44.15(10) . . ?
O5 Sc1 K1B 45.26(11) . . ?
O4 Sc1 K1A 114.47(11) . . ?
O6 Sc1 K1A 107.58(11) . . ?
O7 Sc1 K1A 107.58(11) . . ?
O2 Sc1 K1A 93.59(11) . . ?
O3 Sc1 K1A 43.80(11) . . ?
O8 Sc1 K1A 175.95(10) . . ?
O1 Sc1 K1A 45.87(10) . . ?
O5 Sc1 K1A 46.37(10) . . ?
O4A K1A O5A 76.4(16) . . ?
O4A K1A O3A 74.8(12) . . ?
O5A K1A O3A 69.8(13) . . ?
O4A K1A O9 74.7(11) . 2_567 ?
O5A K1A O9 143.0(12) . 2_567 ?
O3A K1A O9 122.8(6) . 2_567 ?
O4A K1A O3 141.2(11) . . ?
O5A K1A O3 132.0(12) . . ?
O3A K1A O3 90.1(5) . . ?
O9 K1A O3 84.67(14) 2_567 . ?
O4A K1A O1 139.6(10) . . ?
O5A K1A O1 110.4(11) . . ?
O3A K1A O1 145.5(5) . . ?
O9 K1A O1 78.84(13) 2_567 . ?
O3 K1A O1 63.55(11) . . ?
O4A K1A O5 154.9(11) . . ?
O5A K1A O5 78.7(12) . . ?
O3A K1A O5 93.5(6) . . ?
O9 K1A O5 129.27(14) 2_567 . ?
O3 K1A O5 58.82(11) . . ?
O1 K1A O5 54.59(11) . . ?
O4A K1A Sc1 169.4(11) . . ?
O5A K1A Sc1 113.6(12) . . ?
O3A K1A Sc1 111.4(5) . . ?
O9 K1A Sc1 94.64(12) 2_567 . ?
O3 K1A Sc1 33.91(8) . . ?
O1 K1A Sc1 35.19(7) . . ?
O5 K1A Sc1 35.61(8) . . ?
O3B K1B O11 102.5(10) . 2_666 ?
O3B K1B O1 104.0(10) . . ?
O11 K1B O1 138.08(17) 2_666 . ?
O3B K1B O5 144.7(8) . . ?
O11 K1B O5 83.76(15) 2_666 . ?
O1 K1B O5 56.28(12) . . ?
O3B K1B O7 81.6(8) . . ?
O11 K1B O7 93.96(16) 2_666 . ?
O1 K1B O7 58.92(13) . . ?
O5 K1B O7 63.26(13) . . ?
O3B K1B Sc1 110.5(8) . . ?
O11 K1B Sc1 104.40(13) 2_666 . ?
O1 K1B Sc1 35.29(8) . . ?
O5 K1B Sc1 35.81(8) . . ?
O7 K1B Sc1 34.17(8) . . ?
 
_refine_diff_density_max    0.986
_refine_diff_density_min   -0.450
_refine_diff_density_rms    0.122

_shelx_res_file
;

    shelx.res created by SHELXL-2014/7

TITL shelxt_a.res in P-1
CELL  0.72880  10.2038  14.6760  18.5145   76.724   75.801   81.651
ZERR    2.00   0.0008   0.0011   0.0015    0.003    0.003    0.003
LATT   1
SFAC  C    H    N    O    SC   K
UNIT  74 95.816 18 32.908 2 2
MERG   2
ABIN
FMAP   2
PLAN   20
ACTA    51.86
BOND   $H
L.S.   5    0  136
TEMP  -173.00
WGHT    0.175900    0.513600
EXTI    0.036115
FVAR       0.14380   0.57877   0.18652   0.06651   0.20976   0.50000   0.50000
C1    1    0.047988    0.436336    0.862194    11.00000    0.04630    0.06049 =
         0.03808   -0.00576   -0.00601   -0.01631
C2    1   -0.033637    0.364288    0.903246    11.00000    0.05389    0.07487 =
         0.05177   -0.00471   -0.00537   -0.02167
AFIX  43
H2    2   -0.010879    0.303159    0.892091    11.00000   -1.20000
AFIX   0
C3    1   -0.144681    0.379836    0.958688    11.00000    0.05497    0.06803 =
         0.05491    0.01306   -0.01320   -0.02081
AFIX  43
H3    2   -0.200173    0.330408    0.984495    11.00000   -1.20000
AFIX   0
C4    1   -0.176767    0.467370    0.977463    11.00000    0.04323    0.08397 =
         0.04288    0.00491   -0.00781   -0.01478
AFIX  43
H4    2   -0.252286    0.477283    1.017560    11.00000   -1.20000
AFIX   0
C5    1   -0.100258    0.540105    0.938569    11.00000    0.03891    0.07954 =
         0.03324   -0.00794   -0.00999   -0.01094
C6    1    0.413750    0.586351    0.843839    11.00000    0.03813    0.06812 =
         0.04530   -0.00761   -0.00542   -0.01171
C7    1    0.489846    0.575012    0.899203    11.00000    0.04015    0.08407 =
         0.04818   -0.00809   -0.00296   -0.01919
AFIX  43
H7    2    0.526968    0.513869    0.919119    11.00000   -1.20000
AFIX   0
C8    1    0.511967    0.650537    0.925348    11.00000    0.04554    0.10048 =
         0.04480   -0.00358   -0.00786   -0.02586
AFIX  43
H8    2    0.559992    0.641065    0.964811    11.00000   -1.20000
AFIX   0
C9    1    0.465372    0.738179    0.894885    11.00000    0.04809    0.08461 =
         0.05842   -0.02013   -0.00218   -0.03028
AFIX  43
H9    2    0.481477    0.790248    0.912893    11.00000   -1.20000
AFIX   0
C10   1    0.394100    0.753277    0.837483    11.00000    0.05121    0.07382 =
         0.04426   -0.01561   -0.00167   -0.02549
C11   1    0.473090    0.445236    0.647188    11.00000    0.04440    0.05134 =
         0.04404   -0.01464   -0.01112   -0.00748
C12   1    0.569649    0.375374    0.624421    11.00000    0.03924    0.06285 =
         0.05776   -0.01478   -0.01401   -0.00439
AFIX  43
H12   2    0.564412    0.312645    0.652592    11.00000   -1.20000
AFIX   0
C13   1    0.674125    0.395332    0.561096    11.00000    0.04098    0.06899 =
         0.06136   -0.02880   -0.01084   -0.00381
AFIX  43
H13   2    0.739530    0.346687    0.545290    11.00000   -1.20000
AFIX   0
C14   1    0.681832    0.486865    0.521310    11.00000    0.03709    0.08084 =
         0.05850   -0.02581   -0.00820   -0.01352
AFIX  43
H14   2    0.754130    0.501157    0.478293    11.00000   -1.20000
AFIX   0
C15   1    0.586472    0.558082    0.542826    11.00000    0.03662    0.05679 =
         0.04628   -0.02036   -0.01142   -0.00761
C16   1    0.065266    0.590850    0.624661    11.00000    0.03572    0.05088 =
         0.04412   -0.01277    0.00086   -0.00846
C17   1   -0.005999    0.577586    0.571588    11.00000    0.04028    0.05792 =
         0.04602   -0.01736   -0.00654   -0.01315
AFIX  43
H17   2   -0.022099    0.515757    0.570661    11.00000   -1.20000
AFIX   0
C18   1   -0.051508    0.651478    0.522207    11.00000    0.03956    0.07673 =
         0.04538   -0.01915   -0.01007   -0.01284
AFIX  43
H18   2   -0.095082    0.641213    0.485319    11.00000   -1.20000
AFIX   0
C19   1   -0.034008    0.743021    0.525807    11.00000    0.04362    0.06450 =
         0.05442   -0.00637   -0.01749   -0.00649
AFIX  43
H19   2   -0.068054    0.795105    0.492207    11.00000   -1.20000
AFIX   0
C20   1    0.032088    0.757805    0.577645    11.00000    0.03687    0.05410 =
         0.04344   -0.01325   -0.00809   -0.00443
C21   1   -0.139129    0.633709    0.959385    11.00000    0.03515    0.09912 =
         0.03659   -0.00964   -0.00639   -0.02426
C22   1    0.354506    0.844833    0.792712    11.00000    0.06580    0.06683 =
         0.05019   -0.01814   -0.00720   -0.02564
C23   1    0.600316    0.655670    0.498421    11.00000    0.03588    0.07836 =
         0.04172   -0.01932   -0.01044   -0.01146
C24   1    0.035231    0.853895    0.591581    11.00000    0.04384    0.05198 =
         0.04887   -0.00533   -0.01485   -0.00738
C25   1   -0.099941    0.799573    0.931525    11.00000    0.06188    0.08108 =
         0.06064   -0.03179   -0.00584   -0.00437
AFIX  23
H25A  2   -0.086999    0.801848    0.982333    11.00000   -1.20000
H25B  2   -0.195871    0.821080    0.929757    11.00000   -1.20000
AFIX   0
C26   1   -0.007843    0.862902    0.870924    11.00000    0.06854    0.06227 =
         0.07370   -0.02376   -0.00916   -0.00459
AFIX  23
H26A  2   -0.007910    0.850529    0.820574    11.00000   -1.20000
H26B  2   -0.044005    0.929163    0.871415    11.00000   -1.20000
AFIX   0
C27   1    0.133723    0.849679    0.881183    11.00000    0.06693    0.07950 =
         0.05687   -0.02297   -0.00408   -0.02289
AFIX  23
H27A  2    0.136956    0.878296    0.924133    11.00000   -1.20000
H27B  2    0.160586    0.781471    0.895114    11.00000   -1.20000
AFIX   0
C28   1    0.194239    0.979678    0.766100    11.00000    0.09227    0.06599 =
         0.06265   -0.02021   -0.01002   -0.02694
AFIX  23
H28A  2    0.274845    1.015385    0.744000    11.00000   -1.20000
H28B  2    0.125077    1.017892    0.797299    11.00000   -1.20000
AFIX   0
C29   1    0.136073    0.960971    0.700912    11.00000    0.09423    0.07723 =
         0.06092   -0.00427   -0.02151   -0.03245
AFIX  23
H29A  2    0.159513    0.894072    0.697257    11.00000   -1.20000
H29B  2    0.035830    0.972238    0.714092    11.00000   -1.20000
AFIX   0
C30   1    0.188408    1.021409    0.624787    11.00000    0.09594    0.06191 =
         0.07003   -0.01095   -0.02328   -0.02271
AFIX  23
H30A  2    0.288852    1.012096    0.612438    11.00000   -1.20000
H30B  2    0.161654    1.088271    0.627761    11.00000   -1.20000
AFIX   0
C31   1    0.135897    1.000071    0.561620    11.00000    0.07492    0.05267 =
         0.06166   -0.00765   -0.00902   -0.01663
AFIX  23
H31A  2    0.039748    1.026148    0.566682    11.00000   -1.20000
H31B  2    0.187510    1.033350    0.512442    11.00000   -1.20000
AFIX   0
C32   1    0.519646    0.822762    0.489778    11.00000    0.05466    0.06353 =
         0.06207    0.00282   -0.01118   -0.01893
AFIX  23
H32A  2    0.519815    0.832837    0.435019    11.00000   -1.20000
H32B  2    0.604256    0.844044    0.494621    11.00000   -1.20000
AFIX   0
C33   1    0.397703    0.877891    0.529681    11.00000    0.05695    0.05094 =
         0.06846   -0.00326   -0.01362   -0.01950
AFIX  23
H33A  2    0.408774    0.945931    0.512592    11.00000   -1.20000
H33B  2    0.392206    0.861186    0.585208    11.00000   -1.20000
AFIX   0
C34   1    0.265653    0.857886    0.513303    11.00000    0.05251    0.06638 =
         0.06522   -0.00914   -0.01133   -0.01763
AFIX  23
H34A  2    0.266381    0.882820    0.458790    11.00000   -1.20000
H34B  2    0.261935    0.788988    0.523193    11.00000   -1.20000
AFIX   0
C35   1    0.227434    0.462458    0.244337    11.00000    0.09333    0.20445 =
         0.13773   -0.12698    0.03476   -0.08012
AFIX  43
H35   2    0.178503    0.485302    0.205254    11.00000   -1.20000
AFIX   0
C36   1    0.345923    0.321400    0.320760    11.00000    0.05221    0.14587 =
         0.05960   -0.02602   -0.01534   -0.01449
AFIX 137
H36A  2    0.290739    0.302186    0.372095    11.00000   -1.50000
H36B  2    0.406662    0.367086    0.321286    11.00000   -1.50000
H36C  2    0.399950    0.266178    0.303884    11.00000   -1.50000
AFIX   0
C37   1    0.200573    0.302195    0.238931    11.00000    0.05405    0.12394 =
         0.05797   -0.02327   -0.00713   -0.03191
AFIX 137
H37A  2    0.271000    0.273997    0.201882    11.00000   -1.50000
H37B  2    0.130279    0.338895    0.213649    11.00000   -1.50000
H37C  2    0.159872    0.252369    0.279842    11.00000   -1.50000
AFIX   0
N1    3    0.008587    0.523401    0.880534    11.00000    0.03915    0.06894 =
         0.03204    0.00076   -0.00599   -0.02209
N2    3    0.369144    0.676483    0.815360    11.00000    0.04409    0.06734 =
         0.04009   -0.00728   -0.01026   -0.01899
N3    3    0.485830    0.534372    0.606035    11.00000    0.03400    0.05822 =
         0.03884   -0.01498   -0.00632   -0.00700
N4    3    0.080805    0.680752    0.625406    11.00000    0.03746    0.05477 =
         0.03402   -0.00923   -0.00747   -0.01454
N5    3   -0.068628    0.704238    0.918967    11.00000    0.05453    0.07578 =
         0.04524   -0.02036   -0.00238   -0.01093
AFIX  43
H5    2    0.001130    0.692658    0.882440    11.00000   -1.20000
AFIX   0
N6    3    0.232314    0.890338    0.814160    11.00000    0.06685    0.04967 =
         0.05825   -0.01632   -0.01017   -0.01522
N7    3    0.512603    0.723431    0.524705    11.00000    0.03834    0.06144 =
         0.04753   -0.00473   -0.00228   -0.01549
AFIX  43
H7A   2    0.447486    0.707448    0.564980    11.00000   -1.20000
AFIX   0
N8    3    0.144306    0.899235    0.559001    11.00000    0.05169    0.04833 =
         0.04507   -0.00937   -0.01055   -0.00912
N9    3    0.260085    0.362820    0.270356    11.00000    0.05713    0.08559 =
         0.05469   -0.02039   -0.00801   -0.02293
O1    4    0.152057    0.431097    0.809415    11.00000    0.05024    0.05939 =
         0.03575   -0.00536   -0.00072   -0.01629
O2    4    0.084294    0.591904    0.836861    11.00000    0.04666    0.06249 =
         0.03934   -0.00718   -0.00342   -0.02090
O3    4    0.383167    0.522810    0.816254    11.00000    0.05123    0.06587 =
         0.04468   -0.00610   -0.01292   -0.01290
O4    4    0.298730    0.689179    0.760799    11.00000    0.04723    0.06787 =
         0.04367   -0.01180   -0.01335   -0.01394
O5    4    0.371363    0.433859    0.703800    11.00000    0.04980    0.05245 =
         0.04698   -0.01098   -0.00484   -0.00547
O6    4    0.389490    0.601041    0.631626    11.00000    0.04300    0.05453 =
         0.04812   -0.01584   -0.00110   -0.00571
O7    4    0.114790    0.526830    0.671569    11.00000    0.04739    0.05213 =
         0.04463   -0.00742   -0.01191   -0.01111
O8    4    0.143580    0.694106    0.676895    11.00000    0.04669    0.05653 =
         0.04330   -0.01242   -0.01116   -0.00976
O9    4   -0.235937    0.643082    1.012671    11.00000    0.05024    0.10558 =
         0.04261   -0.02382    0.00056   -0.01827
O10   4    0.438145    0.877821    0.734438    11.00000    0.07876    0.07764 =
         0.07559   -0.00767    0.00446   -0.02563
O11   4    0.693041    0.671322    0.441063    11.00000    0.04131    0.09021 =
         0.04049   -0.00999   -0.00080   -0.01869
O12   4   -0.071099    0.889322    0.628428    11.00000    0.05633    0.05587 =
         0.07309   -0.01847   -0.00878   -0.00428
O15   4    0.262779    0.511472    0.272614    11.00000    0.12716    0.21308 =
         0.15700   -0.00976   -0.01765   -0.06829
SC1   5    0.242272    0.563156    0.738428    11.00000    0.04220    0.05214 =
         0.03696   -0.00850   -0.00559   -0.01260
PART    1
K1A   6    0.387591    0.330858    0.850856    21.00000    0.05378    0.05163 =
         0.03885   -0.00698   -0.00657   -0.00360
PART    2
K1B   6    0.166846    0.332395    0.699626   -21.00000    0.07535    0.07127 =
         0.04379   -0.01932   -0.01011   -0.00707
PART    1
O1A   4   -0.009670    0.323780    0.699996    21.00000    0.12318
O2A   4    0.218533    0.228563    0.730078    21.00000    0.14838
O3A   4    0.660129    0.315597    0.818636    21.00000    0.21593
PART    2
O2B   4    0.623562    0.336335    0.858472   -21.00000    0.15159
O3B   4   -0.082324    0.343456    0.685871   -21.00000    0.14853    0.25309 =
         0.40821   -0.01431   -0.14813   -0.01212
PART    3
O4B   4    0.345834    0.189235    0.774890    51.00000    0.15014
PART    1
O4A   4    0.454066    0.192398    0.943834    31.00000    0.14959
O5A   4    0.486266    0.199666    0.766773    41.00000    0.04787
PART    2
O1B   4    0.355108    0.217470    0.879672   -21.00000    0.26927
HKLF    4

REM  shelxt_a.res in P-1
REM R1 =  0.1003 for    5524 Fo > 4sig(Fo)  and  0.1493 for all    9548 data
REM    609 parameters refined using      0 restraints

END

WGHT      0.1759      0.4929

REM Highest difference peak  0.986,  deepest hole -0.450,  1-sigma level  0.122
Q1    1   0.1257  0.3255  0.7045  11.00000  0.05    0.86
Q2    1   0.1718  0.3714  0.6785  11.00000  0.05    0.73
Q3    1   0.2222  0.2029  0.8116  11.00000  0.05    0.65
Q4    1   0.5404  0.3200  0.8408  11.00000  0.05    0.61
Q5    1   0.2207  0.5288  0.2121  11.00000  0.05    0.61
Q6    1   0.3641  0.2485  0.8709  11.00000  0.05    0.52
Q7    1   0.3909  0.1665  0.9327  11.00000  0.05    0.44
Q8    1  -0.1201  1.1279  0.8729  11.00000  0.05    0.42
Q9    1   0.1017  0.8661  0.6051  11.00000  0.05    0.42
Q10   1   0.2893  0.8310  0.8506  11.00000  0.05    0.42
Q11   1   0.3435  1.0709  0.3926  11.00000  0.05    0.41
Q12   1   0.2727  0.9075  0.8030  11.00000  0.05    0.40
Q13   1   0.4037  0.8970  0.7394  11.00000  0.05    0.38
Q14   1   0.1798  0.2345  0.7192  11.00000  0.05    0.38
Q15   1   0.2402  0.7322  0.7043  11.00000  0.05    0.38
Q16   1   0.0587  1.0353  0.6051  11.00000  0.05    0.37
Q17   1   0.2133  0.7596  0.6860  11.00000  0.05    0.37
Q18   1   0.3988  0.2069  0.7605  11.00000  0.05    0.36
Q19   1  -0.0909  0.2977  0.7509  11.00000  0.05    0.36
Q20   1   0.1713  1.0376  0.6946  11.00000  0.05    0.36
;
_shelx_res_checksum   32283

_shelx_hkl_file
;
  -1   0   0   10.54    1.85
   1   0   0    8.89    1.85
  -2   0   0   14.90    3.02
   2   0   0   16.28    3.01
  -3   0   0    0.29    0.45
  -3   0   0    2.39    0.87
  -3   0   0    0.65    0.26
   3   0   0    0.70    0.26
   3   0   0    0.40    0.45
   3   0   0    0.91    0.89
  -4   0   0    6.86    1.55
  -4   0   0    7.12    1.43
  -4   0   0    7.18    1.65
   4   0   0    7.03    1.68
   4   0   0    7.71    1.43
  -5   0   0    4.59    0.97
  -5   0   0    3.01    1.01
  -5   0   0    5.55    1.30
   5   0   0    6.21    1.34
   5   0   0    5.51    0.98
  -6   0   0    1.13    0.50
  -6   0   0    0.83    0.30
  -6   0   0    1.13    0.87
   6   0   0   -0.12    1.05
   6   0   0    0.69    0.27
  -7   0   0    3.06    0.76
  -7   0   0    1.69    0.97
  -7   0   0    2.41    0.49
  -7   0   0    2.69    0.63
   7   0   0    1.55    0.44
   7   0   0    3.57    1.18
  -8   0   0   24.36    4.31
  -8   0   0   18.84    4.43
  -8   0   0   20.95    4.22
  -8   0   0   23.45    4.16
   8   0   0   21.32    4.53
   8   0   0   21.00    4.15
  -9   0   0    3.10    1.15
  -9   0   0    1.60    1.41
  -9   0   0    4.73    0.85
   9   0   0    2.95    1.46
   9   0   0    4.19    0.88
 -10   0   0   -0.36    0.39
 -10   0   0   -1.03    0.90
  10   0   0   -0.51    1.33
 -11   0   0    3.75    0.78
 -11   0   0    2.69    1.19
  11   0   0    2.17    1.52
  11  -1   0    1.02    1.45
 -11   1   0    2.16    0.57
 -11   1   0    0.98    0.95
  10  -1   0    0.81    1.46
 -10   1   0    2.60    0.55
 -10   1   0    0.32    0.98
   9  -1   0    1.04    1.30
   9  -1   0    0.40    0.29
  -9   1   0    0.61    0.83
  -9   1   0    0.51    0.35
   8  -1   0   13.20    2.38
   8  -1   0    8.59    2.64
  -8   1   0   12.94    2.39
  -8   1   0   12.39    2.51
  -8   1   0   11.56    2.59
   7  -1   0    5.56    1.41
   7  -1   0    3.83    0.83
  -7   1   0    4.28    0.87
  -7   1   0    3.42    1.24
  -7   1   0    4.12    1.01
  -7   1   0    3.79    0.92
   6  -1   0   16.19    4.44
   6  -1   0   24.29    4.11
  -6   1   0   23.11    4.11
  -6   1   0   18.93    4.37
  -6   1   0   21.35    4.17
  -6   1   0   17.82    4.20
   5  -1   0    2.29    0.49
   5  -1   0    3.59    1.18
  -5   1   0    2.54    0.67
  -5   1   0    1.40    1.07
  -5   1   0    1.52    0.70
  -5   1   0    2.60    0.50
   4  -1   0    1.85    1.06
  -4   1   0    1.40    0.59
  -4   1   0    1.60    0.65
  -4   1   0    1.32    1.02
  -4   1   0    2.81    0.50
  -3   1   0   21.14    4.60
  -3   1   0   25.63    4.65
  -3   1   0   27.87    4.66
   2  -1   0    3.34    0.70
   2  -1   0    5.31    1.07
  -2   1   0    2.93    0.71
  -2   1   0    3.54    0.80
  -2   1   0    6.13    1.05
   1  -1   0    6.94    1.74
  -1   1   0    9.27    1.69
  -1   1   0   12.22    1.89
  -1   1   0    8.40    1.73
   0  -1   0   -3.61    1.56
   0   1   0   -4.48    2.19
   1   1   0   36.52    6.93
  -2  -1   0   16.72    3.48
   2   1   0   19.29    3.48
  -3  -1   0    0.27    0.29
  -3  -1   0    0.27    0.47
  -3  -1   0    1.21    0.76
   3   1   0    0.23    0.26
   3   1   0   -0.02    0.48
   3   1   0    1.23    0.74
  -4  -1   0    3.11    1.05
  -4  -1   0    2.88    0.86
  -4  -1   0    4.34    0.76
   4   1   0    4.42    0.76
   4   1   0    2.45    1.14
   4   1   0    2.45    0.88
  -5  -1   0    1.22    0.80
  -5  -1   0   -0.41    0.48
  -5  -1   0    0.58    0.29
   5   1   0    0.74    0.26
   5   1   0   -0.33    0.49
   5   1   0    0.11    0.92
  -6  -1   0   -0.45    0.80
  -6  -1   0    1.41    0.48
  -6  -1   0    0.76    0.31
   6   1   0    1.60    1.00
   6   1   0    0.48    0.25
   6   1   0    0.30    0.56
  -7  -1   0    0.19    0.48
  -7  -1   0   -0.31    0.29
  -7  -1   0   -0.58    0.81
   7   1   0    0.13    0.21
   7   1   0   -1.04    1.05
  -8  -1   0    6.23    1.18
  -8  -1   0    5.81    1.14
  -8  -1   0    5.43    1.33
   8   1   0    5.05    1.11
   8   1   0    4.00    1.50
  -9  -1   0    2.12    1.03
  -9  -1   0    3.38    0.66
  -9  -1   0    0.43    1.00
   9   1   0    4.04    0.70
   9   1   0    0.99    1.31
 -10  -1   0    0.45    0.40
 -10  -1   0   -1.63    0.93
  10   1   0   -0.26    1.30
 -11  -1   0   -0.80    0.97
 -11  -1   0   -0.28    0.43
  11   1   0    0.61    1.38
  11  -2   0   -2.27    1.49
 -11   2   0   -0.10    0.87
 -11   2   0    0.64    0.45
  10  -2   0   -1.84    1.43
 -10   2   0    0.17    0.80
 -10   2   0    0.02    0.39
   9  -2   0    1.45    1.35
   9  -2   0    0.27    0.27
  -9   2   0    0.30    0.76
  -9   2   0   -0.13    0.34
   8  -2   0    0.48    1.23
   8  -2   0    0.38    0.24
  -8   2   0    0.33    0.30
  -8   2   0    0.20    0.66
  -8   2   0   -0.01    1.06
   7  -2   0    1.04    1.21
   7  -2   0   -0.45    0.19
  -7   2   0    0.18    0.26
  -7   2   0    0.40    1.03
  -7   2   0   -0.69    0.60
  -7   2   0   -0.12    0.51
   6  -2   0    0.94    0.28
   6  -2   0    2.51    1.16
  -6   2   0    0.88    0.53
  -6   2   0    1.21    0.30
  -6   2   0   -1.33    1.04
  -6   2   0    1.12    0.59
   5  -2   0   12.72    2.63
   5  -2   0    8.76    1.94
  -5   2   0   14.42    2.51
  -5   2   0   11.01    2.05
  -5   2   0   10.10    1.94
  -5   2   0   11.24    2.08
   4  -2   0   38.50    7.59
   4  -2   0   44.50    7.78
  -4   2   0   42.31    7.74
  -4   2   0   39.41    7.59
  -4   2   0   38.42    7.63
   3  -2   0    4.59    1.09
   3  -2   0    0.33    0.67
  -3   2   0    1.33    0.32
  -3   2   0    3.24    1.02
  -3   2   0    0.46    0.55
   2  -2   0   72.11   13.69
   1  -2   0   39.36    7.81
   1  -2   0   54.37   10.24
  -1   2   0   44.54    9.64
   0  -2   0   86.15   15.85
   0  -2   0   88.55   16.67
   0  -2   0   86.39   17.19
   0   2   0   78.13   16.95
   0   2   0   86.96   17.04
   0   2   0   78.88   15.85
  -1  -2   0  103.24   20.71
  -1  -2   0  102.52   19.47
  -1  -2   0   92.73   18.39
   1   2   0   98.23   21.01
   1   2   0   97.87   18.39
  -2  -2   0   61.64   11.71
  -3  -2   0   35.72    5.93
  -3  -2   0   26.38    5.92
   3   2   0   25.70    5.93
   3   2   0   35.83    5.96
  -4  -2   0   29.24    6.18
  -4  -2   0   33.06    6.14
   4   2   0   31.65    6.22
   4   2   0   34.50    6.15
  -5  -2   0    1.43    0.58
  -5  -2   0    1.92    0.44
  -5  -2   0    1.11    0.78
   5   2   0    3.42    0.94
   5   2   0    2.66    0.64
   5   2   0    1.36    0.41
  -6  -2   0    1.33    0.41
  -6  -2   0    1.54    0.54
  -6  -2   0    1.42    0.74
   6   2   0    0.24    0.97
   6   2   0    1.47    0.61
   6   2   0    1.55    0.36
  -7  -2   0    0.30    0.70
  -7  -2   0    0.41    0.51
  -7  -2   0    1.06    0.36
   7   2   0    0.54    0.59
   7   2   0    0.99    1.00
   7   2   0    0.66    0.28
  -8  -2   0   18.43    4.10
  -8  -2   0   20.54    3.94
  -8  -2   0   20.71    4.00
   8   2   0   18.63    4.25
   8   2   0   24.22    4.03
   8   2   0   20.42    3.93
  -9  -2   0    6.78    1.31
   9   2   0    3.82    1.68
   9   2   0    6.63    1.28
 -10  -2   0    0.38    0.39
  10   2   0   -1.29    1.25
 -11  -2   0    0.81    0.44
 -11  -2   0   -0.77    0.98
  11   2   0    0.49    1.36
  11  -3   0    0.44    1.56
 -11   3   0   -0.40    0.78
  10  -3   0    2.88    1.53
 -10   3   0   -0.17    0.80
 -10   3   0    1.00    0.41
   9  -3   0    3.01    1.54
   9  -3   0    3.21    0.70
  -9   3   0    2.86    0.94
  -9   3   0    3.19    0.69
   8  -3   0    1.28    1.36
   8  -3   0    1.65    0.38
  -8   3   0    0.85    0.74
  -8   3   0    1.70    0.41
   7  -3   0    4.35    1.44
  -7   3   0    3.83    0.95
  -7   3   0    2.16    1.36
  -7   3   0    3.91    0.82
  -7   3   0    4.34    0.91
   6  -3   0    0.91    0.24
   6  -3   0    0.28    1.23
  -6   3   0    0.75    0.51
  -6   3   0    0.99    0.59
  -6   3   0    0.93    0.27
  -6   3   0   -1.25    1.07
   5  -3   0    7.18    1.79
   5  -3   0    7.15    1.39
  -5   3   0    7.13    1.40
  -5   3   0    6.96    1.73
  -5   3   0    7.61    1.49
   4  -3   0   15.13    3.13
   4  -3   0   12.88    2.58
   4  -3   0   13.50    2.72
  -4   3   0   14.49    2.59
  -4   3   0   13.36    2.68
  -4   3   0   12.06    2.94
   3  -3   0   11.27    2.15
   3  -3   0    9.38    1.98
  -3   3   0   10.89    2.11
  -3   3   0   11.34    1.99
   2  -3   0   30.40    5.59
   2  -3   0   35.25    5.78
   2  -3   0   25.25    5.55
  -2   3   0   27.87    5.58
  -2   3   0   35.72    5.73
  -2   3   0   28.66    5.56
   1  -3   0   77.50   19.79
   1  -3   0   92.29   17.90
   1  -3   0  107.69   20.91
  -1   3   0   87.05   19.50
  -1   3   0   98.31   17.92
   0  -3   0   53.77   10.25
  -1  -3   0   79.78   15.76
  -1  -3   0   91.76   17.77
  -1  -3   0   93.80   18.38
   1   3   0   81.83   19.60
   1   3   0   82.65   15.80
  -2  -3   0   11.87    2.89
  -2  -3   0   15.65    2.84
  -2  -3   0   13.51    2.85
   2   3   0   17.97    2.84
   2   3   0   13.43    2.92
  -3  -3   0    4.95    1.09
  -3  -3   0    5.32    1.08
  -3  -3   0    4.24    1.17
   3   3   0    4.13    1.13
   3   3   0    7.57    1.28
  -4  -3   0   73.44   14.38
  -4  -3   0   77.24   14.38
   4   3   0   76.73   14.39
  -5  -3   0   12.60    2.56
  -5  -3   0   14.66    2.62
  -5  -3   0   15.16    2.66
   5   3   0   14.26    2.65
   5   3   0   15.23    2.78
   5   3   0   10.85    2.54
  -6  -3   0    3.35    0.94
  -6  -3   0    2.75    0.85
  -6  -3   0    4.02    0.77
   6   3   0    3.49    0.81
   6   3   0    5.13    0.90
   6   3   0    3.65    1.14
  -7  -3   0    4.79    0.95
  -7  -3   0    4.40    1.11
  -7  -3   0    4.82    1.02
   7   3   0    5.46    1.08
   7   3   0    4.03    1.32
   7   3   0    4.31    0.98
  -8  -3   0   10.63    2.30
  -8  -3   0   11.71    2.43
  -8  -3   0   12.78    2.22
   8   3   0    8.44    2.39
   8   3   0   11.17    2.37
   8   3   0   11.76    2.20
  -9  -3   0    1.23    0.84
  -9  -3   0    2.62    0.53
   9   3   0    3.13    0.82
   9   3   0    1.69    0.48
   9   3   0    1.02    1.18
 -10  -3   0   -0.13    0.39
  10   3   0   -1.61    1.27
 -11  -3   0    1.13    0.47
  11   3   0    1.20    1.33
  11  -4   0   -0.79    1.53
 -11   4   0    1.27    0.78
  10  -4   0   -0.15    1.51
 -10   4   0    0.72    0.38
 -10   4   0    1.12    0.76
   9  -4   0    1.38    1.49
  -9   4   0    0.64    0.34
  -9   4   0    1.60    0.71
   8  -4   0    2.00    1.39
   8  -4   0   -0.06    0.21
  -8   4   0    0.68    0.66
  -8   4   0   -0.07    0.26
   7  -4   0    3.09    1.56
   7  -4   0    5.21    0.96
  -7   4   0    5.23    0.98
  -7   4   0    4.41    1.08
  -7   4   0    5.25    1.12
  -7   4   0    2.16    1.47
   6  -4   0   29.49    5.51
   6  -4   0   30.26    5.82
  -6   4   0   29.68    5.57
  -6   4   0   27.23    5.77
  -6   4   0   28.37    5.51
   5  -4   0    1.98    0.68
   5  -4   0    1.30    1.22
  -5   4   0    1.70    1.08
  -5   4   0    1.60    0.38
  -5   4   0    2.28    0.62
   4  -4   0   11.44    2.25
   4  -4   0   12.86    2.41
   4  -4   0   13.14    2.92
  -4   4   0   12.79    2.37
  -4   4   0   11.65    2.26
  -4   4   0   11.06    2.75
   3  -4   0   28.41    5.31
   3  -4   0   24.23    5.03
   3  -4   0   27.54    5.08
  -3   4   0   27.11    5.07
  -3   4   0   26.56    5.03
  -3   4   0   28.56    5.28
   2  -4   0    8.65    1.90
   2  -4   0   11.74    2.54
   2  -4   0    9.69    1.98
   2  -4   0   10.25    1.88
  -2   4   0   10.44    1.96
   1  -4   0   65.34   11.10
   1  -4   0   56.73   11.03
   1  -4   0   52.70   11.03
  -1   4   0   63.35   11.11
  -1   4   0   55.10   11.03
   0  -4   0  151.07   30.68
   0  -4   0  139.88   34.24
   0  -4   0  141.37   32.69
   0   4   0  197.54   33.62
   0   4   0  166.69   30.69
   0   4   0  190.67   32.64
  -1  -4   0   68.35   14.70
   1   4   0   86.77   14.72
  -2  -4   0    3.42    0.71
  -2  -4   0    3.05    0.79
   2   4   0    3.71    0.84
  -3  -4   0    4.46    0.80
  -3  -4   0    2.99    0.89
  -3  -4   0    3.48    0.82
   3   4   0    4.34    0.94
  -4  -4   0    4.27    0.79
  -4  -4   0    3.42    0.79
  -4  -4   0    2.98    0.73
   4   4   0    3.40    0.87
   4   4   0    2.91    0.70
  -5  -4   0   25.38    4.66
  -5  -4   0   26.45    4.67
  -5  -4   0   21.05    4.63
   5   4   0   25.02    4.73
   5   4   0   25.62    4.68
   5   4   0   23.19    4.62
  -6  -4   0    0.20    0.46
  -6  -4   0    0.10    0.53
  -6  -4   0   -0.29    0.34
   6   4   0   -0.26    0.30
   6   4   0    0.01    0.58
   6   4   0   -1.59    0.82
  -7  -4   0    1.24    0.40
  -7  -4   0    0.12    0.62
  -7  -4   0    0.76    0.51
   7   4   0    1.58    0.63
   7   4   0    1.42    0.95
   7   4   0    0.88    0.33
  -8  -4   0   -0.08    0.38
  -8  -4   0   -0.10    0.65
   8   4   0    1.31    0.99
   8   4   0   -0.15    0.62
   8   4   0   -0.14    0.30
  -9  -4   0   -0.66    0.71
  -9  -4   0    0.27    0.41
   9   4   0    0.13    0.70
   9   4   0    0.19    1.13
 -10  -4   0    3.14    0.65
  10   4   0    0.65    1.35
  10   4   0    2.29    0.93
 -11  -4   0    3.08    0.68
  11   4   0    0.62    1.47
  11  -5   0   -1.21    1.58
 -11   5   0    0.45    0.75
  10  -5   0   -0.21    1.54
 -10   5   0    0.56    0.72
   9  -5   0    0.39    1.52
  -9   5   0    0.12    0.29
  -9   5   0   -0.49    0.70
   8  -5   0    0.55    0.20
   8  -5   0    0.45    1.41
  -8   5   0    0.29    0.27
  -8   5   0    0.91    0.66
   7  -5   0    2.54    0.59
   7  -5   0    3.52    1.46
  -7   5   0    3.09    0.59
  -7   5   0    3.11    0.81
   6  -5   0    4.01    1.35
   6  -5   0    2.83    0.62
  -6   5   0    3.21    0.62
  -6   5   0    3.47    1.26
  -6   5   0    2.46    0.82
   5  -5   0    0.08    1.18
   5  -5   0    0.49    0.64
  -5   5   0    0.04    0.54
  -5   5   0    0.69    1.04
   4  -5   0   10.43    1.78
   4  -5   0    7.95    1.95
   4  -5   0    9.13    2.12
  -4   5   0    7.73    1.92
  -4   5   0    6.52    2.05
   3  -5   0    2.63    0.59
   3  -5   0    2.18    0.74
   3  -5   0    2.94    1.24
  -3   5   0    3.17    0.71
   2  -5   0    1.20    0.38
   2  -5   0    1.78    0.93
   2  -5   0    1.14    0.49
  -2   5   0    1.50    1.05
  -2   5   0    0.45    0.48
   1  -5   0    4.26    1.03
   1  -5   0    5.21    1.32
   1  -5   0    5.31    1.11
  -1   5   0    7.09    1.37
  -1   5   0    5.19    1.05
   0  -5   0   68.26   12.44
   0   5   0   62.19   12.44
  -1  -5   0    4.79    0.89
  -1  -5   0    3.94    0.83
  -1  -5   0    7.12    1.28
   1   5   0    4.82    0.94
   1   5   0    2.84    0.82
  -2  -5   0    3.80    0.96
  -2  -5   0    5.09    0.91
   2   5   0    3.83    1.00
   2   5   0    4.59    0.96
  -3  -5   0   51.82    9.79
   3   5   0   51.08    9.80
  -4  -5   0    5.93    1.14
  -4  -5   0    4.36    1.00
  -4  -5   0    4.69    1.06
   4   5   0    4.65    1.12
   4   5   0    5.69    1.07
   4   5   0    4.40    1.07
  -5  -5   0   10.44    2.09
  -5  -5   0    8.27    2.03
  -5  -5   0   11.99    2.09
   5   5   0    7.84    2.16
   5   5   0   12.33    2.19
   5   5   0   10.55    2.02
  -6  -5   0    2.09    0.63
  -6  -5   0    3.50    0.74
  -6  -5   0    3.13    0.70
   6   5   0    3.22    0.94
   6   5   0    2.30    0.81
   6   5   0    2.34    0.61
  -7  -5   0    5.06    1.21
  -7  -5   0    6.08    1.18
  -7  -5   0    5.95    1.28
   7   5   0    6.88    1.25
   7   5   0    6.22    1.16
   7   5   0    2.58    1.37
  -8  -5   0    0.78    0.43
  -8  -5   0    0.65    0.66
   8   5   0    0.02    0.35
   8   5   0    0.56    0.68
   8   5   0    1.04    0.99
  -9  -5   0    0.40    0.71
  -9  -5   0    0.31    0.42
   9   5   0    0.99    1.15
   9   5   0    0.09    0.71
 -10  -5   0    0.85    0.43
  10   5   0    0.34    1.24
  10   5   0    0.20    0.73
 -11  -5   0    0.04    0.42
  11   5   0   -1.36    1.28
  11   5   0    0.42    0.82
  10  -6   0    0.93    1.61
 -10   6   0    0.63    0.74
   9  -6   0    0.88    1.54
  -9   6   0    1.51    0.73
   8  -6   0   -1.09    1.53
  -8   6   0   -0.56    0.64
   7  -6   0    2.35    1.43
  -7   6   0    1.18    0.70
   6  -6   0   -0.31    0.68
   6  -6   0    0.04    1.27
  -6   6   0    0.33    0.55
  -6   6   0   -0.65    1.13
   5  -6   0    0.45    0.64
   5  -6   0    1.84    1.21
  -5   6   0    1.25    1.06
  -5   6   0    1.13    0.60
   4  -6   0   26.85    4.39
   4  -6   0   20.20    4.06
   4  -6   0   21.23    3.99
   4  -6   0   20.42    3.99
  -4   6   0   21.18    4.05
  -4   6   0   19.39    4.29
   3  -6   0   16.19    3.99
   3  -6   0   17.72    3.62
   3  -6   0   18.85    3.68
   3  -6   0   18.98    3.63
  -3   6   0   22.21    3.68
  -3   6   0   21.13    3.98
   2  -6   0    2.69    0.70
   2  -6   0    5.18    1.19
   2  -6   0    4.54    0.80
   2  -6   0    3.95    0.76
  -2   6   0    5.24    1.24
  -2   6   0    3.41    0.79
   1  -6   0   70.18   13.20
   1  -6   0   67.68   13.11
  -1   6   0   65.97   13.19
  -1   6   0   72.23   13.12
   0  -6   0   54.59   10.48
   0  -6   0   57.98   10.57
   0   6   0   56.03   10.56
   0   6   0   52.91   10.49
  -1  -6   0   94.40   17.62
  -1  -6   0   90.56   17.64
   1   6   0   93.16   17.62
   1   6   0   93.23   17.64
  -2  -6   0   18.82    4.01
  -2  -6   0   22.30    4.04
  -2  -6   0   23.20    4.05
   2   6   0   21.59    4.06
   2   6   0   19.65    4.01
  -3  -6   0   27.46    5.40
  -3  -6   0   29.33    5.42
   3   6   0   28.26    5.40
   3   6   0   28.57    5.46
  -4  -6   0    0.42    0.54
  -4  -6   0    0.36    0.39
   4   6   0    1.18    0.67
   4   6   0    1.91    0.38
  -5  -6   0    2.66    0.79
  -5  -6   0    3.35    0.83
  -5  -6   0    5.29    0.85
   5   6   0    4.83    0.86
   5   6   0    4.76    0.94
   5   6   0    2.28    0.89
  -6  -6   0   23.51    4.67
  -6  -6   0   25.43    4.65
  -6  -6   0   25.96    4.67
   6   6   0   23.15    4.73
   6   6   0   22.70    4.64
   6   6   0   25.66    4.71
  -7  -6   0   12.54    2.70
  -7  -6   0   11.54    2.73
  -7  -6   0   15.53    2.65
   7   6   0   14.96    2.77
   7   6   0   14.31    2.63
   7   6   0   11.67    2.89
  -8  -6   0    0.61    0.41
  -8  -6   0    0.35    0.64
   8   6   0   -0.90    0.73
   8   6   0   -1.02    0.99
  -9  -6   0    3.56    1.12
   9   6   0    7.25    1.17
   9   6   0    2.33    1.39
 -10  -6   0    1.64    0.51
  10   6   0    0.28    1.18
  10   6   0    1.06    0.81
 -11  -6   0    1.50    0.47
  11   6   0    0.85    1.27
  11   6   0    0.27    0.83
  10  -7   0   -0.21    1.56
 -10   7   0    0.42    0.69
   9  -7   0    1.14    1.60
  -9   7   0    0.29    0.69
   8  -7   0    2.42    1.67
  -8   7   0    3.20    0.89
   7  -7   0   -0.97    1.48
  -7   7   0   -0.21    0.60
   6  -7   0   -0.26    1.40
  -6   7   0   -0.50    0.55
   5  -7   0    0.32    1.27
   5  -7   0   -0.66    0.60
  -5   7   0    0.66    0.56
  -5   7   0   -0.53    1.06
   4  -7   0    0.45    0.20
   4  -7   0   -0.90    0.55
   4  -7   0   -0.07    1.18
   4  -7   0    0.85    0.19
  -4   7   0   -0.18    0.51
  -4   7   0   -0.69    1.03
   3  -7   0    6.59    1.13
   3  -7   0    6.02    1.18
   3  -7   0    5.41    1.57
   3  -7   0    4.80    1.19
  -3   7   0    4.05    1.52
  -3   7   0    5.64    1.29
   2  -7   0    3.35    1.39
   2  -7   0    3.55    0.90
   2  -7   0    4.20    0.86
  -2   7   0    4.44    0.93
  -2   7   0    5.02    1.32
   1  -7   0   20.64    4.13
  -1   7   0   22.00    4.15
  -1   7   0   23.03    4.36
   0  -7   0   69.08   13.17
   0   7   0   73.86   13.24
   0   7   0   65.88   13.18
  -1  -7   0    5.02    1.17
  -1  -7   0    4.55    0.88
  -1  -7   0    2.87    0.94
   1   7   0    3.87    1.15
   1   7   0    4.92    0.88
  -2  -7   0   28.91    5.53
  -2  -7   0   32.16    5.51
  -2  -7   0   24.53    5.57
   2   7   0   32.92    5.51
   2   7   0   29.53    5.56
   2   7   0   23.76    5.58
  -3  -7   0   53.05    9.95
  -3  -7   0   51.48    9.93
   3   7   0   54.07    9.97
   3   7   0   51.02    9.93
  -4  -7   0   29.19    5.66
  -4  -7   0   31.19    5.64
   4   7   0   28.51    5.64
   4   7   0   29.42    5.69
  -5  -7   0    1.50    0.51
  -5  -7   0    0.17    0.43
   5   7   0    1.60    0.38
   5   7   0    0.50    0.65
  -6  -7   0    3.39    0.84
  -6  -7   0    4.08    0.80
   6   7   0    3.18    0.76
   6   7   0    3.87    1.01
  -7  -7   0    0.69    0.46
  -7  -7   0    1.67    0.61
   7   7   0    1.03    0.71
   7   7   0    0.70    0.77
  -8  -7   0   -0.10    0.63
  -8  -7   0   -0.22    0.42
   8   7   0    0.39    0.78
   8   7   0    0.16    0.88
  -9  -7   0    1.52    0.52
   9   7   0    1.54    0.82
   9   7   0    1.29    1.01
 -10  -7   0    0.00    0.46
  10   7   0   -0.25    1.09
  10   7   0    0.41    0.79
 -11  -7   0    0.59    0.46
  11   7   0   -0.28    0.79
   9  -8   0    1.86    1.55
  -9   8   0   -0.41    0.63
   8  -8   0    0.34    1.57
  -8   8   0    1.07    0.64
   7  -8   0    5.42    1.76
  -7   8   0    4.21    1.05
   6  -8   0   -0.82    1.50
  -6   8   0    0.53    0.61
   5  -8   0    0.17    0.63
   5  -8   0    0.37    1.40
  -5   8   0   -0.19    1.43
  -5   8   0   -0.43    0.60
   4  -8   0    1.16    1.33
   4  -8   0    0.18    0.16
   4  -8   0   -0.10    0.23
   4  -8   0   -0.18    0.53
  -4   8   0    0.06    0.57
  -4   8   0    0.14    1.08
   3  -8   0    3.24    1.49
   3  -8   0    4.75    0.84
   3  -8   0    3.14    0.91
   3  -8   0    5.12    0.94
  -3   8   0    1.87    1.32
  -3   8   0    4.29    0.96
   2  -8   0    4.12    1.48
   2  -8   0    4.32    0.91
   2  -8   0    3.71    0.87
   2  -8   0    5.47    1.02
  -2   8   0    3.81    0.94
  -2   8   0    5.87    1.37
   1  -8   0    1.97    1.17
   1  -8   0    1.95    0.46
   1  -8   0    1.37    0.50
   1  -8   0    0.40    0.32
  -1   8   0    1.94    1.01
  -1   8   0    0.88    0.54
   0  -8   0    9.36    1.96
   0  -8   0   10.80    2.15
   0  -8   0    9.86    1.92
   0   8   0   10.35    1.91
   0   8   0    9.68    2.10
   0   8   0    8.67    2.03
  -1  -8   0   35.91    6.57
  -1  -8   0   36.47    6.68
  -1  -8   0   30.95    6.56
   1   8   0   37.21    6.59
   1   8   0   32.16    6.55
   1   8   0   36.12    6.65
  -2  -8   0    5.59    1.14
  -2  -8   0    9.28    1.44
  -2  -8   0    4.89    1.09
   2   8   0    5.88    1.24
   2   8   0    5.05    1.22
   2   8   0    4.54    1.14
  -3  -8   0    8.27    1.52
  -3  -8   0    6.73    1.46
   3   8   0    6.47    1.45
   3   8   0    7.79    1.66
  -4  -8   0    3.34    0.99
  -4  -8   0    5.49    1.04
   4   8   0    6.15    1.03
   4   8   0    3.77    1.11
  -5  -8   0    1.72    0.69
  -5  -8   0    2.50    0.61
   5   8   0    2.90    0.89
   5   8   0    3.11    0.62
  -6  -8   0   -0.24    0.44
  -6  -8   0    0.23    0.49
   6   8   0    1.35    0.72
  -7  -8   0    1.29    0.50
   7   8   0    0.84    0.77
  -8  -8   0    0.11    0.43
   8   8   0    0.22    0.75
  -9  -8   0    1.17    0.51
   9   8   0    0.71    0.82
 -10  -8   0   -0.35    0.47
  10   8   0   -0.66    0.79
 -11  -8   0    0.28    0.46
  11   8   0    0.43    0.85
   9  -9   0    1.14    1.57
  -9   9   0    0.62    0.66
   8  -9   0   -0.76    1.51
  -8   9   0    0.63    0.64
   7  -9   0    1.04    1.61
  -7   9   0    1.09    0.70
   6  -9   0    3.79    1.82
  -6   9   0    5.41    1.19
   5  -9   0    7.43    2.30
   5  -9   0    8.98    1.73
  -5   9   0   10.27    1.93
   4  -9   0    0.23    1.43
   4  -9   0    0.87    0.23
   4  -9   0    0.21    0.30
   4  -9   0    0.37    0.56
  -4   9   0   -0.20    0.64
  -4   9   0    0.55    1.15
   3  -9   0    9.07    1.54
   3  -9   0    4.35    2.04
   3  -9   0    7.39    1.66
   3  -9   0    9.04    1.60
  -3   9   0    8.24    1.69
  -3   9   0    4.08    1.85
   2  -9   0    2.50    0.71
   2  -9   0    3.55    0.61
   2  -9   0    3.17    1.41
   2  -9   0    1.91    0.69
  -2   9   0    1.35    1.23
  -2   9   0    3.15    0.81
   1  -9   0    1.35    0.43
   1  -9   0   -0.22    0.50
   1  -9   0   -0.35    1.17
   1  -9   0    0.74    0.32
  -1   9   0    1.50    0.56
  -1   9   0    1.43    1.07
   0  -9   0   71.96   13.80
   0  -9   0   71.40   13.79
   0  -9   0   73.24   13.89
   0   9   0   77.61   13.82
   0   9   0   73.99   13.86
   0   9   0   68.84   13.79
  -1  -9   0    1.22    0.54
  -1  -9   0    1.31    0.98
  -1  -9   0    2.21    0.49
   1   9   0    2.60    0.46
   1   9   0    1.10    0.70
   1   9   0    0.82    0.91
  -2  -9   0    8.39    1.76
  -2  -9   0    9.46    1.79
  -2  -9   0    9.70    1.98
   2   9   0    7.18    1.91
   2   9   0   10.03    2.00
   2   9   0    8.50    1.75
  -3  -9   0    5.01    1.03
  -3  -9   0    3.46    0.96
   3   9   0    5.96    1.00
   3   9   0    3.89    1.10
  -4  -9   0    0.33    0.39
  -4  -9   0   -0.29    0.47
   4   9   0   -0.03    0.72
   4   9   0    0.67    0.36
  -5  -9   0    0.53    0.43
  -5  -9   0    0.68    0.50
   5   9   0    1.06    0.75
   5   9   0    0.99    0.40
  -6  -9   0    4.65    0.97
   6   9   0    3.96    1.20
  -7  -9   0    1.19    0.49
   7   9   0    0.65    0.82
  -8  -9   0    5.86    1.02
   8   9   0    2.37    1.19
  -9  -9   0    0.32    0.49
   9   9   0   -0.48    0.85
 -10  -9   0    0.17    0.45
  10   9   0   -0.61    0.81
   8 -10   0    1.09    1.47
  -8  10   0    0.37    0.69
   7 -10   0    0.97    1.52
  -7  10   0    0.84    0.68
   6 -10   0   -0.78    1.58
  -6  10   0    1.88    0.79
   5 -10   0   11.78    3.04
  -5  10   0   14.72    2.76
   4 -10   0    6.81    1.46
   4 -10   0    7.94    1.42
   4 -10   0    4.42    2.06
  -4  10   0    6.89    1.64
   3 -10   0    2.02    1.57
   3 -10   0    1.80    0.87
   3 -10   0    3.47    0.65
   3 -10   0    4.03    0.72
  -3  10   0    1.23    1.37
  -3  10   0    2.32    0.82
   2 -10   0    0.36    1.35
   2 -10   0    1.63    0.48
   2 -10   0    0.82    0.50
   2 -10   0    1.09    0.34
  -2  10   0    0.54    1.13
  -2  10   0    0.20    0.66
   1 -10   0    1.31    0.43
   1 -10   0    1.75    0.52
   1 -10   0    2.14    0.58
   1 -10   0    0.97    1.33
  -1  10   0    0.87    1.14
  -1  10   0    1.81    0.66
   0 -10   0    4.75    1.04
   0 -10   0    5.95    1.06
   0 -10   0    4.87    1.43
   0  10   0    3.94    1.12
   0  10   0    4.93    1.39
  -1 -10   0    2.84    0.53
  -1 -10   0    2.40    1.05
  -1 -10   0    1.16    0.58
   1  10   0    2.31    1.00
   1  10   0    1.45    0.74
   1  10   0    2.28    0.50
  -2 -10   0    0.29    0.35
  -2 -10   0   -0.12    0.43
  -2 -10   0    0.60    0.74
   2  10   0   -0.38    0.65
   2  10   0   -0.45    0.76
   2  10   0    1.08    0.33
  -3 -10   0    4.76    0.94
  -3 -10   0    4.50    0.90
   3  10   0    5.73    1.11
   3  10   0    3.54    0.88
   3  10   0    4.06    1.00
  -4 -10   0    4.36    1.13
  -4 -10   0    7.22    1.19
   4  10   0    5.05    1.27
   4  10   0    5.33    1.17
  -5 -10   0    6.30    1.15
   5  10   0    3.13    1.24
  -6 -10   0   -0.12    0.48
   6  10   0   -0.44    0.82
  -7 -10   0    3.66    0.78
   7  10   0    2.24    1.05
  -8 -10   0   17.12    3.14
   8  10   0   14.11    3.30
  -9 -10   0    1.31    0.54
   9  10   0    0.60    0.84
 -10 -10   0    1.66    0.59
  10  10   0    0.76    0.90
   8 -11   0   -0.22    1.56
  -8  11   0    0.37    0.71
   7 -11   0   -0.14    1.52
  -7  11   0    0.89    0.70
   6 -11   0    1.26    1.57
  -6  11   0    0.58    0.70
   5 -11   0    2.54    0.52
   5 -11   0    0.85    1.64
   5 -11   0    2.30    0.48
  -5  11   0    1.69    0.80
   4 -11   0   16.56    2.77
   4 -11   0   13.14    2.80
  -4  11   0   10.97    2.91
   3 -11   0   38.63    6.82
   3 -11   0   35.08    6.84
   3 -11   0   29.39    7.20
   2 -11   0    4.00    0.76
   2 -11   0    3.69    0.77
   2 -11   0    2.24    1.59
  -2  11   0    1.81    0.88
  -2  11   0    2.11    1.39
   1 -11   0    8.47    1.64
   1 -11   0    6.35    2.07
   1 -11   0    7.58    1.77
  -1  11   0    9.84    1.83
   0 -11   0    2.21    0.60
   0 -11   0    2.99    1.29
   0  11   0    2.44    0.75
   0  11   0    1.26    1.13
  -1 -11   0    1.26    0.51
  -1 -11   0    1.59    0.46
  -1 -11   0    1.59    1.05
   1  11   0    2.23    1.00
   1  11   0    2.47    0.75
   1  11   0    1.08    0.43
  -2 -11   0    1.15    0.53
  -2 -11   0    0.70    0.85
  -2 -11   0    2.64    0.49
   2  11   0    1.00    0.77
   2  11   0    1.68    0.42
   2  11   0    0.08    0.91
  -3 -11   0    1.17    0.44
   3  11   0    0.68    0.80
   3  11   0   -0.28    0.62
   3  11   0    1.03    0.37
   4  11   0    1.35    0.87
  -5 -11   0   12.45    2.33
   5  11   0   10.12    2.54
  -6 -11   0    0.89    0.52
   6  11   0   -0.38    0.87
  -7 -11   0    0.58    0.50
   7  11   0   -0.64    0.88
  -8 -11   0   10.42    2.12
  -9 -11   0    0.85    0.49
   9  11   0    0.00    0.85
   7 -12   0    2.53    1.58
  -7  12   0   -0.79    0.79
   6 -12   0   -0.29    1.58
  -6  12   0    0.02    0.76
   5 -12   0    0.28    1.61
   5 -12   0    0.01    0.21
  -5  12   0   -0.15    0.78
   4 -12   0    0.20    0.41
   4 -12   0   -0.74    1.62
   4 -12   0    0.00    0.26
  -4  12   0    0.14    0.71
   3 -12   0   33.37    5.63
   3 -12   0   22.86    6.08
   3 -12   0   26.85    5.65
   2 -12   0   -0.65    1.56
   2 -12   0    0.60    0.34
   2 -12   0    0.45    0.51
  -2  12   0    1.17    0.69
  -2  12   0   -0.66    1.36
   1 -12   0    2.70    1.36
   1 -12   0    2.19    0.57
   1 -12   0    3.01    0.70
  -1  12   0    0.66    1.34
  -1  12   0    2.56    0.89
   0 -12   0    0.40    1.23
   0 -12   0    1.17    0.44
   0  12   0    2.29    1.23
   0  12   0    1.64    0.77
  -1 -12   0   10.08    2.49
  -1 -12   0   13.46    2.30
   1  12   0    9.77    2.47
   1  12   0   11.80    2.29
  -2 -12   0    1.35    0.45
  -2 -12   0    0.66    0.88
   2  12   0   -0.35    0.80
   2  12   0    1.60    0.41
   2  12   0   -0.49    0.93
  -3 -12   0    6.97    1.57
   3  12   0    7.47    1.65
   3  12   0    8.14    1.72
  -4 -12   0   11.92    2.37
   5  12   0    2.57    1.02
  -6 -12   0    1.12    0.56
   6  12   0    1.64    0.94
  -7 -12   0    1.89    0.61
   7  12   0    1.45    0.99
  -8 -12   0    0.74    0.57
   8  12   0    0.68    0.95
  -9 -12   0    0.43    0.53
   9  12   0    2.15    0.97
   6 -13   0    3.92    1.70
  -6  13   0    0.77    0.76
   5 -13   0    0.56    1.70
  -5  13   0   -0.86    0.82
   4 -13   0    1.37    1.77
   4 -13   0    2.71    0.59
  -4  13   0    2.57    0.89
   3 -13   0    4.46    0.89
   3 -13   0    1.75    1.85
  -3  13   0    3.48    1.06
   2 -13   0    0.60    0.37
   2 -13   0    0.87    0.53
   2 -13   0   -0.71    1.38
  -2  13   0    0.70    0.80
   1 -13   0   -0.15    0.54
   1 -13   0   -0.04    0.36
   1 -13   0   -0.28    1.40
  -1  13   0    0.31    1.28
  -1  13   0   -0.19    0.82
   0 -13   0    0.39    0.39
   0 -13   0    0.34    1.27
   0 -13   0   -0.20    0.62
   0  13   0    0.80    0.69
   0  13   0   -0.41    1.22
  -1 -13   0    1.40    0.44
  -1 -13   0    0.46    1.06
   1  13   0    0.16    0.82
   1  13   0    0.43    1.13
  -2 -13   0    0.20    0.44
  -2 -13   0   -0.14    0.90
   2  13   0   -0.73    0.80
   2  13   0   -0.96    0.92
  -3 -13   0    6.28    1.08
   3  13   0    2.99    1.07
   3  13   0    4.81    1.19
  -4 -13   0    1.00    0.52
   4  13   0    0.84    0.94
  -5 -13   0    2.07    0.65
   5  13   0    1.67    0.99
  -6 -13   0    1.95    0.64
   6  13   0    2.39    1.02
  -7 -13   0    0.98    0.55
   7  13   0    0.34    0.95
  -8 -13   0   -0.05    0.54
   8  13   0    1.01    1.00
   5 -14   0   -0.29    1.77
  -5  14   0   -1.17    0.87
   4 -14   0    1.86    1.68
  -4  14   0    1.18    0.85
   3 -14   0   -0.05    0.35
   3 -14   0    0.78    1.48
  -3  14   0    1.01    0.86
   2 -14   0    0.56    1.45
   2 -14   0    1.50    0.48
  -2  14   0    1.79    0.88
   1 -14   0    0.04    0.59
   1 -14   0   -0.33    0.40
   1 -14   0    1.43    1.35
  -1  14   0    0.21    0.86
  -1  14   0   -0.28    1.36
   0 -14   0    1.13    1.28
   0 -14   0    0.02    0.62
   0 -14   0    0.98    0.43
   0  14   0   -1.05    1.26
   0  14   0    1.31    0.88
  -1 -14   0    0.81    0.45
  -1 -14   0    0.28    1.08
   1  14   0   -0.68    1.13
   1  14   0    0.70    0.84
  -2 -14   0   -0.17    1.00
  -2 -14   0    0.37    0.45
   2  14   0    0.60    0.82
  -3 -14   0    2.37    0.64
   3  14   0    1.71    0.99
  -4 -14   0    3.99    0.84
   4  14   0    2.24    1.21
  -5 -14   0    0.50    0.54
  -6 -14   0   -0.88    0.53
   6  14   0   -1.00    0.98
  -7 -14   0    0.55    0.52
   7  14   0    0.91    0.92
   4 -15   0    0.54    1.56
  -4  15   0    2.25    0.96
   3 -15   0   -0.29    0.38
   3 -15   0   -0.36    1.52
  -3  15   0   -0.95    0.84
   2 -15   0    2.21    0.53
   2 -15   0   -0.36    1.46
  -2  15   0    1.50    0.89
   1 -15   0   -2.55    1.38
   1 -15   0   -0.03    0.41
  -1  15   0   -0.95    0.85
   0 -15   0    0.18    1.25
   0 -15   0    0.91    0.48
   0  15   0    1.65    0.79
  -1 -15   0    1.12    0.49
  -1 -15   0    0.65    1.10
   1  15   0    0.72    0.89
  -2 -15   0    1.01    1.12
  -2 -15   0    3.47    0.69
   2  15   0    2.25    1.01
  -3 -15   0    2.19    0.64
   3  15   0    1.92    1.03
  -4 -15   0    1.57    0.56
   4  15   0   -0.54    1.02
  -5 -15   0    0.62    0.55
   5  15   0    0.26    0.97
  -6 -15   0    0.62    0.53
   6  15   0    0.35    1.00
   3 -16   0   -1.39    1.51
  -3  16   0   -0.27    0.97
   2 -16   0   -0.30    1.46
   2 -16   0    0.33    0.44
  -2  16   0    0.46    0.87
   1 -16   0    0.75    0.48
   1 -16   0    0.28    1.36
  -1  16   0    0.05    0.86
   0 -16   0    0.07    1.27
   0 -16   0    2.08    0.58
   0  16   0    2.74    1.01
  -1 -16   0    0.72    1.13
  -1 -16   0    0.54    0.49
   1  16   0    0.02    0.98
  -2 -16   0    0.34    0.52
  -2 -16   0    0.22    1.04
   2  16   0    1.54    0.93
  -3 -16   0    0.61    0.55
   3  16   0   -1.05    0.95
  -4 -16   0    0.42    0.56
   4  16   0    0.21    0.93
  -5 -16   0   -0.28    0.51
   5  16   0    0.94    0.98
   0 -17   0    0.47    0.50
   0 -17   0   -0.37    1.25
   0  17   0    0.43    0.99
  -1 -17   0    1.06    0.52
  -1 -17   0   -0.09    1.16
   1  17   0   -0.29    0.90
  -2 -17   0    0.45    0.54
   2  17   0    0.10    0.95
   3  17   0   -0.88    0.98
   1  17  -1   -0.01    0.96
  -1 -17   1    1.64    0.55
   4  16  -1    0.19    1.02
  -4 -16   1    0.21    0.54
   3  16  -1    0.80    0.96
  -3 -16   1    0.57    0.50
   2  16  -1   -1.04    0.88
  -2 -16   1    0.48    0.49
   1  16  -1    1.40    0.92
  -1 -16   1   -0.84    1.06
  -1 -16   1    0.34    0.50
   0  16  -1    0.75    0.94
   0 -16   1    1.04    0.50
   0 -16   1    0.90    1.26
  -1  16  -1    0.09    0.85
   1 -16   1   -0.48    0.46
   1 -16   1    1.78    1.37
  -2  16  -1    0.41    0.84
   2 -16   1    1.45    0.46
   2 -16   1   -1.82    1.44
  -3  16  -1   -0.91    0.99
   3 -16   1    1.99    1.58
   6  15  -1    0.51    1.03
  -6 -15   1    1.54    0.64
   5  15  -1    0.27    0.98
  -5 -15   1    0.11    0.56
   4  15  -1    1.02    1.02
  -4 -15   1    2.21    0.62
   3  15  -1    1.65    0.93
  -3 -15   1    0.73    0.54
   2  15  -1    2.93    1.00
  -2 -15   1    2.03    1.04
   1  15  -1    0.11    0.87
  -1 -15   1    1.82    0.50
  -1 -15   1   -0.92    1.07
   0  15  -1   -1.61    0.89
   0 -15   1   -1.37    1.23
   0 -15   1   -0.18    0.44
  -1  15  -1    0.97    0.93
   1 -15   1    1.35    0.48
   1 -15   1    0.53    1.37
  -2  15  -1   -0.10    0.79
   2 -15   1    0.74    0.43
   2 -15   1   -0.31    1.47
  -3  15  -1    0.17    0.90
   3 -15   1    1.38    0.44
   3 -15   1    1.28    1.50
  -4  15  -1    0.77    0.95
   4 -15   1    0.65    1.76
   7  14  -1   -0.29    0.97
  -7 -14   1   -0.11    0.54
   6  14  -1    0.61    0.98
  -6 -14   1   -0.82    0.59
   5  14  -1    2.36    1.05
   4  14  -1    0.90    0.92
  -4 -14   1    0.06    0.51
   3  14  -1    1.23    0.98
  -3 -14   1   -1.34    0.50
   2  14  -1    6.79    1.39
  -2 -14   1    4.90    1.42
   1  14  -1    0.52    0.83
  -1 -14   1    0.41    1.05
  -1 -14   1    0.88    0.45
   0  14  -1    0.50    0.80
   0  14  -1    0.92    1.40
   0 -14   1   -0.64    1.27
   0 -14   1    0.06    0.42
  -1  14  -1    0.54    0.84
   1 -14   1    0.60    0.40
   1 -14   1   -1.04    1.38
  -2  14  -1   -0.11    0.78
   2 -14   1    0.67    0.40
   2 -14   1   -0.43    1.40
  -3  14  -1    1.41    0.95
   3 -14   1    2.12    1.84
   3 -14   1    2.35    0.55
  -4  14  -1   -0.19    0.81
   4 -14   1    0.43    0.34
   4 -14   1   -1.23    1.78
  -5  14  -1   -0.55    0.85
   5 -14   1    1.02    1.76
   8  13  -1    0.89    1.03
  -8 -13   1    1.28    0.59
   7  13  -1   -0.11    0.95
  -7 -13   1    0.10    0.51
   6  13  -1    1.16    1.01
  -6 -13   1    2.12    0.67
   5  13  -1    1.46    0.96
  -5 -13   1    1.32    0.54
   4  13  -1   15.57    3.23
   3  13  -1    1.64    0.89
  -3 -13   1   -0.05    0.45
   2  13  -1    2.67    1.05
   2  13  -1    3.24    1.08
  -2 -13   1    3.35    1.12
  -2 -13   1    4.75    0.84
   1  13  -1    1.97    0.80
   1  13  -1   -0.96    0.91
  -1 -13   1    2.03    1.08
   0  13  -1   -0.48    0.76
   0  13  -1   -0.29    1.04
   0 -13   1    0.74    0.40
   0 -13   1   -0.26    0.59
   0 -13   1    0.20    1.22
  -1  13  -1    0.30    0.73
  -1  13  -1   -0.27    1.20
   1 -13   1   -0.81    1.29
   1 -13   1    0.46    0.38
   1 -13   1    0.25    0.57
  -2  13  -1    3.15    0.94
   2 -13   1    1.72    0.75
   2 -13   1    3.42    0.65
   2 -13   1    0.62    1.72
  -3  13  -1    1.28    0.91
   3 -13   1    3.89    1.75
   3 -13   1    2.95    0.61
  -4  13  -1   -0.13    0.79
   4 -13   1    0.91    0.33
   4 -13   1   -1.79    1.73
  -5  13  -1   -0.54    0.81
   5 -13   1    0.08    1.67
  -6  13  -1   -0.91    0.76
   6 -13   1   -0.60    1.68
   9  12  -1    0.05    0.88
  -9 -12   1    0.48    0.53
   8  12  -1   -0.41    0.92
  -8 -12   1    0.60    0.53
   7  12  -1    0.29    1.01
  -7 -12   1    1.28    0.60
   6  12  -1   11.07    2.55
  -6 -12   1   11.66    2.30
   5  12  -1    3.90    1.12
  -5 -12   1    2.87    0.75
   4  12  -1    8.96    2.29
  -4 -12   1   12.88    2.23
   3  12  -1    2.45    1.23
  -3 -12   1    6.53    1.12
   2  12  -1   10.90    2.28
  -2 -12   1   11.33    2.09
  -2 -12   1    8.47    2.35
   1  12  -1   16.02    3.41
  -1 -12   1   16.85    3.51
   0  12  -1    2.80    0.92
   0  12  -1    2.25    1.23
   0 -12   1    4.36    0.75
   0 -12   1    2.44    0.87
   0 -12   1    2.68    1.39
  -1  12  -1    3.30    1.37
  -1  12  -1    2.29    1.02
   1 -12   1    2.00    1.67
   1 -12   1    6.11    0.94
   1 -12   1    3.74    0.92
  -2  12  -1    3.47    1.01
  -2  12  -1    2.75    1.40
   2 -12   1    5.98    1.68
   2 -12   1    3.20    0.81
   2 -12   1    3.24    0.73
  -3  12  -1    1.91    0.85
   3 -12   1    1.91    1.67
   3 -12   1    2.25    0.53
   3 -12   1    2.22    0.64
  -4  12  -1    2.18    0.90
   4 -12   1    0.92    1.72
   4 -12   1    2.32    0.86
   4 -12   1    2.83    0.57
  -5  12  -1   -0.11    0.82
   5 -12   1    0.16    1.70
   5 -12   1    0.81    0.28
  -6  12  -1    1.41    0.79
   6 -12   1    0.14    1.67
  -7  12  -1    1.56    0.82
   7 -12   1    0.58    1.67
   9  11  -1    0.59    0.91
  -9 -11   1    0.59    0.51
   8  11  -1    0.47    0.92
  -8 -11   1   -1.14    0.47
   7  11  -1    0.13    0.90
  -7 -11   1    0.27    0.48
   6  11  -1    2.03    1.04
  -6 -11   1    3.18    0.71
   5  11  -1    0.72    0.86
  -5 -11   1    0.20    0.46
   4  11  -1    5.79    1.54
  -4 -11   1    7.28    1.43
   3  11  -1    2.74    0.89
  -3 -11   1    1.93    0.57
   2  11  -1    0.91    0.47
   2  11  -1    1.72    0.79
   2  11  -1    2.26    0.75
  -2 -11   1    2.04    0.80
  -2 -11   1    2.19    0.52
   1  11  -1    4.22    1.54
   1  11  -1    7.57    1.50
  -1 -11   1    6.47    1.49
  -1 -11   1    7.81    1.40
  -1 -11   1    7.54    1.65
   0  11  -1    5.40    1.31
   0  11  -1    5.88    1.50
   0 -11   1    4.65    1.25
   0 -11   1    6.18    1.17
   0 -11   1    7.13    1.59
   0 -11   1    6.32    1.26
  -1  11  -1    1.61    1.13
  -1  11  -1    0.88    0.68
   1 -11   1    0.67    0.53
   1 -11   1    0.07    0.36
   1 -11   1    0.65    1.41
  -2  11  -1    0.96    0.65
  -2  11  -1    1.29    1.19
   2 -11   1   -0.95    1.46
   2 -11   1   -0.95    0.48
   2 -11   1    0.37    0.33
  -3  11  -1   -0.54    1.23
  -3  11  -1    0.66    0.69
   3 -11   1    0.95    1.58
   3 -11   1    0.07    0.31
   3 -11   1   -0.03    0.46
  -4  11  -1    4.93    1.19
   4 -11   1    5.74    1.15
   4 -11   1    4.71    1.06
   4 -11   1    6.28    1.93
  -5  11  -1    0.22    0.72
   5 -11   1    0.12    0.28
   5 -11   1   -0.07    0.23
   5 -11   1    2.37    1.69
  -6  11  -1   -0.28    0.71
   6 -11   1   -1.58    1.65
  -7  11  -1   -0.42    0.67
   7 -11   1    0.85    1.61
  -8  11  -1    0.27    0.70
   8 -11   1    0.61    1.57
  10  10  -1   -0.29    0.89
 -10 -10   1   -0.74    0.52
   9  10  -1   -0.50    0.84
  -9 -10   1    0.30    0.48
   8  10  -1    5.15    1.54
  -8 -10   1    7.32    1.42
   7  10  -1   -0.42    0.86
  -7 -10   1    0.78    0.54
   6  10  -1    9.16    2.44
  -6 -10   1   12.36    2.26
   5  10  -1   -0.30    0.82
  -5 -10   1    0.43    0.46
   4  10  -1   15.80    3.32
  -4 -10   1   16.55    3.16
   3  10  -1   -0.23    0.76
   3  10  -1    1.14    0.34
  -3 -10   1    0.12    0.42
  -3 -10   1   -0.21    0.48
   2  10  -1    0.04    0.62
   2  10  -1   -0.17    0.67
   2  10  -1    0.01    0.32
  -2 -10   1   -0.11    0.44
  -2 -10   1    0.66    0.67
  -2 -10   1   -0.19    0.37
   1  10  -1    0.76    0.82
   1  10  -1    1.23    0.36
   1  10  -1    0.19    0.68
  -1 -10   1    1.48    0.95
  -1 -10   1    0.78    0.40
  -1 -10   1    0.08    0.44
   0  10  -1    0.60    0.94
   0  10  -1    0.61    0.59
   0 -10   1   -0.21    0.42
   0 -10   1    0.00    1.19
   0 -10   1   -0.08    0.35
  -1  10  -1    1.22    0.62
  -1  10  -1   -0.46    1.06
   1 -10   1    1.34    1.27
   1 -10   1    0.38    0.46
   1 -10   1    0.37    0.52
   1 -10   1    0.52    0.33
  -2  10  -1    0.15    1.10
  -2  10  -1    0.43    0.59
   2 -10   1   -0.22    0.46
   2 -10   1   -0.07    0.46
   2 -10   1   -1.51    1.41
   2 -10   1   -0.18    0.28
  -3  10  -1    4.76    1.05
  -3  10  -1    0.93    1.44
   3 -10   1    2.67    1.04
   3 -10   1    4.85    1.73
   3 -10   1    4.41    0.95
   3 -10   1    6.12    0.94
  -4  10  -1   20.26    3.73
   4 -10   1   19.40    3.67
   4 -10   1   20.27    4.31
   4 -10   1   18.22    3.64
  -5  10  -1   -0.02    0.62
   5 -10   1    0.09    0.21
   5 -10   1    0.55    1.61
   5 -10   1   -0.60    0.25
  -6  10  -1    3.61    0.95
   6 -10   1    3.14    1.78
  -7  10  -1    0.54    0.69
   7 -10   1   -1.91    1.61
  -8  10  -1    1.05    0.76
   8 -10   1    1.65    1.68
  -9  10  -1   -0.32    0.71
   9 -10   1   -0.82    1.54
  10   9  -1   -0.09    0.84
 -10  -9   1    0.42    0.50
   9   9  -1    1.35    0.92
  -9  -9   1    1.93    0.59
   8   9  -1    4.12    1.31
  -8  -9   1    6.69    1.25
   7   9  -1    1.08    0.80
  -7  -9   1   -0.13    0.53
   6   9  -1    8.14    2.09
  -6  -9   1   11.58    2.02
   5   9  -1   -0.28    0.77
  -5  -9   1    1.20    0.44
   4   9  -1    4.82    1.32
   4   9  -1    5.60    1.20
  -4  -9   1    5.03    1.18
  -4  -9   1    6.44    1.15
   3   9  -1   30.48    5.26
   3   9  -1   26.14    5.34
  -3  -9   1   22.75    5.28
  -3  -9   1   29.75    5.26
   2   9  -1   35.58    6.49
   2   9  -1   32.15    6.54
  -2  -9   1   29.37    6.51
  -2  -9   1   38.66    6.50
   1   9  -1   82.83   15.81
   1   9  -1   79.08   15.85
   1   9  -1   86.57   15.84
  -1  -9   1   84.22   15.82
  -1  -9   1   84.02   15.81
  -1  -9   1   83.46   15.87
   0   9  -1   -0.03    0.92
   0   9  -1   -0.58    0.54
   0  -9   1    0.00    0.41
   0  -9   1   -0.47    0.31
   0  -9   1    1.04    1.08
  -1   9  -1    2.61    1.16
  -1   9  -1    3.25    0.79
   1  -9   1    2.59    0.72
   1  -9   1    2.57    0.68
   1  -9   1    2.66    1.34
   1  -9   1    2.77    0.61
  -2   9  -1    0.47    0.55
  -2   9  -1    0.43    1.10
   2  -9   1    0.35    0.43
   2  -9   1    0.66    1.32
   2  -9   1    0.52    0.45
   2  -9   1    0.43    0.30
  -3   9  -1    1.98    0.66
  -3   9  -1    0.58    1.16
   3  -9   1    2.11    0.51
   3  -9   1   -1.61    1.35
   3  -9   1    1.99    0.60
  -4   9  -1    0.71    0.60
  -4   9  -1   -0.17    1.19
   4  -9   1    0.15    1.43
   4  -9   1    1.93    0.40
   4  -9   1    0.66    0.59
   4  -9   1    1.15    0.33
  -5   9  -1    2.54    1.09
   5  -9   1    3.22    1.73
   5  -9   1    5.64    0.96
   5  -9   1    4.84    0.96
  -6   9  -1    1.09    0.63
   6  -9   1    1.15    1.57
   6  -9   1    0.75    0.21
  -7   9  -1    0.31    0.72
   7  -9   1    0.09    1.58
  -8   9  -1    1.10    0.64
   8  -9   1   -0.22    1.63
  -9   9  -1    1.37    0.66
   9  -9   1    0.08    1.60
  10   8  -1    0.50    0.81
 -10  -8   1    0.30    0.50
   9   8  -1    5.19    1.62
  -9  -8   1    9.11    1.56
   8   8  -1    0.17    0.81
  -8  -8   1    1.03    0.48
   7   8  -1    0.89    0.91
  -7  -8   1    3.05    0.66
   6   8  -1    2.02    0.90
  -6  -8   1    1.95    0.54
   5   8  -1    3.26    1.05
   5   8  -1    4.44    0.79
  -5  -8   1    2.76    0.87
   4   8  -1    0.17    0.33
   4   8  -1    0.06    0.68
  -4  -8   1    0.46    0.48
  -4  -8   1   -0.01    0.36
   3   8  -1    1.10    0.36
   3   8  -1    0.34    0.71
  -3  -8   1    1.13    0.43
  -3  -8   1    0.44    0.49
   2   8  -1   10.86    2.03
   2   8  -1    9.75    2.16
   2   8  -1    8.78    2.11
  -2  -8   1   10.81    2.05
  -2  -8   1   11.42    2.08
   1   8  -1   14.46    2.72
   1   8  -1   12.42    2.91
   1   8  -1   15.98    2.83
  -1  -8   1   14.09    2.94
  -1  -8   1   14.50    2.73
  -1  -8   1   13.07    2.76
   0   8  -1    3.66    1.10
   0   8  -1    4.07    0.87
   0  -8   1    2.35    1.24
   0  -8   1    4.12    0.75
   0  -8   1    2.88    0.80
  -1   8  -1   28.96    5.09
  -1   8  -1   26.65    5.25
   1  -8   1   24.91    5.05
   1  -8   1   24.88    5.07
   1  -8   1   32.54    5.31
   1  -8   1   25.12    5.09
  -2   8  -1    5.04    1.61
  -2   8  -1    7.39    1.42
   2  -8   1    6.59    1.35
   2  -8   1    2.79    1.67
   2  -8   1    8.37    1.39
  -3   8  -1    0.11    0.49
  -3   8  -1    1.14    1.09
   3  -8   1   -0.19    0.25
   3  -8   1   -0.32    1.21
   3  -8   1   -0.52    0.37
   3  -8   1   -0.12    0.50
  -4   8  -1    1.05    0.61
  -4   8  -1   -0.13    1.13
   4  -8   1    2.10    0.39
   4  -8   1    0.92    1.29
   4  -8   1    0.30    0.56
  -5   8  -1    1.21    1.33
  -5   8  -1    0.22    0.59
   5  -8   1    0.92    1.38
   5  -8   1    0.72    0.26
   5  -8   1    1.00    0.25
   5  -8   1    0.22    0.64
  -6   8  -1    5.14    1.50
   6  -8   1    7.48    1.39
   6  -8   1    8.02    1.39
   6  -8   1    2.58    1.99
  -7   8  -1    4.57    1.02
   7  -8   1    2.30    1.69
  -8   8  -1    1.01    0.65
   8  -8   1   -0.21    1.55
  -9   8  -1    1.93    0.78
   9  -8   1    4.79    1.68
 -10   8  -1   -0.15    0.65
  10  -8   1    0.84    1.60
  11   7  -1    1.06    0.88
 -11  -7   1    1.91    0.56
  10   7  -1   -0.96    0.80
 -10  -7   1    0.20    0.46
   9   7  -1    0.60    0.81
   9   7  -1   -0.17    0.78
  -9  -7   1   -0.12    0.47
   8   7  -1    0.70    0.81
   8   7  -1   -0.25    0.67
  -8  -7   1   -0.25    0.61
  -8  -7   1    1.10    0.45
   7   7  -1    2.74    0.83
  -7  -7   1    2.12    0.61
   6   7  -1    6.99    1.34
   6   7  -1    5.61    1.45
  -6  -7   1    6.32    1.28
   5   7  -1   64.55   12.17
   5   7  -1   62.57   12.13
  -5  -7   1   63.57   12.14
  -5  -7   1   65.02   12.13
   4   7  -1    9.13    1.60
   4   7  -1    8.16    1.79
  -4  -7   1    7.03    1.62
  -4  -7   1    7.21    1.66
   3   7  -1    0.86    0.34
   3   7  -1    0.78    0.62
  -3  -7   1    0.02    0.46
  -3  -7   1    0.33    0.39
   2   7  -1   46.27    9.27
   2   7  -1   45.85    9.26
   2   7  -1   51.56    9.29
  -2  -7   1   47.45    9.26
  -2  -7   1   51.73    9.27
  -2  -7   1   50.40    9.27
   1   7  -1   10.25    1.83
   1   7  -1    7.10    1.67
  -1  -7   1    9.84    1.74
  -1  -7   1   11.96    2.03
  -1  -7   1    7.41    1.69
   0   7  -1   12.60    2.76
   0   7  -1   13.94    2.93
   0  -7   1   17.18    3.07
   0  -7   1   13.87    2.71
  -1   7  -1   71.22   13.41
  -1   7  -1   73.31   13.47
   1  -7   1   79.80   13.49
   1  -7   1   63.08   13.40
   1  -7   1   67.90   13.41
   1  -7   1   70.98   13.41
  -2   7  -1   -1.39    1.00
  -2   7  -1   -0.76    0.46
   2  -7   1    0.18    0.41
   2  -7   1    0.51    0.27
   2  -7   1    0.45    1.02
   2  -7   1    0.21    0.41
  -3   7  -1    0.16    0.55
  -3   7  -1    0.10    1.07
   3  -7   1    1.85    0.57
   3  -7   1    1.73    0.46
   3  -7   1    0.68    1.21
   3  -7   1    2.22    0.39
  -4   7  -1    1.06    0.51
  -4   7  -1    0.04    1.03
   4  -7   1    0.61    1.25
   4  -7   1    0.22    0.24
   4  -7   1    0.49    0.26
   4  -7   1    1.10    0.53
  -5   7  -1   -0.91    1.10
  -5   7  -1    0.44    0.63
   5  -7   1    1.75    0.31
   5  -7   1    0.94    0.28
   5  -7   1    0.22    1.31
   5  -7   1    0.75    0.61
  -6   7  -1    1.13    0.57
   6  -7   1   -0.23    0.16
   6  -7   1    0.31    0.67
   6  -7   1   -0.30    1.36
  -7   7  -1    2.50    0.75
   7  -7   1    1.91    1.54
  -8   7  -1    2.95    0.78
   8  -7   1   -0.30    1.60
  -9   7  -1    4.07    0.96
   9  -7   1    2.69    1.73
 -10   7  -1   -0.61    0.66
  10  -7   1   -0.45    1.60
  11   6  -1    0.40    0.82
 -11  -6   1   -0.21    0.45
  10   6  -1    0.48    0.80
  10   6  -1   -1.24    1.04
 -10  -6   1   -1.29    0.44
   9   6  -1    0.31    0.77
   9   6  -1   -1.01    1.04
  -9  -6   1    0.02    0.43
  -9  -6   1    0.04    1.16
   8   6  -1    0.87    0.73
   8   6  -1   -0.04    0.95
  -8  -6   1   -0.02    0.69
  -8  -6   1    1.16    0.44
   7   6  -1    1.83    0.57
   7   6  -1    4.31    0.94
   7   6  -1    2.63    0.84
  -7  -6   1    2.37    0.61
  -7  -6   1    1.71    0.71
   6   6  -1    7.68    1.76
   6   6  -1    8.36    1.57
   6   6  -1    6.71    1.60
  -6  -6   1    7.53    1.65
  -6  -6   1    7.05    1.61
  -6  -6   1    9.26    1.57
   5   6  -1   67.32   12.57
   5   6  -1   65.66   12.54
  -5  -6   1   65.37   12.55
   4   6  -1    6.04    0.81
   4   6  -1    1.40    0.89
  -4  -6   1    1.39    0.78
  -4  -6   1    3.94    0.73
   3   6  -1    2.74    0.63
   3   6  -1    3.22    0.83
  -3  -6   1    2.69    0.64
  -3  -6   1    2.90    0.71
   2   6  -1   27.62    5.94
   2   6  -1   32.90    5.98
  -2  -6   1   29.03    5.94
  -2  -6   1   36.42    5.96
   1   6  -1    0.41    0.57
   1   6  -1    0.48    0.30
  -1  -6   1    1.26    0.76
  -1  -6   1    1.21    0.46
  -1  -6   1    0.28    0.34
   0   6  -1   50.22    9.43
   0   6  -1   48.94    9.39
   0  -6   1   49.01    9.38
  -1   6  -1    4.20    1.01
  -1   6  -1    2.90    0.68
   1  -6   1    1.86    0.63
   1  -6   1    1.88    0.67
   1  -6   1    4.69    1.13
  -2   6  -1    2.03    0.62
  -2   6  -1    2.00    1.07
   2  -6   1    3.38    0.59
   2  -6   1    1.86    0.58
   2  -6   1    2.81    1.24
   2  -6   1    1.79    0.48
  -3   6  -1   11.59    2.60
  -3   6  -1   11.24    2.99
   3  -6   1   11.80    2.82
   3  -6   1   12.24    2.60
   3  -6   1   15.53    2.55
   3  -6   1   13.31    2.56
  -4   6  -1    7.61    1.45
  -4   6  -1    5.72    1.64
   4  -6   1    6.27    1.46
   4  -6   1    6.60    1.78
  -5   6  -1    0.76    1.15
  -5   6  -1    1.49    0.67
   5  -6   1    3.57    1.38
   5  -6   1    2.32    0.45
   5  -6   1    1.40    0.73
  -6   6  -1    0.74    1.08
  -6   6  -1    0.42    0.59
  -6   6  -1    0.53    0.32
   6  -6   1    1.40    0.68
   6  -6   1   -0.12    1.34
   6  -6   1    0.83    0.22
  -7   6  -1   -0.02    0.58
  -7   6  -1    0.33    0.29
   7  -6   1   -0.20    1.38
   7  -6   1    0.23    0.19
  -8   6  -1   -0.11    0.60
  -8   6  -1    0.64    0.31
   8  -6   1    0.49    0.19
   8  -6   1    0.71    1.48
  -9   6  -1    1.24    0.71
   9  -6   1    2.51    1.59
 -10   6  -1    0.10    0.65
  10  -6   1   -0.76    1.67
  11   5  -1    1.16    1.23
  11   5  -1    0.26    0.81
 -11  -5   1   -0.04    0.43
  10   5  -1   -0.63    0.76
  10   5  -1   -1.20    1.24
 -10  -5   1    0.59    0.44
   9   5  -1    2.11    0.79
   9   5  -1   -0.11    1.13
  -9  -5   1    0.53    0.74
  -9  -5   1    0.36    0.43
   8   5  -1    8.27    1.95
   8   5  -1    9.16    1.95
  -8  -5   1    8.33    1.96
  -8  -5   1    8.60    1.73
   7   5  -1    1.47    0.92
   7   5  -1   -0.24    0.68
   7   5  -1    0.31    0.35
  -7  -5   1   -0.46    0.36
  -7  -5   1   -0.14    0.61
  -7  -5   1    0.00    0.50
   6   5  -1   15.67    2.92
   6   5  -1   13.88    2.79
   6   5  -1   15.78    3.01
  -6  -5   1   14.75    2.85
  -6  -5   1   14.08    2.80
  -6  -5   1   14.16    2.86
   5   5  -1   11.62    2.20
   5   5  -1    9.66    2.18
   5   5  -1    9.31    2.03
  -5  -5   1   11.09    2.09
  -5  -5   1    9.50    2.04
  -5  -5   1   11.69    2.11
   4   5  -1   26.21    4.57
   4   5  -1   23.93    4.50
  -4  -5   1   23.39    4.53
  -4  -5   1   21.73    4.50
   3   5  -1   20.88    4.26
  -3  -5   1   22.05    4.23
  -3  -5   1   22.61    4.20
   2   5  -1   88.31   16.73
  -2  -5   1   87.87   16.72
   1   5  -1    2.51    0.73
   1   5  -1    1.67    0.76
  -1  -5   1    2.47    0.69
  -1  -5   1    4.85    0.74
   0   5  -1  105.06   19.95
  -1   5  -1    2.84    1.15
  -1   5  -1    4.04    0.89
   1  -5   1    4.12    0.87
   1  -5   1    4.85    0.89
   1  -5   1    3.19    1.30
   1  -5   1    4.33    0.89
  -2   5  -1   25.59    5.62
  -2   5  -1   29.42    5.47
   2  -5   1   28.35    5.47
   2  -5   1   29.37    5.45
   2  -5   1   28.33    5.46
   2  -5   1   30.53    5.71
  -3   5  -1   26.26    5.15
  -3   5  -1   29.84    5.36
   3  -5   1   27.27    5.13
   3  -5   1   28.37    5.45
   3  -5   1   25.31    5.16
  -4   5  -1   15.56    3.45
  -4   5  -1   18.85    3.08
  -4   5  -1   15.69    3.13
   4  -5   1   13.01    3.29
   4  -5   1   12.98    3.14
   4  -5   1   16.44    3.06
  -5   5  -1    2.05    0.46
  -5   5  -1    0.35    1.09
  -5   5  -1    1.45    0.62
   5  -5   1    1.79    0.72
   5  -5   1    2.19    0.44
   5  -5   1    2.38    1.34
  -6   5  -1    0.46    0.26
  -6   5  -1    0.67    0.58
  -6   5  -1   -0.28    1.05
   6  -5   1    0.84    1.34
   6  -5   1    0.89    0.63
   6  -5   1    0.02    0.17
  -7   5  -1    0.35    0.59
  -7   5  -1    0.31    0.31
   7  -5   1    1.38    1.42
   7  -5   1    0.99    0.24
  -8   5  -1    0.17    0.29
  -8   5  -1   -0.22    0.61
   8  -5   1   -0.30    0.21
   8  -5   1    0.84    1.41
  -9   5  -1    1.51    0.66
  -9   5  -1   -0.04    0.33
   9  -5   1   -1.15    1.51
 -10   5  -1   -0.31    0.69
  10  -5   1   -0.04    1.60
 -11   5  -1    0.97    0.75
  11  -5   1    0.25    1.64
  11   4  -1    1.99    1.40
 -11  -4   1    1.52    0.52
  10   4  -1    2.31    1.28
  10   4  -1    0.21    0.78
 -10  -4   1    0.90    0.46
   9   4  -1    8.32    1.72
   9   4  -1    6.43    1.97
  -9  -4   1    8.69    1.65
   8   4  -1   19.37    4.19
   8   4  -1   19.27    3.82
   8   4  -1   20.29    3.93
  -8  -4   1   22.25    3.83
  -8  -4   1   17.67    3.94
   7   4  -1   -0.20    0.29
   7   4  -1    0.80    0.64
   7   4  -1    0.01    0.96
  -7  -4   1    0.40    0.37
  -7  -4   1    0.58    0.64
  -7  -4   1    0.57    0.51
   6   4  -1    5.44    1.13
   6   4  -1    4.10    1.00
   6   4  -1    3.27    0.82
  -6  -4   1    4.91    0.96
  -6  -4   1    4.27    0.90
  -6  -4   1    3.78    0.84
   5   4  -1    3.53    0.62
   5   4  -1    2.59    0.80
   5   4  -1    1.87    0.88
  -5  -4   1    3.62    0.65
  -5  -4   1    2.38    0.73
  -5  -4   1    2.07    0.74
   4   4  -1    2.13    0.51
   4   4  -1    3.04    0.73
   4   4  -1    1.34    0.76
  -4  -4   1    2.97    0.60
  -4  -4   1    1.04    0.64
  -4  -4   1    2.01    0.55
   3   4  -1    0.15    0.60
  -3  -4   1    0.43    0.32
  -3  -4   1   -0.10    0.47
   2   4  -1   45.95    8.79
  -2  -4   1   46.30    8.78
   1   4  -1   11.94    2.10
   1   4  -1   10.15    2.19
   1   4  -1    8.36    2.17
  -1  -4   1   11.77    2.22
  -1  -4   1   11.39    2.11
  -1  -4   1   10.92    2.16
   0   4  -1   16.30    3.37
   0   4  -1   17.67    3.28
   0   4  -1   16.58    3.24
   0  -4   1   22.15    3.47
   0  -4   1   15.23    3.23
   0  -4   1   16.81    3.26
  -1   4  -1   24.55    4.73
  -1   4  -1   24.93    4.58
   1  -4   1   24.26    4.58
   1  -4   1   23.56    4.60
   1  -4   1   22.87    4.57
   1  -4   1   24.32    4.80
  -2   4  -1    4.36    1.14
  -2   4  -1    3.91    0.73
  -2   4  -1    2.58    0.77
   2  -4   1    2.77    0.79
   2  -4   1    4.35    0.80
   2  -4   1    3.18    1.23
  -3   4  -1   27.50    4.73
  -3   4  -1   23.38    4.92
  -3   4  -1   24.42    4.71
   3  -4   1   25.18    4.75
   3  -4   1   22.09    5.00
   3  -4   1   23.90    4.70
  -4   4  -1   85.99   14.19
  -4   4  -1   75.87   14.25
  -4   4  -1   69.75   14.16
   4  -4   1   74.40   14.28
   4  -4   1   65.59   14.16
   4  -4   1   78.35   14.19
  -5   4  -1    1.02    1.02
  -5   4  -1    0.13    0.56
  -5   4  -1    1.06    0.27
   5  -4   1    0.54    0.21
   5  -4   1    1.79    0.65
   5  -4   1    0.71    1.19
  -6   4  -1   -0.44    1.05
  -6   4  -1   -0.19    0.23
  -6   4  -1    0.19    0.51
   6  -4   1   -0.66    1.28
   6  -4   1    0.34    0.19
  -7   4  -1    0.13    0.57
  -7   4  -1   -0.11    1.00
  -7   4  -1   -0.68    0.51
  -7   4  -1    0.62    0.26
   7  -4   1    1.48    1.35
   7  -4   1    0.58    0.22
  -8   4  -1    7.98    1.95
  -8   4  -1    9.40    1.79
   8  -4   1    6.54    2.24
   8  -4   1    9.77    1.78
  -9   4  -1    0.24    0.69
  -9   4  -1    0.53    0.36
   9  -4   1    1.46    0.34
   9  -4   1   -0.19    1.46
 -10   4  -1    0.06    0.36
 -10   4  -1    0.97    0.68
  10  -4   1    0.66    1.55
 -11   4  -1    0.64    0.75
  11  -4   1    2.39    1.59
  11   3  -1    4.21    1.71
 -11  -3   1    6.55    1.29
  10   3  -1    1.13    1.31
 -10  -3   1    0.95    0.43
   9   3  -1    3.14    0.82
   9   3  -1    1.51    0.49
   9   3  -1    1.87    1.25
  -9  -3   1    1.43    0.86
  -9  -3   1    2.53    0.55
   8   3  -1    3.69    0.93
   8   3  -1    6.09    1.42
   8   3  -1    5.47    1.12
  -8  -3   1    5.81    1.19
  -8  -3   1    5.30    1.05
   7   3  -1    8.49    1.56
   7   3  -1    7.52    1.58
   7   3  -1    6.02    1.32
  -7  -3   1    7.30    1.47
  -7  -3   1    6.52    1.34
  -7  -3   1    5.52    1.44
   6   3  -1   15.95    3.13
   6   3  -1   16.42    3.37
   6   3  -1   15.46    3.23
  -6  -3   1   16.72    3.14
  -6  -3   1   18.05    3.20
  -6  -3   1   15.39    3.26
   5   3  -1    9.74    1.85
   5   3  -1    7.72    1.69
   5   3  -1    8.34    1.97
  -5  -3   1    8.91    1.90
  -5  -3   1    7.88    1.79
  -5  -3   1    9.22    1.69
   4   3  -1   85.79   16.06
  -4  -3   1   86.92   16.06
  -4  -3   1   81.05   16.06
   3   3  -1   10.54    2.06
   3   3  -1   10.48    2.18
   3   3  -1   10.90    2.16
  -3  -3   1   10.79    2.15
  -3  -3   1   11.78    2.10
  -3  -3   1    8.85    2.06
   2   3  -1   33.07    6.44
  -2  -3   1   34.20    6.42
   1   3  -1   64.72   12.65
   1   3  -1   60.11   14.70
  -1  -3   1   68.65   15.65
  -1  -3   1   58.31   14.55
  -1  -3   1   68.03   12.67
   0   3  -1   46.67    8.88
   0   3  -1   42.25    8.84
   0  -3   1   51.40    8.89
  -1   3  -1   10.21    1.97
  -1   3  -1   10.86    2.30
   1  -3   1   10.87    2.31
   1  -3   1    7.83    1.97
   1  -3   1   12.55    1.99
  -2   3  -1    5.46    0.94
  -2   3  -1    4.80    1.29
  -2   3  -1    4.40    0.97
   2  -3   1    4.68    0.98
   2  -3   1    4.46    1.33
   2  -3   1    3.70    0.99
  -3   3  -1    3.80    0.74
  -3   3  -1    3.28    0.81
   3  -3   1    3.00    0.71
   3  -3   1    3.52    0.84
  -4   3  -1   23.62    3.87
  -4   3  -1   18.42    3.81
  -4   3  -1   22.73    4.08
   4  -3   1   18.06    3.81
   4  -3   1   24.08    4.12
  -5   3  -1    4.07    0.86
  -5   3  -1    6.05    1.30
  -5   3  -1    5.47    0.97
   5  -3   1    4.58    1.41
   5  -3   1    3.59    0.84
  -6   3  -1   48.52   10.48
  -6   3  -1   54.72   10.36
  -6   3  -1   53.71   10.39
  -6   3  -1   57.56   10.39
   6  -3   1   59.33   10.36
   6  -3   1   50.01   10.54
  -7   3  -1    1.32    1.16
  -7   3  -1    3.46    0.82
  -7   3  -1    3.40    0.87
  -7   3  -1    3.23    0.69
   7  -3   1    3.91    0.72
   7  -3   1    4.15    1.46
  -8   3  -1   21.61    4.53
  -8   3  -1   23.71    4.45
   8  -3   1   17.85    4.95
   8  -3   1   24.86    4.44
  -9   3  -1   -0.87    0.68
  -9   3  -1    0.29    0.34
   9  -3   1    1.39    1.41
   9  -3   1    0.26    0.22
 -10   3  -1    0.27    0.77
 -10   3  -1    1.77    0.47
  10  -3   1    2.64    1.51
 -11   3  -1    0.02    0.42
 -11   3  -1   -1.26    0.77
  11  -3   1   -0.48    1.57
  11   2  -1   -1.24    1.34
 -11  -2   1   -0.67    0.99
 -11  -2   1   -0.54    0.42
  10   2  -1   -0.40    1.27
 -10  -2   1    0.46    0.40
   9   2  -1    4.52    0.84
   9   2  -1    4.18    1.46
  -9  -2   1    4.49    0.86
  -9  -2   1    1.40    1.14
   8   2  -1   15.63    2.77
   8   2  -1   12.92    2.62
   8   2  -1   14.34    3.13
  -8  -2   1   14.50    2.64
  -8  -2   1   10.94    2.89
   7   2  -1    6.28    1.10
   7   2  -1    5.04    1.00
   7   2  -1    2.86    1.30
  -7  -2   1    3.00    1.23
  -7  -2   1    4.91    1.06
  -7  -2   1    5.17    1.03
   6   2  -1   12.89    2.57
   6   2  -1   12.33    2.35
   6   2  -1   10.71    2.22
  -6  -2   1   10.73    2.23
  -6  -2   1   11.36    2.31
  -6  -2   1   14.69    2.50
   5   2  -1    2.17    0.93
   5   2  -1    2.98    0.69
   5   2  -1    2.40    0.48
  -5  -2   1    1.85    0.49
  -5  -2   1    1.55    0.62
  -5  -2   1    0.74    0.86
   4   2  -1    2.47    0.98
   4   2  -1    2.03    0.80
   4   2  -1    2.92    0.65
  -4  -2   1    4.08    0.66
  -4  -2   1    3.51    0.94
  -4  -2   1    2.14    0.78
   3   2  -1    0.31    0.67
   3   2  -1    0.19    0.30
   3   2  -1    0.92    0.56
  -3  -2   1    0.38    0.31
  -3  -2   1    0.82    0.51
   2   2  -1    4.07    1.11
   2   2  -1    7.29    1.31
  -2  -2   1    6.07    1.26
  -2  -2   1    6.05    1.12
   1   2  -1   12.18    2.76
   1   2  -1   15.43    2.71
   0   2  -1   26.79    4.70
   0   2  -1   21.78    4.68
   0  -2   1   28.81    4.71
   0  -2   1   21.49    4.68
  -1   2  -1   39.07    8.98
  -1   2  -1   35.03    8.79
   1  -2   1   40.33    7.62
   1  -2   1   32.83    9.24
  -2   2  -1  124.57   20.29
  -2   2  -1  101.03   21.76
  -2   2  -1  100.20   19.00
   2  -2   1   90.64   18.99
   2  -2   1  114.77   21.39
   2  -2   1  109.77   21.24
  -3   2  -1   20.64    4.36
  -3   2  -1   26.75    4.41
   3  -2   1   24.85    4.43
   3  -2   1   21.58    4.35
   3  -2   1   24.13    4.61
  -4   2  -1    7.53    1.50
  -4   2  -1   11.17    1.97
  -4   2  -1    6.68    1.35
   4  -2   1   10.89    1.68
   4  -2   1    5.81    1.34
  -5   2  -1   24.24    4.50
  -5   2  -1   22.16    4.45
  -5   2  -1   26.06    4.69
   5  -2   1   25.31    4.76
   5  -2   1   22.73    4.44
  -6   2  -1   29.66    5.29
  -6   2  -1   27.18    5.15
  -6   2  -1   25.61    5.11
  -6   2  -1   31.05    5.16
   6  -2   1   23.95    5.10
   6  -2   1   27.72    5.39
  -7   2  -1    3.75    0.74
  -7   2  -1    2.44    0.79
  -7   2  -1    0.77    1.09
  -7   2  -1    2.51    0.60
   7  -2   1    3.49    1.36
   7  -2   1    3.25    0.63
  -8   2  -1    1.77    1.02
  -8   2  -1    0.53    0.65
  -8   2  -1    0.43    0.32
  -8   2  -1    0.36    0.54
   8  -2   1    0.44    0.26
   8  -2   1    1.52    1.38
  -9   2  -1    1.40    0.72
  -9   2  -1    0.37    0.37
   9  -2   1    1.67    1.37
 -10   2  -1    0.31    0.74
 -10   2  -1   -0.31    0.39
  10  -2   1    1.31    1.43
 -11   2  -1   -0.19    0.45
 -11   2  -1    0.00    0.83
  11  -2   1    1.83    1.51
  11   1  -1    0.64    1.38
 -11  -1   1   -0.10    0.45
 -11  -1   1    0.66    1.03
  10   1  -1   -0.53    1.30
 -10  -1   1    0.83    0.41
 -10  -1   1    1.17    0.99
   9   1  -1    5.09    1.61
   9   1  -1    5.75    1.13
  -9  -1   1    6.13    1.38
  -9  -1   1    6.73    1.15
  -9  -1   1    2.48    1.35
   8   1  -1    0.93    1.14
   8   1  -1    0.85    0.32
  -8  -1   1    1.19    0.38
  -8  -1   1    0.41    0.94
   7   1  -1   -0.23    0.99
   7   1  -1    0.56    0.28
  -7  -1   1    0.86    0.51
  -7  -1   1    1.84    0.90
  -7  -1   1    0.73    0.34
   6   1  -1    3.25    0.83
   6   1  -1    3.50    0.74
   6   1  -1    1.55    1.06
  -6  -1   1    2.32    0.79
  -6  -1   1    2.92    1.10
  -6  -1   1    3.97    0.68
   5   1  -1   21.76    3.98
   5   1  -1   20.19    3.92
   5   1  -1   21.06    4.15
  -5  -1   1   24.43    4.13
  -5  -1   1   19.49    3.97
  -5  -1   1   19.25    3.92
   4   1  -1   25.34    4.91
   4   1  -1   24.19    4.85
   4   1  -1   25.01    5.04
  -4  -1   1   22.31    5.01
  -4  -1   1   29.23    4.86
  -4  -1   1   24.90    4.90
   3   1  -1  146.82   33.90
  -3  -1   1  175.29   33.29
  -3  -1   1  200.54   35.31
   2   1  -1   38.32    7.26
  -2  -1   1   37.94    7.26
   1   1  -1    4.75    0.86
  -1  -1   1    3.53    0.97
  -1   1  -1   68.19   12.69
  -1   1  -1   70.09   14.41
  -1   1  -1   60.88   13.39
   1  -1   1   75.29   13.95
   1  -1   1   63.76   13.99
   1  -1   1   65.13   12.70
  -2   1  -1   76.97   15.11
  -2   1  -1   72.70   13.18
  -2   1  -1   68.33   15.33
   2  -1   1   64.37   13.16
   2  -1   1   77.12   17.36
   2  -1   1   66.62   14.63
  -3   1  -1    1.27    0.51
  -3   1  -1    1.12    0.29
  -3   1  -1    1.76    0.87
   3  -1   1    2.65    0.94
   3  -1   1    0.61    0.26
  -4   1  -1    0.44    0.44
  -4   1  -1    0.53    0.25
  -4   1  -1    0.06    0.86
  -4   1  -1    0.49    0.49
   4  -1   1    0.16    0.19
   4  -1   1    1.27    0.94
  -5   1  -1    8.09    1.47
  -5   1  -1    4.77    1.22
  -5   1  -1    5.91    1.36
  -5   1  -1    6.61    1.28
   5  -1   1    5.91    1.21
   5  -1   1    9.06    1.59
  -6   1  -1   19.83    3.37
  -6   1  -1   18.74    3.51
  -6   1  -1   16.53    3.28
  -6   1  -1   17.70    3.34
   6  -1   1   15.31    3.27
   6  -1   1   19.93    3.66
  -7   1  -1    0.45    0.90
  -7   1  -1    1.11    0.63
  -7   1  -1    0.30    0.28
  -7   1  -1    0.88    0.49
   7  -1   1   -0.31    1.20
   7  -1   1    0.42    0.24
  -8   1  -1    0.44    0.36
  -8   1  -1    1.53    0.72
  -8   1  -1    1.00    0.56
  -8   1  -1    0.33    0.93
   8  -1   1    2.62    1.31
   8  -1   1    1.21    0.31
  -9   1  -1    0.60    0.35
  -9   1  -1    0.53    0.77
   9  -1   1    0.03    1.31
   9  -1   1    0.06    0.24
 -10   1  -1    4.32    0.79
 -10   1  -1    3.24    1.08
  10  -1   1   -0.31    1.51
 -11   1  -1    1.07    0.91
 -11   1  -1    1.19    0.49
  11  -1   1   -0.22    1.45
  11   0  -1    0.57    1.42
 -11   0   1    0.49    0.47
 -11   0   1    0.76    1.04
  10   0  -1    1.55    1.30
 -10   0   1   -0.44    1.00
 -10   0   1   -0.10    0.41
   9   0  -1    1.72    0.45
   9   0  -1    1.48    1.31
  -9   0   1    1.85    0.49
  -9   0   1    1.39    1.35
  -9   0   1    1.65    0.95
   8   0  -1    0.39    0.27
   8   0  -1    1.81    1.16
  -8   0   1    0.34    0.97
  -8   0   1    0.91    0.83
  -8   0   1    0.49    0.33
   7   0  -1    4.16    1.60
   7   0  -1    6.98    1.29
  -7   0   1    7.14    1.47
  -7   0   1    7.13    1.30
  -7   0   1    6.84    1.44
  -7   0   1    4.25    1.58
   6   0  -1    7.54    1.64
   6   0  -1    6.28    1.39
  -6   0   1    9.03    1.67
  -6   0   1    8.31    1.56
  -6   0   1    6.71    1.40
   5   0  -1   16.84    3.33
   5   0  -1   18.12    3.63
  -5   0   1   19.32    3.65
  -5   0   1   17.29    3.34
  -5   0   1   17.86    3.40
   4   0  -1   22.85    4.43
   4   0  -1   19.32    4.60
  -4   0   1   22.16    4.43
  -4   0   1   26.29    4.38
  -4   0   1   19.35    4.59
   3   0  -1  160.81   33.04
  -3   0   1  158.32   31.48
  -3   0   1  184.12   32.32
  -3   0   1  171.05   33.44
   2   0  -1   10.57    2.26
   1   0  -1  108.68   20.84
   1   0  -1  102.54   20.58
  -1   0   1  105.97   20.56
  -1   0   1  114.07   20.80
  -1   0  -1  317.19   58.67
   1   0   1  298.54   58.79
  -2   0  -1    3.10    0.58
  -2   0  -1    1.69    0.60
  -2   0  -1    3.35    0.80
   2   0   1    2.81    0.57
  -3   0  -1    9.52    1.90
  -3   0  -1   11.60    2.10
  -3   0  -1    9.08    1.82
   3   0   1    8.40    1.81
   3   0   1   13.90    2.22
  -4   0  -1   39.10    7.45
  -5   0  -1   -0.58    0.80
  -5   0  -1   -0.19    0.26
  -5   0  -1   -0.53    0.44
   5   0   1   -1.27    0.96
   5   0   1   -0.02    0.23
  -6   0  -1    1.54    0.47
  -6   0  -1    0.10    0.82
  -6   0  -1    0.45    0.29
  -6   0  -1    0.55    0.56
   6   0   1    1.24    1.04
   6   0   1    0.72    0.26
  -7   0  -1   14.89    3.65
  -7   0  -1   18.66    3.50
  -7   0  -1   16.00    3.54
  -7   0  -1   18.93    3.43
   7   0   1   18.88    3.43
   7   0   1   16.34    3.80
  -8   0  -1    9.12    2.22
  -8   0  -1   11.84    2.33
  -8   0  -1   11.74    2.13
  -8   0  -1    8.37    2.43
   8   0   1    9.51    2.42
   8   0   1   11.71    2.10
  -9   0  -1   11.40    2.20
  -9   0  -1   13.19    2.43
   9   0   1    9.79    2.51
   9   0   1   11.04    2.16
 -10   0  -1    0.65    0.41
 -10   0  -1    0.89    0.87
  10   0   1    0.44    0.42
  10   0   1   -0.32    1.28
 -11   0  -1    3.02    0.70
 -11   0  -1    2.72    1.10
  11   0   1    1.85    1.50
  11  -1  -1   -0.43    1.47
 -11   1   1    0.52    0.45
 -11   1   1   -0.07    0.96
  10  -1  -1    1.44    1.38
 -10   1   1   -0.61    0.38
 -10   1   1    0.06    0.94
   9  -1  -1    2.34    1.56
   9  -1  -1    4.08    0.95
  -9   1   1    6.27    1.25
  -9   1   1    4.80    0.97
   8  -1  -1    3.63    0.82
   8  -1  -1    6.50    1.47
  -8   1   1    5.60    1.14
  -8   1   1    4.95    1.34
  -8   1   1    4.10    0.84
   7  -1  -1   13.03    2.57
   7  -1  -1   12.87    2.78
  -7   1   1   15.29    2.76
  -7   1   1   11.97    3.01
  -7   1   1   14.02    2.57
  -7   1   1   12.75    2.66
   6  -1  -1   17.97    3.83
   6  -1  -1   17.60    3.53
  -6   1   1   19.74    3.60
  -6   1   1   18.86    3.54
  -6   1   1   19.23    3.86
  -6   1   1   18.59    3.64
   5  -1  -1    4.73    1.20
   5  -1  -1    3.39    0.72
  -5   1   1    3.28    0.82
  -5   1   1    2.99    0.87
  -5   1   1    4.53    1.20
  -5   1   1    3.25    0.73
   4  -1  -1   11.90    2.22
   4  -1  -1   11.92    2.42
  -4   1   1   10.64    2.35
  -4   1   1   13.70    2.32
  -4   1   1    8.75    2.42
  -3   1   1   86.33   16.31
  -3   1   1   85.51   16.31
   2  -1  -1    2.40    0.53
  -2   1   1    2.84    0.65
   1  -1  -1    2.00    0.69
  -1   1   1    1.86    0.81
  -1   1   1    3.68    0.60
  -1   1   1    2.48    0.68
   0  -1  -1   72.82   12.62
   0   1   1   61.53   12.34
  -1  -1  -1  210.61   37.62
  -1  -1  -1  153.52   38.24
   1   1   1  218.62   38.41
  -2  -1  -1    5.27    1.05
   2   1   1    7.47    1.29
   2   1   1    4.41    1.04
  -3  -1  -1    6.04    1.16
  -3  -1  -1    5.58    1.22
  -3  -1  -1    6.64    1.14
   3   1   1    4.93    1.15
   3   1   1    4.82    1.13
  -4  -1  -1    6.61    1.39
  -4  -1  -1    7.94    1.56
  -4  -1  -1    5.13    1.26
   4   1   1    7.02    1.40
   4   1   1    6.47    1.25
  -5  -1  -1    0.08    0.44
  -5  -1  -1   -0.66    0.73
  -5  -1  -1    0.10    0.29
   5   1   1    0.60    0.25
   5   1   1   -0.07    0.50
   5   1   1    0.62    0.89
  -6  -1  -1    0.15    0.43
  -6  -1  -1    0.06    0.27
  -6  -1  -1   -0.61    0.68
   6   1   1   -0.18    0.24
   6   1   1   -1.28    0.99
   6   1   1   -0.28    0.54
  -7  -1  -1   39.32    7.46
  -7  -1  -1   40.03    7.38
  -7  -1  -1   38.80    7.41
   7   1   1   37.41    7.54
   7   1   1   38.09    7.37
  -8  -1  -1    2.92    0.82
  -8  -1  -1    1.44    1.01
  -8  -1  -1    3.46    0.73
   8   1   1    1.41    1.34
   8   1   1    4.22    0.70
  -9  -1  -1    1.41    0.80
  -9  -1  -1   -0.82    0.36
  -9  -1  -1   -0.28    0.79
   9   1   1   -0.68    1.23
   9   1   1   -0.27    0.26
 -10  -1  -1    3.79    0.68
 -10  -1  -1    3.59    1.04
  10   1   1    2.26    0.63
  10   1   1    2.06    1.36
 -11  -1  -1   -0.28    0.95
 -11  -1  -1   -0.06    0.44
  11   1   1   -0.73    1.34
 -12  -1  -1    0.77    0.51
 -12  -1  -1    0.34    1.01
  12   1   1   -0.39    1.43
  11  -2  -1   -1.96    1.50
 -11   2   1    1.66    0.94
 -11   2   1    1.94    0.53
  10  -2  -1   -0.72    1.38
 -10   2   1    0.68    0.41
 -10   2   1    0.30    0.87
   9  -2  -1    2.51    1.51
   9  -2  -1    3.39    0.77
  -9   2   1    3.49    0.75
  -9   2   1    4.27    1.05
   8  -2  -1   20.41    3.80
   8  -2  -1   16.07    4.27
  -8   2   1   16.44    4.22
  -8   2   1   19.91    3.95
  -8   2   1   21.03    3.80
   7  -2  -1    0.63    0.24
   7  -2  -1    1.36    1.13
  -7   2   1    0.97    1.13
  -7   2   1    0.47    0.27
  -7   2   1    1.19    0.68
  -7   2   1    0.25    0.53
   6  -2  -1    8.49    2.16
   6  -2  -1    9.36    1.90
  -6   2   1    9.39    1.90
  -6   2   1   10.59    2.17
  -6   2   1   12.27    2.08
  -6   2   1   11.55    2.02
   5  -2  -1   17.68    3.29
   5  -2  -1   15.28    3.61
  -5   2   1   17.56    3.37
  -5   2   1   16.53    3.39
  -5   2   1   17.17    3.29
  -5   2   1   19.15    3.63
  -4   2   1   92.80   17.90
  -4   2   1   92.73   17.89
  -4   2   1   97.66   17.95
   3  -2  -1    9.38    2.96
   3  -2  -1   13.68    2.60
  -3   2   1   10.48    2.70
  -3   2   1   14.61    2.61
  -3   2   1   20.08    3.06
   2  -2  -1   92.48   20.66
  -2   2   1   87.22   19.29
  -2   2   1  104.38   19.56
   1  -2  -1   11.39    2.48
   0  -2  -1   13.30    2.72
   0  -2  -1   13.62    2.73
   0   2   1   15.06    2.73
   0   2   1   16.15    2.79
  -1  -2  -1   23.95    4.63
  -1  -2  -1   23.99    7.61
  -1  -2  -1   23.33    6.32
   1   2   1   24.01    5.87
   1   2   1   21.76    4.64
   1   2   1   28.77    9.33
  -2  -2  -1   58.04   16.86
  -2  -2  -1   69.83   13.54
  -2  -2  -1   79.04   14.65
   2   2   1   69.65   13.53
   2   2   1   81.22   17.02
  -3  -2  -1    1.12    0.47
  -3  -2  -1   -0.09    0.28
  -3  -2  -1    0.37    0.49
   3   2   1    0.25    0.52
   3   2   1    0.74    0.62
   3   2   1    0.46    0.28
  -4  -2  -1   58.11   10.66
  -4  -2  -1   58.06   10.68
   4   2   1   52.04   10.66
  -5  -2  -1    2.48    0.61
  -5  -2  -1    1.52    0.76
  -5  -2  -1    1.79    0.49
   5   2   1    2.34    0.47
   5   2   1    1.41    0.93
   5   2   1    2.06    0.64
  -6  -2  -1    3.64    0.99
  -6  -2  -1    4.15    0.80
  -6  -2  -1    4.23    0.89
   6   2   1    3.51    1.17
   6   2   1    3.11    0.89
   6   2   1    3.88    0.78
  -7  -2  -1   16.87    3.37
  -7  -2  -1   18.00    3.51
  -7  -2  -1   16.97    3.42
   7   2   1   21.21    3.45
   7   2   1   16.99    3.36
   7   2   1   16.57    3.70
  -8  -2  -1    7.29    1.44
  -8  -2  -1    4.41    1.41
  -8  -2  -1    6.88    1.31
   8   2   1    6.59    1.28
   8   2   1    7.22    1.65
  -9  -2  -1    0.30    0.73
  -9  -2  -1    1.02    0.38
   9   2   1    0.15    0.29
   9   2   1    1.00    1.20
 -10  -2  -1    0.95    0.43
 -10  -2  -1    0.82    0.87
  10   2   1   -0.40    1.22
 -11  -2  -1    2.44    0.57
 -11  -2  -1    1.66    1.01
  11   2   1   -0.75    1.37
 -12  -2  -1    0.17    0.51
 -12  -2  -1    1.55    1.00
  12   2   1    1.96    1.41
  11  -3  -1   -0.22    1.48
 -11   3   1    0.73    0.88
  10  -3  -1   -1.07    1.46
 -10   3   1    1.39    0.84
 -10   3   1    0.82    0.40
   9  -3  -1    0.94    1.43
   9  -3  -1    1.06    0.33
  -9   3   1    1.29    0.80
  -9   3   1    1.08    0.39
   8  -3  -1    1.71    1.51
   8  -3  -1    3.96    0.77
  -8   3   1    3.50    0.98
  -8   3   1    3.54    0.74
   7  -3  -1   -0.13    0.20
   7  -3  -1    0.86    1.17
  -7   3   1    0.81    1.16
  -7   3   1    1.45    0.52
  -7   3   1    0.50    0.62
  -7   3   1   -0.28    0.23
   6  -3  -1    5.73    1.50
   6  -3  -1    4.46    1.05
  -6   3   1    6.74    1.18
  -6   3   1    7.21    1.48
  -6   3   1    6.31    1.14
  -6   3   1    4.96    1.06
   5  -3  -1    2.86    0.57
   5  -3  -1    0.80    1.14
  -5   3   1    3.38    0.58
  -5   3   1    1.29    0.74
  -5   3   1    2.17    1.15
   4  -3  -1    2.25    1.04
  -4   3   1    2.31    0.69
  -4   3   1    4.31    1.11
  -4   3   1    2.24    0.51
   3  -3  -1    3.52    1.01
   3  -3  -1   -0.03    0.63
  -3   3   1    0.25    0.55
   2  -3  -1   34.98    6.06
   2  -3  -1   29.48    5.94
  -2   3   1   27.62    5.93
  -2   3   1   35.37    6.10
   1  -3  -1   52.82   13.41
   1  -3  -1   56.93   11.20
  -1   3   1   59.56   11.21
  -1   3   1   59.90   14.02
  -1   3   1   87.83   14.73
   0  -3  -1   57.14   11.10
   0  -3  -1   56.15   14.62
   0  -3  -1   63.46   12.75
   0   3   1   62.63   14.00
   0   3   1   61.86   13.51
   0   3   1   57.67   11.11
  -1  -3  -1   79.98   15.41
  -1  -3  -1   76.99   18.06
  -1  -3  -1   83.03   16.68
   1   3   1   81.14   15.41
   1   3   1   65.38   17.09
   1   3   1   91.65   16.60
  -2  -3  -1  126.49   27.49
  -2  -3  -1  125.93   25.04
  -2  -3  -1  130.17   26.06
   2   3   1  141.96   26.04
   2   3   1  139.37   25.08
   2   3   1  106.07   27.54
  -3  -3  -1    2.14    0.48
  -3  -3  -1    0.94    0.58
  -3  -3  -1    1.64    0.59
   3   3   1    2.15    0.61
   3   3   1    1.17    0.62
  -4  -3  -1    0.79    0.35
  -4  -3  -1    0.12    0.53
  -4  -3  -1    0.70    0.51
   4   3   1    1.68    0.73
   4   3   1    1.08    0.32
   4   3   1    0.84    0.57
  -5  -3  -1   18.85    3.70
  -5  -3  -1   19.69    3.74
  -5  -3  -1   21.78    3.77
   5   3   1   18.58    3.87
   5   3   1   18.33    3.69
   5   3   1   18.80    3.76
  -6  -3  -1   26.64    5.39
  -6  -3  -1   30.83    5.45
  -6  -3  -1   26.87    5.42
   6   3   1   31.84    5.53
   6   3   1   24.87    5.38
   6   3   1   31.69    5.43
  -7  -3  -1    0.22    0.60
  -7  -3  -1    0.32    0.36
  -7  -3  -1    0.03    0.47
   7   3   1   -0.71    0.60
   7   3   1    0.30    0.26
   7   3   1    0.12    0.93
  -8  -3  -1    0.28    0.36
  -8  -3  -1   -0.38    0.50
  -8  -3  -1    0.64    0.68
   8   3   1    1.13    1.09
   8   3   1    0.23    0.26
   8   3   1    0.35    0.62
  -9  -3  -1   26.76    4.60
  -9  -3  -1   18.46    4.71
   9   3   1   26.70    4.69
   9   3   1   18.54    4.93
   9   3   1   25.34    4.59
 -10  -3  -1    3.34    0.66
 -10  -3  -1    1.13    1.19
  10   3   1    1.75    1.31
 -11  -3  -1    0.41    0.45
  11   3   1    1.84    1.33
 -12  -3  -1    2.69    1.10
 -12  -3  -1    2.39    0.68
  12   3   1    2.96    1.51
  11  -4  -1   -1.41    1.50
 -11   4   1   -1.34    0.85
  10  -4  -1   -0.19    1.50
 -10   4   1   -0.45    0.46
 -10   4   1    0.14    0.78
   9  -4  -1   -0.34    1.47
  -9   4   1    0.63    0.73
  -9   4   1    0.44    0.30
   8  -4  -1   -0.41    1.37
   8  -4  -1    1.22    0.27
  -8   4   1    0.54    0.30
  -8   4   1    0.89    0.67
   7  -4  -1    3.63    0.75
   7  -4  -1    3.21    1.46
  -7   4   1    2.50    0.87
  -7   4   1    2.51    1.40
  -7   4   1    3.38    0.91
  -7   4   1    4.36    0.75
   6  -4  -1   19.22    5.15
   6  -4  -1   29.14    4.84
  -6   4   1   23.35    4.91
  -6   4   1   24.94    4.84
  -6   4   1   24.64    4.90
   5  -4  -1   12.78    2.54
   5  -4  -1   11.45    2.29
  -5   4   1   13.44    2.42
  -5   4   1   11.76    2.80
  -5   4   1   12.16    2.29
   4  -4  -1   15.50    2.99
   4  -4  -1   14.41    3.28
  -4   4   1   12.08    3.26
  -4   4   1   15.98    2.94
   3  -4  -1   43.86    8.83
   3  -4  -1   46.24    8.72
  -3   4   1   47.33    8.72
  -3   4   1   44.90    8.82
   2  -4  -1    4.20    1.26
   1  -4  -1   31.04    5.86
   1  -4  -1   30.87    6.04
  -1   4   1   28.06    5.83
  -1   4   1   32.10    6.07
  -1   4   1   33.09    5.85
   0  -4  -1    2.94    0.60
   0  -4  -1    2.19    0.52
   0  -4  -1    4.08    0.90
   0   4   1    1.54    0.53
   0   4   1    3.73    0.63
   0   4   1    4.93    0.91
  -1  -4  -1    1.18    0.50
  -1  -4  -1    1.94    0.61
  -1  -4  -1    1.42    0.38
   1   4   1    1.51    0.60
   1   4   1    1.51    0.52
   1   4   1    1.12    0.35
  -2  -4  -1    5.13    1.21
  -2  -4  -1    5.29    1.29
   2   4   1    5.31    1.23
   2   4   1    5.06    1.35
   2   4   1    7.28    1.20
   2   4   1    6.73    1.36
  -3  -4  -1   27.65    5.68
  -3  -4  -1   30.27    5.68
  -3  -4  -1   30.75    5.67
   3   4   1   31.41    5.66
   3   4   1   28.03    5.70
  -4  -4  -1   37.49    6.58
  -4  -4  -1   35.04    6.58
  -4  -4  -1   29.99    6.56
   4   4   1   39.61    6.61
   4   4   1   31.56    6.55
   4   4   1   34.22    6.60
  -5  -4  -1   17.48    3.77
  -5  -4  -1   19.78    3.81
  -5  -4  -1   21.59    3.84
   5   4   1   22.46    3.90
   5   4   1   21.77    3.84
   5   4   1   17.80    3.77
  -6  -4  -1   51.04    8.95
  -6  -4  -1   48.36    8.94
  -6  -4  -1   48.17    8.92
   6   4   1   41.61    8.96
   6   4   1   44.02    8.92
   6   4   1   48.53    8.99
  -7  -4  -1    4.54    1.10
  -7  -4  -1    4.87    1.03
  -7  -4  -1    4.76    1.06
   7   4   1    4.83    0.99
   7   4   1    5.04    1.09
   7   4   1    4.19    1.28
  -8  -4  -1    0.26    0.38
  -8  -4  -1   -0.54    0.50
  -8  -4  -1   -0.60    0.68
   8   4   1    0.56    0.64
   8   4   1   -0.17    1.04
   8   4   1    0.29    0.27
  -9  -4  -1    0.72    0.42
  -9  -4  -1    0.86    0.74
   9   4   1    0.49    1.11
   9   4   1    1.47    0.72
 -10  -4  -1    4.13    0.86
  10   4   1    3.86    1.41
  10   4   1    3.58    1.06
 -11  -4  -1    1.75    0.52
  11   4   1    0.17    1.34
  10  -5  -1   -1.73    1.50
 -10   5   1   -0.77    0.74
   9  -5  -1    0.42    1.48
  -9   5   1    1.93    0.75
   8  -5  -1    1.11    1.40
  -8   5   1    0.81    0.66
   7  -5  -1    3.85    1.55
   6  -5  -1    1.12    1.27
  -6   5   1    1.29    0.63
  -6   5   1    1.47    1.11
   5  -5  -1   77.61   14.47
   5  -5  -1   73.43   14.38
  -5   5   1   78.97   14.37
  -5   5   1   72.48   14.44
   4  -5  -1    1.16    1.06
   4  -5  -1   -0.56    0.58
  -4   5   1    0.94    0.55
   3  -5  -1    1.80    1.07
   3  -5  -1   -0.15    0.52
  -3   5   1    0.66    1.09
  -3   5   1    1.24    0.51
   2  -5  -1    5.57    1.40
   2  -5  -1    6.86    1.30
   2  -5  -1    6.06    1.26
   2  -5  -1   11.64    2.10
  -2   5   1    7.61    1.39
   1  -5  -1    8.93    1.87
   1  -5  -1    9.26    1.82
   1  -5  -1    9.46    2.06
  -1   5   1    9.00    1.82
  -1   5   1   10.13    1.88
  -1   5   1   11.38    2.09
   0  -5  -1   37.59    6.05
   0  -5  -1   28.30    6.03
   0   5   1   35.16    6.06
   0   5   1   27.28    6.03
  -1  -5  -1   20.48    4.05
  -1  -5  -1   20.19    4.16
  -1  -5  -1   20.66    4.07
   1   5   1   20.67    4.05
   1   5   1   21.10    4.09
   1   5   1   25.80    4.17
  -2  -5  -1   27.42    5.11
  -2  -5  -1   27.60    5.13
   2   5   1   24.83    5.14
   2   5   1   30.02    5.10
   2   5   1   23.09    5.14
  -3  -5  -1    6.40    1.38
  -3  -5  -1    6.35    1.40
   3   5   1    6.93    1.37
   3   5   1    8.05    1.53
   3   5   1    7.45    1.55
   3   5   1    6.49    1.47
  -4  -5  -1   54.75   10.32
  -4  -5  -1   57.40   10.32
   4   5   1   45.36   10.31
   4   5   1   61.80   10.33
   4   5   1   52.57   10.34
  -5  -5  -1    4.69    0.88
  -5  -5  -1    2.82    0.80
  -5  -5  -1    4.87    0.88
   5   5   1    4.58    0.97
   5   5   1    2.89    0.77
   5   5   1    5.02    0.94
  -6  -5  -1   44.49    8.13
  -6  -5  -1   46.71    8.12
   6   5   1   44.78    8.09
   6   5   1   34.87    8.13
   6   5   1   40.86    8.16
  -7  -5  -1   -0.38    0.59
  -7  -5  -1    0.17    0.46
  -7  -5  -1    0.59    0.39
   7   5   1    0.01    0.29
   7   5   1   -1.53    0.61
   7   5   1   -0.26    0.86
  -8  -5  -1    9.56    2.43
  -8  -5  -1   12.35    2.28
   8   5   1   12.38    2.41
   8   5   1   13.03    2.25
   8   5   1    8.96    2.43
  -9  -5  -1   -0.03    0.43
  -9  -5  -1    0.66    0.71
   9   5   1    1.33    0.75
   9   5   1    1.07    1.07
 -10  -5  -1    2.99    0.70
  10   5   1    3.44    1.31
  10   5   1    2.78    0.94
 -11  -5  -1    0.71    0.50
  11   5   1    1.70    1.34
  11   5   1    1.51    0.80
  10  -6  -1   -0.11    1.55
 -10   6   1   -0.26    0.74
   9  -6  -1    1.23    1.54
  -9   6   1    2.09    0.78
   8  -6  -1    0.73    1.48
  -8   6   1    0.91    0.70
   7  -6  -1    0.63    1.44
  -7   6   1    0.77    0.66
   6  -6  -1    0.27    0.66
   6  -6  -1    0.43    1.32
  -6   6   1   -1.20    1.09
  -6   6   1   -0.07    0.59
   5  -6  -1   43.45    8.48
   5  -6  -1   44.30    8.63
  -5   6   1   38.16    8.61
  -5   6   1   49.44    8.46
   4  -6  -1    0.39    0.53
   4  -6  -1   -0.72    1.19
  -4   6   1    0.04    1.06
  -4   6   1    0.81    0.54
   3  -6  -1    1.37    1.18
   3  -6  -1    0.47    0.20
   3  -6  -1    0.17    0.54
  -3   6   1    1.05    0.51
  -3   6   1   -0.53    1.07
   2  -6  -1    5.57    1.23
   2  -6  -1    1.76    0.58
   2  -6  -1    2.96    0.69
  -2   6   1    2.54    0.67
  -2   6   1    4.48    1.20
   1  -6  -1   11.67    1.92
   1  -6  -1    5.35    1.21
   1  -6  -1    4.58    1.13
  -1   6   1    5.85    1.13
  -1   6   1    7.34    1.49
  -1   6   1    5.61    1.24
   0   6   1  166.64   31.63
  -1  -6  -1    2.23    0.38
  -1  -6  -1    0.30    0.78
  -1  -6  -1    0.60    0.49
   1   6   1    0.78    0.56
   1   6   1    1.36    0.76
  -2  -6  -1    3.95    0.66
  -2  -6  -1    1.18    0.53
   2   6   1    2.51    0.54
   2   6   1    2.83    0.71
  -3  -6  -1   29.46    6.10
  -3  -6  -1   32.43    6.12
   3   6   1   34.11    6.10
   3   6   1   32.60    6.12
   3   6   1   31.60    6.12
   3   6   1   32.18    6.15
  -4  -6  -1   17.98    3.78
  -4  -6  -1   19.76    3.80
   4   6   1   22.38    3.85
   4   6   1   19.71    3.77
  -5  -6  -1   -0.10    0.51
  -5  -6  -1    0.34    0.49
  -5  -6  -1    0.78    0.41
   5   6   1    1.70    0.33
   5   6   1    0.27    0.62
   5   6   1    0.48    0.59
  -6  -6  -1    1.91    0.68
  -6  -6  -1    2.79    0.57
  -6  -6  -1    1.64    0.66
   6   6   1    2.87    0.54
   6   6   1    1.64    0.77
   6   6   1    1.24    0.80
  -7  -6  -1    0.32    0.56
  -7  -6  -1    0.00    0.40
  -7  -6  -1    0.95    0.50
   7   6   1    0.09    0.83
   7   6   1    0.67    0.66
   7   6   1    0.58    0.34
  -8  -6  -1   17.53    3.29
  -8  -6  -1   16.42    3.39
   8   6   1   14.99    3.59
   8   6   1   18.32    3.39
  -9  -6  -1    0.35    0.70
  -9  -6  -1    0.72    0.47
   9   6   1    0.40    0.76
   9   6   1   -0.03    1.06
 -10  -6  -1    0.75    0.43
  10   6   1    0.06    1.19
  10   6   1    1.12    0.78
 -11  -6  -1    0.33    0.45
  11   6   1    0.24    1.27
  11   6   1    1.37    0.78
  10  -7  -1   -0.96    1.50
 -10   7   1   -1.02    0.68
   9  -7  -1    3.47    1.67
  -9   7   1    3.64    0.95
   8  -7  -1    6.98    2.04
  -8   7   1    7.09    1.60
   7  -7  -1   -0.45    1.46
  -7   7   1    0.56    0.63
   6  -7  -1    1.41    1.44
  -6   7   1    0.79    0.64
   5  -7  -1   -1.33    1.27
   5  -7  -1    0.46    0.63
  -5   7   1   -0.20    1.06
  -5   7   1    1.03    0.56
   4  -7  -1   -0.07    1.26
   4  -7  -1   -0.07    0.50
  -4   7   1   -0.10    0.54
  -4   7   1    0.03    1.04
   3  -7  -1    9.56    1.73
   3  -7  -1    5.74    1.84
   3  -7  -1    8.16    2.12
   3  -7  -1   11.15    1.75
  -3   7   1    7.84    1.86
  -3   7   1    6.32    2.03
   2  -7  -1   40.17    7.98
   2  -7  -1   41.12    7.79
   2  -7  -1   42.67    7.78
   2  -7  -1   38.57    7.80
  -2   7   1   43.32    7.81
  -2   7   1   38.41    7.95
   1  -7  -1   64.99   13.18
   1  -7  -1   70.47   13.08
  -1   7   1   74.81   13.08
  -1   7   1   63.40   13.16
   0  -7  -1    2.05    1.17
   0  -7  -1    4.85    0.82
   0  -7  -1    4.01    0.82
   0   7   1    2.36    1.22
   0   7   1    3.19    0.86
   0   7   1    3.66    0.80
  -1  -7  -1   69.70   12.99
  -1  -7  -1   68.98   13.04
   1   7   1   66.65   13.00
  -2  -7  -1    5.73    1.60
  -2  -7  -1    7.60    1.53
  -2  -7  -1    6.74    1.60
   2   7   1    7.68    1.68
   2   7   1   10.17    1.53
   2   7   1    7.64    1.62
  -3  -7  -1    3.38    0.52
  -3  -7  -1    0.92    0.57
   3   7   1    2.38    0.63
   3   7   1    0.56    0.65
   3   7   1    0.99    0.70
   3   7   1    2.31    0.49
  -4  -7  -1   11.51    2.71
  -4  -7  -1   14.75    2.69
   4   7   1   14.57    2.68
   4   7   1   14.56    2.79
  -5  -7  -1    0.65    0.53
  -5  -7  -1    0.17    0.48
   5   7   1    1.59    0.69
   5   7   1    1.70    0.56
   5   7   1    2.19    0.54
   5   7   1    1.14    0.41
  -6  -7  -1    1.34    0.45
  -6  -7  -1    0.95    0.49
   6   7   1   -0.83    0.73
   6   7   1    1.00    0.67
   6   7   1    1.08    0.38
  -7  -7  -1   -0.21    0.50
  -7  -7  -1    0.71    0.42
  -7  -7  -1   -0.39    0.62
   7   7   1   -0.53    0.69
   7   7   1    0.11    0.81
  -8  -7  -1    3.41    1.04
  -8  -7  -1    5.01    0.92
   8   7   1    2.00    1.21
   8   7   1    6.99    1.17
  -9  -7  -1    0.65    0.44
  -9  -7  -1    0.00    0.70
   9   7   1    0.43    0.76
   9   7   1    2.21    1.04
 -10  -7  -1    0.71    0.48
  10   7   1    1.71    0.80
  10   7   1   -1.21    1.17
 -11  -7  -1    1.21    0.50
  11   7   1    2.00    0.86
   9  -8  -1    0.20    1.47
  -9   8   1    1.47    0.70
   8  -8  -1    1.47    1.57
  -8   8   1    3.17    0.84
   7  -8  -1    0.16    1.45
  -7   8   1   -0.79    0.59
   6  -8  -1    2.42    1.66
  -6   8   1    5.16    1.06
   5  -8  -1    0.22    1.37
   5  -8  -1    0.05    0.73
  -5   8   1    0.35    0.59
   4  -8  -1    6.49    1.33
   4  -8  -1    5.54    1.70
  -4   8   1    4.85    1.54
   3  -8  -1   10.49    1.86
   3  -8  -1    8.08    1.91
   3  -8  -1    4.69    2.20
   3  -8  -1    9.97    1.82
  -3   8   1   10.26    1.95
   2  -8  -1    1.27    0.26
   2  -8  -1    2.39    1.19
   2  -8  -1    0.61    0.41
   2  -8  -1   -0.03    0.45
  -2   8   1    0.22    1.06
  -2   8   1   -0.06    0.50
   1  -8  -1   18.03    3.54
   1  -8  -1   18.21    3.51
   1  -8  -1   17.90    3.93
  -1   8   1   17.71    3.87
  -1   8   1   19.55    3.56
   0  -8  -1    6.34    1.56
   0  -8  -1    9.73    1.61
   0   8   1    7.17    1.55
   0   8   1    8.89    1.67
   0   8   1   11.84    2.14
  -1  -8  -1   39.80    7.42
  -1  -8  -1   41.94    7.32
  -1  -8  -1   35.70    7.31
   1   8   1   40.06    7.35
   1   8   1   44.62    7.44
   1   8   1   32.38    7.31
  -2  -8  -1   -0.07    0.40
  -2  -8  -1    0.63    0.33
   2   8   1    1.07    0.61
   2   8   1    1.18    0.82
   2   8   1    0.55    0.34
  -3  -8  -1    0.44    0.45
  -3  -8  -1    0.49    0.39
   3   8   1   -0.01    0.60
   3   8   1    0.17    0.33
   3   8   1    1.17    0.62
   3   8   1    0.68    0.64
  -4  -8  -1    0.80    0.47
  -4  -8  -1    0.92    0.40
   4   8   1    0.71    0.45
   4   8   1    1.13    0.37
   4   8   1    1.08    0.69
  -5  -8  -1   10.57    1.91
  -5  -8  -1    9.06    1.95
   5   8   1    9.61    1.90
   5   8   1    8.25    2.09
  -6  -8  -1    0.54    0.50
  -6  -8  -1    0.46    0.42
   6   8   1   -0.14    0.54
   6   8   1    0.62    0.34
   6   8   1    1.44    0.70
  -7  -8  -1    1.99    0.52
   7   8   1    0.30    0.75
  -8  -8  -1   -0.31    0.45
   8   8   1    0.06    0.73
   8   8   1    0.01    0.85
  -9  -8  -1   -0.03    0.43
   9   8   1    0.63    0.93
   9   8   1   -0.68    0.77
 -10  -8  -1    0.17    0.44
  10   8   1   -1.07    0.80
 -11  -8  -1    3.12    0.77
  11   8   1    3.54    1.03
   9  -9  -1    1.78    1.49
  -9   9   1   -0.57    0.65
   8  -9  -1    1.76    1.43
  -8   9   1    0.36    0.68
   7  -9  -1   -0.24    1.45
  -7   9   1    0.28    0.67
   6  -9  -1    4.93    1.64
  -6   9   1    3.12    0.97
   5  -9  -1    0.01    1.44
  -5   9   1    0.48    0.61
   4  -9  -1    8.53    1.57
   4  -9  -1    5.28    2.08
   4  -9  -1    8.10    1.58
  -4   9   1    8.58    1.77
   3  -9  -1    1.02    0.48
   3  -9  -1    0.19    0.21
   3  -9  -1    0.86    1.32
   3  -9  -1   -0.18    0.35
  -3   9   1    0.39    0.60
  -3   9   1   -1.00    1.15
   2  -9  -1   10.94    2.49
   2  -9  -1   10.87    2.17
   2  -9  -1   10.63    2.23
   2  -9  -1   12.71    2.23
  -2   9   1   10.58    2.69
  -2   9   1   11.84    2.27
   1  -9  -1   58.70   11.55
   1  -9  -1   57.72   11.56
   1  -9  -1   64.52   11.70
  -1   9   1   59.53   11.66
  -1   9   1   65.17   11.57
   0  -9  -1   -0.26    1.16
   0  -9  -1    1.88    0.57
   0  -9  -1    2.99    0.49
   0   9   1    1.26    0.67
   0   9   1    1.23    1.09
  -1  -9  -1   27.94    5.26
  -1  -9  -1   28.99    5.25
  -1  -9  -1   26.28    5.42
   1   9   1   26.58    5.24
   1   9   1   27.77    5.30
   1   9   1   26.87    5.42
  -2  -9  -1    0.31    0.73
  -2  -9  -1    0.43    0.43
  -2  -9  -1   -0.23    0.35
   2   9   1   -0.41    0.61
   2   9   1    0.87    0.83
   2   9   1   -0.21    0.29
  -3  -9  -1   -0.07    0.36
  -3  -9  -1    0.16    0.44
   3   9   1    0.22    0.67
   3   9   1    0.27    0.36
   3   9   1    0.91    0.63
   3   9   1   -1.10    0.74
  -4  -9  -1    0.31    0.39
  -4  -9  -1    0.72    0.47
   4   9   1    1.44    0.71
   4   9   1    0.16    0.34
  -5  -9  -1    0.86    0.49
  -5  -9  -1    0.89    0.52
   5   9   1    1.51    0.42
   5   9   1    0.73    0.76
  -6  -9  -1    1.35    0.50
   6   9   1    0.71    0.82
  -7  -9  -1    8.12    1.45
   7   9   1    5.24    1.51
  -8  -9  -1    0.10    0.44
   8   9   1   -0.45    0.80
  -9  -9  -1    1.38    0.50
   9   9   1    0.30    0.85
 -10  -9  -1   -0.41    0.48
  10   9   1    0.86    0.78
   8 -10  -1   -0.08    1.49
  -8  10   1   -0.53    0.59
   7 -10  -1   -1.31    1.51
  -7  10   1   -0.08    0.70
   6 -10  -1    4.00    1.68
  -6  10   1    4.04    1.05
   5 -10  -1    2.23    1.51
  -5  10   1    1.88    0.75
   4 -10  -1    1.28    0.38
   4 -10  -1    1.62    0.34
   4 -10  -1    1.55    1.46
  -4  10   1    1.14    0.71
   3 -10  -1    0.03    1.41
   3 -10  -1    1.33    0.44
   3 -10  -1    1.37    0.33
  -3  10   1    0.78    0.65
  -3  10   1    0.26    1.24
   2 -10  -1    0.93    1.35
   2 -10  -1    0.91    0.51
   2 -10  -1    1.42    0.50
  -2  10   1    2.16    0.64
  -2  10   1    0.30    1.17
   1 -10  -1    0.99    1.16
   1 -10  -1   -0.54    0.41
   1 -10  -1   -0.09    0.27
  -1  10   1   -0.12    1.08
  -1  10   1    0.69    0.54
   0 -10  -1    2.50    1.22
   0 -10  -1    1.90    0.66
   0 -10  -1    3.34    0.60
   0  10   1    3.83    1.14
   0  10   1    2.45    0.59
   0  10   1    2.99    0.84
  -1 -10  -1    0.49    0.41
  -1 -10  -1    0.16    0.98
  -1 -10  -1    0.36    0.32
   1  10   1    0.54    0.60
   1  10   1    0.44    0.96
   1  10   1   -0.07    0.29
  -2 -10  -1    7.80    1.77
  -2 -10  -1    8.19    1.70
  -2 -10  -1    9.50    1.66
   2  10   1    8.89    1.65
   2  10   1    7.66    1.84
   2  10   1    6.61    1.83
  -3 -10  -1    1.71    0.60
   3  10   1    2.98    0.79
   3  10   1    2.46    0.90
  -4 -10  -1   -0.32    0.49
  -4 -10  -1   -0.17    0.43
   4  10   1    0.40    0.72
   4  10   1   -0.04    0.38
  -5 -10  -1   -0.45    0.46
   5  10   1    1.37    0.80
  -6 -10  -1    1.57    0.51
   6  10   1    0.18    0.82
  -7 -10  -1    0.16    0.46
   7  10   1    0.43    0.82
  -8 -10  -1    0.07    0.49
   8  10   1    0.53    0.78
  -9 -10  -1   14.85    2.75
   9  10   1   12.13    2.92
 -10 -10  -1    1.88    0.61
  10  10   1    1.31    0.92
   8 -11  -1    0.97    1.46
  -8  11   1   -0.59    0.70
   7 -11  -1   -1.53    1.52
  -7  11   1   -0.59    0.65
   6 -11  -1    1.33    1.54
  -6  11   1    2.12    0.78
   5 -11  -1    0.87    1.51
  -5  11   1   -0.62    0.68
   4 -11  -1    7.76    2.84
   4 -11  -1   12.96    2.43
   4 -11  -1   13.48    2.45
  -4  11   1   12.66    2.59
   3 -11  -1   36.03    6.32
   3 -11  -1   30.86    6.34
  -3  11   1   32.07    6.38
   2 -11  -1    8.94    3.11
   2 -11  -1   12.67    2.83
   2 -11  -1   17.13    2.77
  -2  11   1   14.03    2.88
   1 -11  -1   13.87    3.35
   1 -11  -1   13.60    2.86
   1 -11  -1   15.48    2.89
  -1  11   1   16.77    2.91
  -1  11   1   11.34    3.28
   0 -11  -1    4.81    1.07
   0 -11  -1    5.85    1.52
   0 -11  -1    3.94    1.03
   0  11   1    7.37    1.33
   0  11   1    5.01    1.05
   0  11   1    5.48    1.45
  -1 -11  -1    1.37    1.06
  -1 -11  -1    0.97    0.47
   1  11   1    0.30    1.05
   1  11   1    1.88    0.70
  -2 -11  -1    1.45    0.57
  -2 -11  -1    1.72    0.95
   2  11   1    0.29    1.00
   2  11   1    2.96    0.50
   2  11   1    1.34    0.78
  -3 -11  -1    2.82    0.83
  -3 -11  -1    4.14    0.73
   3  11   1    3.68    0.71
   3  11   1    1.67    1.01
   3  11   1    2.09    0.96
  -4 -11  -1   14.05    2.70
   4  11   1   13.13    2.86
  -5 -11  -1    2.27    0.58
   5  11   1    0.74    0.91
  -6 -11  -1    0.83    0.51
   6  11   1   -0.29    0.85
  -7 -11  -1    0.03    0.46
   7  11   1   -0.73    0.86
  -8 -11  -1    1.63    0.58
   8  11   1   -0.45    0.89
  -9 -11  -1    5.35    1.05
   9  11   1    3.33    1.29
 -10 -11  -1    1.77    0.56
  10  11   1    0.09    0.92
   7 -12  -1   -2.59    1.56
  -7  12   1    1.16    0.76
   6 -12  -1    0.19    1.54
  -6  12   1    0.00    0.72
   5 -12  -1   -0.60    1.58
  -5  12   1    0.65    0.76
   4 -12  -1   16.32    2.86
   4 -12  -1   15.13    2.88
   4 -12  -1    8.40    3.26
  -4  12   1   14.36    3.00
   3 -12  -1    1.75    1.68
   3 -12  -1    3.47    0.79
  -3  12   1    4.20    1.00
   2 -12  -1   12.90    2.39
   2 -12  -1   12.04    2.46
  -2  12   1   11.15    2.54
   1 -12  -1   17.34    5.13
   1 -12  -1   23.06    4.77
   1 -12  -1   29.89    4.73
  -1  12   1   17.65    5.06
  -1  12   1   25.64    4.81
   0 -12  -1    0.99    1.24
   0 -12  -1   -0.31    0.36
   0  12   1    0.95    0.68
   0  12   1   -1.01    1.21
  -1 -12  -1   -0.77    1.03
  -1 -12  -1    0.11    0.40
   1  12   1    0.71    0.33
   1  12   1    1.01    0.79
   1  12   1    1.08    1.13
  -2 -12  -1    3.90    1.12
   2  12   1    3.25    1.00
   2  12   1    2.50    1.22
   3  12   1   10.89    2.32
  -4 -12  -1    3.63    0.96
   4  12   1    6.59    1.22
  -5 -12  -1    3.63    0.82
   5  12   1    2.79    1.09
  -6 -12  -1    7.72    1.48
   6  12   1    5.57    1.59
  -7 -12  -1   -0.60    0.49
   7  12   1   -0.10    0.86
  -8 -12  -1    0.49    0.56
   8  12   1    1.40    0.94
  -9 -12  -1    3.36    0.77
   9  12   1    1.78    1.10
   6 -13  -1   -0.54    1.60
  -6  13   1    0.21    0.70
   5 -13  -1   -1.34    1.65
  -5  13   1   -0.43    0.77
   4 -13  -1    2.61    1.62
   4 -13  -1    0.16    0.28
  -4  13   1    1.29    0.75
   3 -13  -1    0.25    0.33
   3 -13  -1   -1.50    1.45
  -3  13   1    0.47    0.79
   2 -13  -1    3.63    0.99
   2 -13  -1    3.20    1.67
   2 -13  -1    6.29    1.01
  -2  13   1    3.63    1.13
   1 -13  -1    0.61    0.55
   1 -13  -1    0.12    1.38
   1 -13  -1    0.55    0.36
  -1  13   1   -0.65    0.73
  -1  13   1   -0.84    1.27
   0 -13  -1   -0.80    1.26
   0 -13  -1   -0.24    0.39
   0  13   1   -0.27    0.71
   0  13   1    0.88    1.24
  -1 -13  -1   -0.35    0.40
  -1 -13  -1   -0.22    1.08
   1  13   1   -0.17    0.37
   1  13   1    1.50    1.18
   1  13   1   -0.30    0.73
  -2 -13  -1    3.35    0.62
  -2 -13  -1    1.94    1.11
   2  13   1    1.62    0.92
   2  13   1    0.34    1.14
  -3 -13  -1    0.65    0.45
   3  13   1    0.24    0.81
   3  13   1   -0.65    0.90
  -4 -13  -1   12.43    2.11
   4  13   1    7.95    2.18
  -5 -13  -1    0.96    0.56
   5  13   1    0.04    0.92
  -6 -13  -1    1.67    0.56
   6  13   1   -1.25    0.97
  -7 -13  -1    2.02    0.62
   7  13   1    0.68    0.96
  -8 -13  -1    0.82    0.56
   8  13   1    1.33    1.00
  -6  14   1   -0.47    0.76
   5 -14  -1    0.90    1.58
  -5  14   1    1.40    0.84
   4 -14  -1   -0.13    1.47
  -4  14   1    0.53    0.75
   3 -14  -1    0.78    0.36
   3 -14  -1    0.54    1.48
  -3  14   1    0.27    0.83
   2 -14  -1   11.51    1.89
   2 -14  -1    5.27    2.32
  -2  14   1    8.36    2.00
   1 -14  -1   -0.35    0.40
   1 -14  -1    0.38    0.57
   1 -14  -1   -0.48    1.39
  -1  14   1   -0.90    1.42
  -1  14   1    0.37    0.83
   0 -14  -1   -0.27    0.63
   0 -14  -1    0.90    1.26
   0 -14  -1    0.59    0.42
   0  14   1   -1.71    1.33
   0  14   1    1.40    0.80
  -1 -14  -1    1.91    1.14
  -1 -14  -1   -0.02    0.44
   1  14   1   -0.76    0.85
   1  14   1    2.24    1.30
  -2 -14  -1    4.84    1.33
   2  14   1    5.97    1.17
   2  14   1    1.38    1.42
  -3 -14  -1    7.35    1.25
   3  14   1    3.14    1.32
  -4 -14  -1    0.98    0.52
   4  14   1   -0.33    0.91
  -5 -14  -1    0.16    0.50
   5  14   1    1.45    0.93
  -6 -14  -1   -0.29    0.50
   6  14   1   -1.35    0.95
  -7 -14  -1    0.47    0.50
   7  14   1    0.04    0.96
  -8 -14  -1    2.09    0.65
   8  14   1    1.08    1.08
   4 -15  -1    1.53    1.63
  -4  15   1    1.28    0.91
   3 -15  -1    1.04    1.61
  -3  15   1    3.15    0.99
   2 -15  -1    1.73    0.46
   2 -15  -1    0.49    1.47
  -2  15   1    0.00    0.88
   1 -15  -1   -0.09    1.36
   1 -15  -1    0.73    0.45
  -1  15   1   -1.40    0.88
   0 -15  -1   -1.49    1.26
   0 -15  -1   -0.38    0.45
   0  15   1   -0.03    0.75
  -1 -15  -1    0.05    1.11
  -1 -15  -1    0.72    0.47
   1  15   1    0.29    0.90
  -2 -15  -1    4.06    0.76
  -2 -15  -1    1.88    1.23
   2  15   1    1.72    1.04
  -3 -15  -1    3.18    0.74
   3  15   1    1.90    1.04
  -4 -15  -1    0.61    0.51
   4  15   1   -0.06    0.93
  -5 -15  -1   -0.74    0.51
   5  15   1   -0.17    1.00
  -6 -15  -1    0.42    0.50
   6  15   1   -0.45    0.97
  -7 -15  -1    0.21    0.51
   7  15   1    0.54    0.96
   3 -16  -1   -0.55    1.55
  -3  16   1    1.12    0.94
   2 -16  -1   -0.26    1.49
   2 -16  -1   -0.06    0.39
  -2  16   1    1.37    0.93
   1 -16  -1    1.05    0.46
   1 -16  -1    0.88    1.34
  -1  16   1   -0.76    0.93
   0 -16  -1   -0.42    1.24
   0 -16  -1   -0.79    0.47
   0  16   1    0.76    0.80
  -1 -16  -1    0.83    1.22
  -1 -16  -1    2.05    0.58
   1  16   1    0.49    0.97
  -2 -16  -1   -0.89    1.08
  -2 -16  -1   -0.50    0.50
   2  16   1   -0.21    0.89
  -3 -16  -1    4.67    0.83
   3  16   1    0.17    1.13
  -4 -16  -1    0.77    0.54
   4  16   1    1.68    1.01
  -5 -16  -1    0.32    0.55
   5  16   1    1.03    1.00
   1 -17  -1    1.40    0.52
   1 -17  -1    1.14    1.38
  -1  17   1    1.34    0.97
   0 -17  -1   -0.63    1.28
   0 -17  -1    0.48    0.46
   0  17   1   -0.07    1.00
  -1 -17  -1    0.91    1.21
  -1 -17  -1    1.77    0.53
   1  17   1   -0.41    0.92
  -2 -17  -1   -0.17    0.49
   2  17   1    0.01    0.88
  -3 -17  -1    0.99    0.55
   3  17   1    1.54    0.98
   4  16  -2    1.29    0.98
  -4 -16   2    1.14    0.56
   3  16  -2    0.03    0.96
  -3 -16   2   -0.94    0.53
   2  16  -2   -0.12    0.95
  -2 -16   2    1.44    0.54
   1  16  -2    1.02    1.11
  -1 -16   2    1.98    1.20
  -1 -16   2    4.30    0.77
   0  16  -2    0.49    0.91
   0 -16   2    0.38    1.22
   0 -16   2    0.87    0.47
  -1  16  -2    0.55    0.91
   1 -16   2    1.59    1.37
   1 -16   2    0.58    0.46
  -2  16  -2    0.51    0.88
   2 -16   2   -3.13    1.53
   2 -16   2    0.31    0.45
   6  15  -2    2.15    1.11
   5  15  -2    0.60    1.02
  -5 -15   2    1.72    0.62
   4  15  -2    0.77    0.95
  -4 -15   2    0.49    0.55
   3  15  -2    1.34    1.01
  -3 -15   2    0.23    0.52
   2  15  -2    0.81    0.91
  -2 -15   2   -0.43    0.91
  -2 -15   2    1.00    0.48
   1  15  -2   -0.29    0.88
  -1 -15   2    0.69    1.02
  -1 -15   2    0.11    0.45
   0  15  -2    3.16    1.02
   0 -15   2    1.56    1.37
  -1  15  -2    0.20    0.85
   1 -15   2   -0.94    0.43
   1 -15   2    0.82    1.36
  -2  15  -2   -0.73    0.90
   2 -15   2    2.54    0.53
   2 -15   2    0.83    1.45
  -3  15  -2    0.76    0.90
   3 -15   2   -0.13    0.39
   3 -15   2    1.13    1.68
  -4  15  -2   -0.80    0.87
   4 -15   2   -2.86    1.89
   7  14  -2    0.90    1.02
  -7 -14   2   -0.24    0.51
   6  14  -2    0.84    1.02
  -6 -14   2    1.17    0.59
   5  14  -2    0.14    1.00
  -5 -14   2   -0.04    0.48
   4  14  -2    0.19    0.94
  -4 -14   2    1.34    0.53
   3  14  -2    0.70    0.98
  -3 -14   2    1.18    0.51
   2  14  -2    0.85    0.84
  -2 -14   2   -0.58    0.81
  -2 -14   2   -0.18    0.44
   1  14  -2    1.53    0.87
  -1 -14   2    0.69    0.48
  -1 -14   2    1.29    1.09
   0  14  -2   -1.53    0.83
   0 -14   2    0.44    0.43
   0 -14   2   -0.56    1.22
  -1  14  -2    0.20    0.75
   1 -14   2    0.25    0.41
   1 -14   2    0.07    1.32
  -2  14  -2    0.27    0.81
   2 -14   2    0.49    0.41
   2 -14   2    1.64    1.72
  -3  14  -2    0.65    0.85
   3 -14   2    1.38    1.77
   3 -14   2    0.61    0.40
  -4  14  -2    0.93    0.91
   4 -14   2    0.98    1.84
   4 -14   2    2.17    0.51
  -5  14  -2   -0.61    0.80
   5 -14   2    0.55    1.84
   8  13  -2    0.67    0.98
   7  13  -2    0.45    1.03
  -7 -13   2   -0.10    0.49
   6  13  -2   -0.82    0.95
  -6 -13   2    0.25    0.52
   5  13  -2    1.21    1.08
  -5 -13   2    3.15    0.71
   4  13  -2   -0.21    0.91
  -4 -13   2    0.70    0.49
   3  13  -2    2.31    0.92
  -3 -13   2    0.04    0.45
   2  13  -2   -0.56    0.82
   2  13  -2   -1.32    0.70
  -2 -13   2    0.87    0.80
  -2 -13   2   -0.43    0.42
   1  13  -2    3.78    1.02
   1  13  -2    2.55    0.99
  -1 -13   2    2.07    1.21
   0  13  -2   -0.53    0.82
   0  13  -2    0.57    0.99
   0 -13   2    1.32    1.25
   0 -13   2    0.11    0.43
  -1  13  -2    0.55    1.05
  -1  13  -2    0.14    0.72
   1 -13   2   -0.35    0.41
   1 -13   2   -0.02    0.55
   1 -13   2    0.84    1.56
  -2  13  -2   11.75    2.27
   2 -13   2    7.09    2.58
   2 -13   2   11.17    2.15
  -3  13  -2   -0.17    0.86
   3 -13   2   -0.16    1.72
   3 -13   2    1.76    0.45
  -4  13  -2    0.49    0.88
   4 -13   2    1.93    0.46
   4 -13   2    0.34    1.79
  -5  13  -2   -0.16    0.75
   5 -13   2    0.30    1.81
  -6  13  -2    0.26    0.78
   6 -13   2    1.22    1.78
   8  12  -2    0.05    0.89
  -8 -12   2    0.31    0.55
   7  12  -2   -1.17    0.96
  -7 -12   2    0.00    0.53
   6  12  -2   -0.25    0.88
  -6 -12   2   -0.58    0.53
   5  12  -2   13.43    3.11
  -5 -12   2   15.38    2.90
   4  12  -2    4.99    1.50
  -4 -12   2    7.20    1.39
   3  12  -2    1.44    0.96
  -3 -12   2    1.51    0.55
   2  12  -2   -0.08    0.67
   2  12  -2    0.34    0.78
  -2 -12   2    1.80    0.73
  -2 -12   2    0.39    0.44
   1  12  -2   10.09    1.74
  -1 -12   2    3.94    1.69
  -1 -12   2    7.86    1.49
   0  12  -2    0.53    0.93
   0  12  -2   -0.37    0.78
   0 -12   2    0.21    0.41
   0 -12   2   -0.60    0.60
   0 -12   2   -0.20    1.18
  -1  12  -2    0.93    0.78
  -1  12  -2    0.53    1.01
   1 -12   2    0.41    0.41
   1 -12   2   -1.13    1.49
   1 -12   2    0.72    0.53
  -2  12  -2   -0.50    0.74
  -2  12  -2    0.46    1.09
   2 -12   2   -0.81    0.52
   2 -12   2    1.04    1.54
   2 -12   2    0.19    0.37
  -3  12  -2    0.37    0.80
   3 -12   2    1.60    1.71
   3 -12   2    1.92    0.60
   3 -12   2    2.36    0.50
  -4  12  -2    0.06    0.76
   4 -12   2    0.18    0.33
   4 -12   2   -1.36    1.75
  -5  12  -2    0.21    0.74
   5 -12   2    2.93    1.77
   5 -12   2    0.72    0.32
  -6  12  -2    0.21    0.70
   6 -12   2   -0.76    1.80
  -7  12  -2    0.37    0.81
   7 -12   2   -1.65    1.67
   9  11  -2   -0.21    0.92
  -9 -11   2    0.96    0.52
   8  11  -2    0.63    1.00
  -8 -11   2    2.43    0.65
   7  11  -2    0.45    0.91
  -7 -11   2   -0.35    0.51
   6  11  -2    1.35    1.08
  -6 -11   2    3.34    0.75
   5  11  -2    1.47    0.93
  -5 -11   2    1.94    0.61
   4  11  -2    1.44    0.92
  -4 -11   2    0.99    0.52
   3  11  -2   -0.28    0.82
  -3 -11   2    0.71    0.42
   2  11  -2    0.94    0.78
   2  11  -2    0.35    0.67
  -2 -11   2    2.54    0.49
  -2 -11   2    0.52    0.74
   1  11  -2    2.84    1.00
   1  11  -2    4.94    0.98
  -1 -11   2    2.27    1.18
   0  11  -2    3.55    1.33
   0  11  -2    6.21    1.24
   0 -11   2    8.30    1.36
   0 -11   2    4.03    1.65
  -1  11  -2    2.16    0.97
  -1  11  -2   -0.13    0.67
   1 -11   2   -0.13    0.55
   1 -11   2    0.77    0.36
   1 -11   2    1.74    1.41
  -2  11  -2    4.20    1.13
  -2  11  -2    2.47    1.38
   2 -11   2    3.18    1.80
   2 -11   2    5.16    1.04
   2 -11   2    6.31    1.06
  -3  11  -2    2.06    0.75
  -3  11  -2    0.15    1.16
   3 -11   2    3.92    1.68
   3 -11   2    1.84    0.47
   3 -11   2    1.39    0.57
  -4  11  -2   -0.93    0.69
   4 -11   2   -0.50    0.44
   4 -11   2    2.11    1.72
   4 -11   2    0.48    0.32
  -5  11  -2    1.25    0.69
   5 -11   2    1.58    1.73
   5 -11   2    0.49    0.64
   5 -11   2    0.92    0.32
  -6  11  -2   -0.06    0.72
   6 -11   2    2.61    1.71
  -7  11  -2    0.66    0.70
   7 -11   2   -1.00    1.67
  -8  11  -2    0.01    0.69
   8 -11   2   -0.96    1.66
   9  10  -2    0.40    0.90
  -9 -10   2    0.86    0.51
   8  10  -2    3.43    1.43
  -8 -10   2    6.65    1.21
   7  10  -2    0.83    0.92
  -7 -10   2    1.58    0.55
   6  10  -2    2.77    1.00
  -6 -10   2    2.63    0.68
   5  10  -2   21.24    4.69
  -5 -10   2   25.27    4.57
   4  10  -2   -0.52    0.82
  -4 -10   2    0.38    0.46
   3  10  -2    2.91    0.66
   3  10  -2    2.08    0.98
  -3 -10   2    1.08    0.74
  -3 -10   2    4.96    0.71
   2  10  -2    7.93    1.92
   2  10  -2    7.47    1.86
   2  10  -2   10.64    1.75
  -2 -10   2    7.53    1.76
  -2 -10   2    7.44    1.76
  -2 -10   2   10.80    1.75
   1  10  -2    0.89    0.83
   1  10  -2    3.43    0.81
  -1 -10   2    2.29    1.00
  -1 -10   2    2.80    0.59
  -1 -10   2    1.96    0.61
   0  10  -2    1.13    0.86
   0  10  -2    1.73    0.70
   0 -10   2    0.65    0.65
   0 -10   2    1.17    0.56
   0 -10   2    0.74    1.21
   0 -10   2    2.76    0.48
  -1  10  -2   -0.15    0.63
  -1  10  -2   -0.59    0.90
   1 -10   2    0.76    0.37
   1 -10   2   -1.69    1.35
   1 -10   2    0.44    0.46
   1 -10   2    0.52    0.53
  -2  10  -2    8.69    1.85
   2 -10   2    7.73    1.75
   2 -10   2   10.30    1.71
   2 -10   2    8.48    1.79
   2 -10   2    4.90    2.17
  -3  10  -2   17.07    4.87
  -3  10  -2   24.79    4.67
   3 -10   2   19.27    5.06
   3 -10   2   25.44    4.63
   3 -10   2   25.41    4.60
   3 -10   2   26.56    4.71
  -4  10  -2    2.62    0.87
   4 -10   2    3.57    0.64
   4 -10   2    2.23    0.70
   4 -10   2    0.94    1.62
  -5  10  -2    1.32    0.71
   5 -10   2    2.79    1.56
   5 -10   2    0.90    0.30
   5 -10   2   -0.14    0.33
  -6  10  -2    0.99    0.68
   6 -10   2   -0.23    1.61
   6 -10   2    0.25    0.24
  -7  10  -2    0.15    0.74
   7 -10   2   -0.99    1.69
  -8  10  -2    0.55    0.71
   8 -10   2   -0.21    1.63
  -9  10  -2    0.35    0.69
  10   9  -2    0.62    0.87
 -10  -9   2    1.64    0.58
   9   9  -2    0.60    0.92
  -9  -9   2    0.39    0.49
   8   9  -2    2.61    0.94
  -8  -9   2    2.34    0.72
   7   9  -2    6.57    1.90
  -7  -9   2   11.36    1.86
   6   9  -2    4.79    1.43
  -6  -9   2    7.06    1.34
   5   9  -2    5.69    1.60
  -5  -9   2    8.37    1.52
   4   9  -2    2.74    0.65
   4   9  -2    3.73    0.95
  -4  -9   2    2.92    0.75
   3   9  -2   -0.41    0.32
   3   9  -2    0.52    0.72
  -3  -9   2    0.79    0.49
  -3  -9   2   -0.13    0.39
   2   9  -2    1.90    0.72
   2   9  -2    3.28    0.63
   2   9  -2    1.23    0.83
  -2  -9   2    3.47    0.80
  -2  -9   2    3.87    0.68
  -2  -9   2    2.20    0.69
   1   9  -2    2.76    0.91
   1   9  -2    4.53    0.91
  -1  -9   2    3.61    0.75
  -1  -9   2    4.53    1.15
  -1  -9   2    1.96    0.70
   0   9  -2    5.94    1.34
   0   9  -2    5.48    1.41
   0  -9   2    5.50    1.33
   0  -9   2    6.32    1.32
   0  -9   2    7.56    1.66
   0  -9   2    7.60    1.34
  -1   9  -2    0.09    0.59
  -1   9  -2   -0.75    0.90
   1  -9   2    0.29    0.51
   1  -9   2    0.48    1.20
   1  -9   2    0.12    0.41
   1  -9   2    0.81    0.34
  -2   9  -2    0.77    0.58
  -2   9  -2    1.36    1.02
   2  -9   2    0.65    0.49
   2  -9   2    1.53    0.53
   2  -9   2   -0.36    1.25
   2  -9   2    2.03    0.40
  -3   9  -2   13.20    3.51
  -3   9  -2   15.52    3.23
   3  -9   2   20.11    3.16
   3  -9   2   13.35    3.68
   3  -9   2   13.36    3.20
   3  -9   2   17.65    3.19
  -4   9  -2    4.52    1.63
   4  -9   2    6.70    1.81
   4  -9   2    6.85    1.37
  -5   9  -2   -0.05    0.62
   5  -9   2    0.51    0.30
   5  -9   2    0.44    0.28
   5  -9   2    1.23    1.51
  -6   9  -2    8.92    2.50
   6  -9   2   13.92    2.35
   6  -9   2   12.31    2.35
   6  -9   2    8.32    2.82
  -7   9  -2    0.80    0.64
   7  -9   2    0.39    0.21
   7  -9   2   -0.23    1.62
  -8   9  -2   -0.31    0.63
   8  -9   2   -0.05    1.56
  -9   9  -2   -0.19    0.65
   9  -9   2    0.43    1.75
  10   8  -2    0.87    0.88
 -10  -8   2   -0.07    0.47
   9   8  -2    0.00    0.78
  -9  -8   2    0.71    0.52
   8   8  -2    6.48    1.83
  -8  -8   2   10.67    1.79
   7   8  -2    2.38    0.94
  -7  -8   2    2.25    0.60
   6   8  -2    1.11    0.82
  -6  -8   2    1.14    0.45
   5   8  -2    0.64    0.38
   5   8  -2    0.96    0.73
  -5  -8   2    1.51    0.45
  -5  -8   2    0.46    0.54
   4   8  -2    0.05    0.36
   4   8  -2    0.26    0.71
  -4  -8   2   -0.49    0.48
  -4  -8   2    1.23    0.43
   3   8  -2    2.98    0.58
   3   8  -2    1.16    0.84
  -3  -8   2    1.79    0.66
  -3  -8   2    2.85    0.62
   2   8  -2   21.63    4.12
   2   8  -2   21.19    4.04
  -2  -8   2   19.76    4.05
  -2  -8   2   20.88    4.09
  -2  -8   2   22.61    4.07
   1   8  -2    0.66    0.61
   1   8  -2    0.53    0.62
  -1  -8   2    0.25    0.42
  -1  -8   2    1.75    0.87
  -1  -8   2   -0.09    0.38
   0   8  -2   78.77   14.77
   0   8  -2   67.83   14.78
   0  -8   2   76.35   14.75
   0  -8   2   86.26   14.75
   0  -8   2   77.39   14.83
   0  -8   2   79.36   14.77
  -1   8  -2    2.10    0.70
  -1   8  -2    2.18    0.97
   1  -8   2    2.45    1.11
   1  -8   2    2.21    0.66
   1  -8   2    2.67    0.60
   1  -8   2    2.00    0.54
  -2   8  -2   -0.12    0.51
  -2   8  -2    0.62    0.94
   2  -8   2    0.62    1.19
   2  -8   2    0.16    0.30
   2  -8   2   -0.32    0.40
   2  -8   2    1.38    0.47
  -3   8  -2   -0.12    0.50
  -3   8  -2   -0.32    0.98
   3  -8   2    0.28    1.26
   3  -8   2    0.58    0.29
   3  -8   2    0.28    0.40
   3  -8   2    0.32    0.48
  -4   8  -2    3.29    0.72
  -4   8  -2    1.32    1.11
   4  -8   2    1.24    0.64
   4  -8   2    2.70    1.42
   4  -8   2    2.24    0.49
   4  -8   2    2.02    0.52
  -5   8  -2    0.25    0.58
  -5   8  -2    0.00    1.25
   5  -8   2    0.26    0.26
   5  -8   2    0.45    0.59
   5  -8   2    0.45    0.28
   5  -8   2   -0.95    1.37
  -6   8  -2    2.32    0.80
   6  -8   2    3.25    1.54
  -7   8  -2   -0.65    0.59
   7  -8   2    0.08    0.20
   7  -8   2    0.56    0.23
   7  -8   2   -1.96    1.49
  -8   8  -2    0.00    0.61
   8  -8   2   -0.28    1.54
  -9   8  -2   -0.26    0.64
   9  -8   2   -0.70    1.57
 -10   8  -2    1.16    0.67
  10  -8   2    0.14    1.63
  10   7  -2    0.96    0.81
 -10  -7   2    0.30    0.45
   9   7  -2    4.46    1.20
  -9  -7   2    4.58    0.97
   8   7  -2    0.20    0.78
  -8  -7   2    0.61    0.45
   7   7  -2    1.97    0.88
  -7  -7   2    2.59    0.62
   6   7  -2   28.49    5.54
   6   7  -2   28.94    5.47
  -6  -7   2   23.44    5.55
  -6  -7   2   31.82    5.47
   5   7  -2    2.92    0.77
   5   7  -2    0.97    0.46
  -5  -7   2    1.60    0.48
  -5  -7   2    1.75    0.59
   4   7  -2    1.58    0.36
   4   7  -2    0.38    0.69
  -4  -7   2    0.19    0.42
  -4  -7   2   -0.25    0.49
   3   7  -2    5.83    1.35
  -3  -7   2    6.17    1.23
  -3  -7   2    6.20    1.26
   2   7  -2    1.57    0.71
   2   7  -2    1.51    0.47
  -2  -7   2    3.15    0.59
  -2  -7   2    1.58    0.49
   1   7  -2    0.50    0.33
   1   7  -2    0.36    0.57
   1   7  -2    0.73    0.59
  -1  -7   2    0.23    0.44
  -1  -7   2    0.30    0.80
  -1  -7   2    0.30    0.39
   0   7  -2   15.30    2.82
   0   7  -2   13.02    2.72
   0  -7   2   14.63    2.74
   0  -7   2   10.43    2.66
   0  -7   2   16.11    2.68
   0  -7   2   14.59    2.92
  -1   7  -2   14.31    3.30
  -1   7  -2   15.72    3.11
   1  -7   2   17.26    3.07
   1  -7   2   16.58    3.13
   1  -7   2   16.24    3.08
   1  -7   2   11.45    3.48
  -2   7  -2   42.98    7.90
  -2   7  -2   43.22    8.01
   2  -7   2   43.69    8.08
   2  -7   2   42.63    7.90
   2  -7   2   39.23    7.89
   2  -7   2   39.25    7.88
  -3   7  -2    4.78    1.57
  -3   7  -2    6.82    1.38
   3  -7   2    5.50    1.74
   3  -7   2    6.96    1.34
   3  -7   2    7.12    1.28
   3  -7   2    5.35    1.38
  -4   7  -2    0.09    1.14
  -4   7  -2    4.01    0.70
   4  -7   2    1.86    0.69
   4  -7   2    1.71    1.44
  -5   7  -2    0.43    0.57
  -5   7  -2    0.43    0.97
   5  -7   2    0.80    1.41
   5  -7   2   -0.06    0.58
   5  -7   2    0.06    0.24
  -6   7  -2    0.20    0.59
   6  -7   2    0.11    0.19
   6  -7   2   -0.34    0.67
   6  -7   2    1.52    1.49
  -7   7  -2    1.35    0.63
   7  -7   2    0.61    0.25
   7  -7   2    1.94    1.47
  -8   7  -2   -0.45    0.59
   8  -7   2    0.17    1.51
  -9   7  -2   -1.28    0.59
   9  -7   2    0.47    1.57
 -10   7  -2    1.80    0.70
  10  -7   2    0.39    1.68
  11   6  -2    4.51    1.38
 -11  -6   2    6.43    1.27
  10   6  -2    1.45    0.79
  10   6  -2    0.08    0.96
 -10  -6   2   -0.18    0.44
   9   6  -2    0.01    0.89
   9   6  -2    0.40    0.78
  -9  -6   2    0.05    0.40
   8   6  -2    2.45    0.83
   8   6  -2    0.83    0.86
  -8  -6   2    0.57    0.75
  -8  -6   2    3.52    0.57
   7   6  -2    0.98    0.77
   7   6  -2    1.04    0.63
  -7  -6   2    0.55    0.42
  -7  -6   2    0.21    0.59
   6   6  -2   55.71   10.32
  -6  -6   2   49.93   10.30
  -6  -6   2   56.62   10.28
   5   6  -2   -0.45    0.70
   5   6  -2    1.17    0.39
  -5  -6   2    1.89    0.43
  -5  -6   2    0.84    0.53
   4   6  -2    8.19    1.31
   4   6  -2    4.90    1.37
  -4  -6   2    5.37    1.30
  -4  -6   2    6.75    1.33
   3   6  -2   33.96    6.34
   3   6  -2   32.59    6.29
  -3  -6   2   34.68    6.31
  -3  -6   2   31.34    6.29
   2   6  -2    2.96    0.96
   2   6  -2    6.07    0.88
  -2  -6   2    2.04    0.88
  -2  -6   2    4.50    0.84
   1   6  -2   18.96    3.66
   1   6  -2   18.38    3.60
   1   6  -2   17.35    3.64
  -1  -6   2   20.92    3.72
  -1  -6   2   20.44    3.63
  -1  -6   2   17.57    3.60
   0   6  -2   19.82    3.88
   0   6  -2   20.43    3.82
   0  -6   2   21.63    4.03
   0  -6   2   21.69    3.80
   0  -6   2   18.43    3.85
   0  -6   2   17.46    3.78
  -1   6  -2   24.98    4.44
  -1   6  -2   23.38    4.30
   1  -6   2   23.27    4.29
   1  -6   2   25.81    4.57
   1  -6   2   18.65    4.28
   1  -6   2   22.00    4.32
  -2   6  -2   29.65    5.73
   2  -6   2   29.71    5.72
   2  -6   2   28.87    5.73
   2  -6   2   33.94    5.94
  -3   6  -2   16.97    3.02
  -3   6  -2   15.29    3.32
   3  -6   2   14.71    3.02
   3  -6   2   14.68    3.46
   3  -6   2   15.31    3.00
  -4   6  -2   -0.55    1.00
  -4   6  -2    0.51    0.48
   4  -6   2   -0.27    0.52
   4  -6   2    0.06    0.26
   4  -6   2    0.44    1.28
  -5   6  -2   35.28    5.81
  -5   6  -2   31.93    5.78
  -5   6  -2   24.03    5.97
   5  -6   2   32.24    5.77
   5  -6   2   27.33    6.11
   5  -6   2   25.59    5.82
  -6   6  -2    0.16    0.33
  -6   6  -2    0.23    0.98
  -6   6  -2   -0.01    0.53
   6  -6   2   -0.52    0.67
   6  -6   2   -0.18    1.43
   6  -6   2    0.18    0.18
  -7   6  -2    0.84    0.58
  -7   6  -2    0.51    0.35
   7  -6   2    0.50    0.22
   7  -6   2    0.87    1.47
  -8   6  -2    0.17    0.36
  -8   6  -2   -0.69    0.60
   8  -6   2    0.23    0.22
   8  -6   2    0.25    1.47
  -9   6  -2    0.71    0.65
  -9   6  -2   -0.05    0.37
   9  -6   2   -1.47    1.55
 -10   6  -2    1.99    0.74
  10  -6   2    1.53    1.65
  11   5  -2    4.53    1.73
  11   5  -2    5.06    1.24
 -11  -5   2    4.52    0.99
  10   5  -2   -0.33    0.80
  10   5  -2   -0.36    1.08
 -10  -5   2   -0.21    0.43
   9   5  -2   -0.02    1.02
   9   5  -2   -0.40    0.76
  -9  -5   2    0.77    0.41
  -9  -5   2    0.18    0.84
   8   5  -2   -0.54    0.94
   8   5  -2   -0.38    0.75
  -8  -5   2    0.25    0.38
  -8  -5   2    0.76    0.69
   7   5  -2    4.79    1.07
   7   5  -2    2.57    0.74
   7   5  -2    4.25    0.96
  -7  -5   2    2.97    0.90
  -7  -5   2    4.36    0.78
   6   5  -2    1.07    0.69
   6   5  -2    1.26    0.40
   6   5  -2    1.91    0.70
  -6  -5   2    1.57    0.55
  -6  -5   2    1.02    0.56
  -6  -5   2    0.84    0.42
   5   5  -2    0.75    0.32
   5   5  -2   -0.20    0.47
   5   5  -2   -0.02    0.63
  -5  -5   2    0.12    0.34
  -5  -5   2    0.01    0.49
  -5  -5   2    0.78    0.40
   4   5  -2    2.90    1.16
   4   5  -2    7.05    1.08
  -4  -5   2    5.13    1.02
  -4  -5   2    4.53    1.08
   3   5  -2    5.86    0.96
  -3  -5   2    3.49    0.90
   2   5  -2   38.91    6.57
   2   5  -2   31.24    6.61
  -2  -5   2   35.60    6.58
  -2  -5   2   31.22    6.59
   1   5  -2   20.08    4.08
   1   5  -2   20.85    4.10
   1   5  -2   21.81    4.05
  -1  -5   2   21.63    4.06
  -1  -5   2   21.57    4.08
   0   5  -2   15.02    3.06
   0  -5   2   14.42    3.03
   0  -5   2   16.67    3.08
   0  -5   2   10.70    3.23
   0  -5   2   18.64    3.01
  -1   5  -2    5.03    1.11
  -1   5  -2    6.48    1.30
   1  -5   2    9.06    1.43
   1  -5   2    3.63    1.12
   1  -5   2    5.31    1.09
  -2   5  -2   71.69   13.62
  -2   5  -2   74.11   13.56
   2  -5   2   74.63   13.56
   2  -5   2   68.51   13.65
   2  -5   2   67.69   13.56
  -3   5  -2    0.83    0.45
  -3   5  -2    0.94    0.37
  -3   5  -2    2.21    0.94
   3  -5   2    1.23    0.47
   3  -5   2   -0.37    0.33
   3  -5   2   -0.49    1.12
  -4   5  -2   11.25    2.73
  -4   5  -2   12.78    2.38
  -4   5  -2   11.96    2.32
   4  -5   2   10.83    2.30
   4  -5   2   13.80    2.40
   4  -5   2   13.01    2.91
  -5   5  -2    9.77    1.80
  -5   5  -2    8.89    1.71
  -5   5  -2    7.81    1.92
   5  -5   2   10.27    1.84
   5  -5   2    8.26    1.66
   5  -5   2    7.31    2.04
  -6   5  -2   12.26    2.44
  -6   5  -2   12.32    2.52
   6  -5   2   10.01    2.76
   6  -5   2   14.33    2.42
   6  -5   2    9.79    2.57
  -7   5  -2    3.59    0.87
  -7   5  -2    3.25    0.69
   7  -5   2    2.97    0.69
   7  -5   2    5.16    1.58
  -8   5  -2   -0.01    0.31
  -8   5  -2    0.46    0.64
   8  -5   2   -0.38    1.54
   8  -5   2   -0.17    0.23
  -9   5  -2    0.25    0.35
  -9   5  -2    0.57    0.66
   9  -5   2   -0.75    1.50
 -10   5  -2    1.62    0.90
 -10   5  -2    3.75    0.70
  10  -5   2    1.94    1.72
 -11   5  -2   -0.13    0.69
  11  -5   2   -0.63    1.66
  11   4  -2    1.44    1.23
 -11  -4   2    1.00    0.47
  10   4  -2    1.85    1.23
  10   4  -2    0.52    0.80
 -10  -4   2    0.29    0.45
   9   4  -2    0.58    0.71
   9   4  -2    1.75    1.20
  -9  -4   2   -1.31    0.75
  -9  -4   2    0.41    0.39
   8   4  -2   29.02    5.26
   8   4  -2   27.98    5.16
   8   4  -2   25.18    5.42
  -8  -4   2   28.15    5.17
  -8  -4   2   23.54    5.27
   7   4  -2   16.98    3.28
   7   4  -2   14.49    3.47
   7   4  -2   16.39    3.16
  -7  -4   2   15.62    3.31
  -7  -4   2   19.07    3.18
  -7  -4   2   14.50    3.22
   6   4  -2    1.52    0.70
   6   4  -2    1.06    0.39
   6   4  -2    1.77    0.85
  -6  -4   2    0.89    0.41
  -6  -4   2    1.62    0.68
  -6  -4   2    1.57    0.54
   5   4  -2   12.96    2.90
   5   4  -2   14.06    2.75
   5   4  -2   15.36    2.86
  -5  -4   2   15.19    2.82
  -5  -4   2   14.62    2.75
  -5  -4   2   13.23    2.80
   4   4  -2   13.18    2.85
   4   4  -2   12.83    2.90
   4   4  -2   14.23    2.79
  -4  -4   2   15.86    2.82
  -4  -4   2   15.07    2.85
  -4  -4   2   14.75    2.79
   3   4  -2    8.95    1.59
   3   4  -2    8.13    1.77
  -3  -4   2    7.03    1.60
  -3  -4   2    7.78    1.70
   2   4  -2   39.34    8.44
   2   4  -2   46.75    8.48
  -2  -4   2   48.06    8.46
   1   4  -2    7.39    1.45
   1   4  -2    6.44    1.35
  -1  -4   2    8.01    1.41
  -1  -4   2    4.95    1.37
   0   4  -2   34.22    6.48
   0   4  -2   35.39    6.50
   0  -4   2   32.42    6.48
   0  -4   2   35.52    6.53
   0  -4   2   36.43    6.47
   0  -4   2   30.25    6.45
  -1   4  -2    3.50    0.82
  -1   4  -2    2.93    1.00
   1  -4   2    4.81    0.84
   1  -4   2    3.84    0.81
   1  -4   2    2.84    1.10
  -2   4  -2    8.55    1.67
  -2   4  -2    7.33    1.65
  -2   4  -2    9.40    2.04
   2  -4   2    7.16    1.65
   2  -4   2    8.54    1.65
   2  -4   2   10.12    1.84
  -3   4  -2    0.50    0.47
  -3   4  -2    1.25    0.91
  -3   4  -2    1.32    0.37
   3  -4   2    0.39    0.31
   3  -4   2    0.58    1.06
   3  -4   2    0.62    0.50
  -4   4  -2   53.77   10.53
  -4   4  -2   55.03   10.63
  -4   4  -2   60.90   10.55
   4  -4   2   52.56   10.68
   4  -4   2   53.56   10.53
   4  -4   2   56.54   10.55
  -5   4  -2   12.35    2.07
  -5   4  -2   11.91    2.42
  -5   4  -2   10.68    1.97
   5  -4   2    9.40    1.95
   5  -4   2   10.26    2.12
   5  -4   2    7.90    2.26
  -6   4  -2   -0.15    0.94
  -6   4  -2    0.45    0.57
  -6   4  -2    0.77    0.32
   6  -4   2    2.88    1.29
   6  -4   2    1.27    0.27
  -7   4  -2   18.27    3.55
  -7   4  -2   17.14    3.63
  -7   4  -2   18.56    3.61
  -7   4  -2   12.76    3.85
   7  -4   2   19.16    4.15
   7  -4   2   20.90    3.54
  -8   4  -2    1.07    0.59
  -8   4  -2    0.19    0.31
   8  -4   2    0.49    0.25
   8  -4   2    1.72    1.52
  -9   4  -2    0.74    0.33
  -9   4  -2   -0.16    0.61
   9  -4   2    0.30    1.52
   9  -4   2   -0.09    0.26
 -10   4  -2    0.83    0.41
 -10   4  -2    0.37    0.69
  10  -4   2    2.36    1.56
 -11   4  -2    0.47    0.72
  11  -4   2    1.30    1.63
  11   3  -2   -0.14    1.29
 -11  -3   2    0.71    0.44
  10   3  -2    0.27    1.29
   9   3  -2    1.36    0.48
   9   3  -2    1.94    0.79
   9   3  -2    1.55    1.25
  -9  -3   2    0.49    0.87
  -9  -3   2    1.54    0.47
   8   3  -2   19.92    3.51
   8   3  -2   15.78    3.78
  -8  -3   2   18.26    3.39
  -8  -3   2   15.18    3.58
   7   3  -2    7.78    1.94
   7   3  -2    8.20    1.73
   7   3  -2    9.93    1.98
  -7  -3   2    8.91    1.85
  -7  -3   2    9.90    2.09
  -7  -3   2    9.02    1.76
   6   3  -2   15.37    2.71
   6   3  -2   12.58    2.83
   6   3  -2   11.63    3.03
  -6  -3   2   11.07    2.90
  -6  -3   2   15.21    2.71
  -6  -3   2   14.55    2.78
   5   3  -2   38.21    7.12
  -5  -3   2   40.15    7.11
  -5  -3   2   34.10    7.08
   4   3  -2   66.22   12.22
   4   3  -2   64.25   12.20
  -4  -3   2   65.15   12.21
  -4  -3   2   61.13   12.20
   3   3  -2    0.96    0.59
   3   3  -2    0.67    0.31
  -3  -3   2    0.35    0.31
  -3  -3   2   -0.34    0.52
  -3  -3   2    0.09    0.46
   2   3  -2   21.19    3.50
   2   3  -2   16.73    3.42
  -2  -3   2   17.16    3.43
   1   3  -2   35.79    7.92
   1   3  -2   42.29    7.94
  -1  -3   2   44.73    7.93
  -1  -3   2   44.31    7.91
   0   3  -2   31.25    6.33
   0   3  -2   32.06    6.31
   0  -3   2   36.82    6.31
   0  -3   2   31.82    6.36
   0  -3   2   33.40    6.32
  -1   3  -2   35.72    6.59
  -1   3  -2   39.48    6.67
  -1   3  -2   32.08    6.60
   1  -3   2   31.42    6.61
   1  -3   2   35.35    6.70
  -2   3  -2   30.89    7.09
  -2   3  -2   37.66    7.08
  -2   3  -2   42.62    7.17
   2  -3   2   37.60    7.09
   2  -3   2   40.08    7.22
  -3   3  -2   11.45    2.38
  -3   3  -2   14.68    2.66
  -3   3  -2   11.80    2.33
   3  -3   2   15.00    2.78
   3  -3   2   11.81    2.40
   3  -3   2   11.52    2.32
  -4   3  -2    0.34    0.88
  -4   3  -2    0.83    0.29
  -4   3  -2    0.02    0.50
   4  -3   2    0.73    0.25
   4  -3   2    3.73    1.08
   4  -3   2    0.44    0.61
  -5   3  -2   37.71    6.59
  -5   3  -2   33.27    6.68
  -5   3  -2   33.58    6.56
   5  -3   2   37.18    6.75
   5  -3   2   32.60    6.55
  -6   3  -2    0.17    0.25
  -6   3  -2    0.36    0.85
  -6   3  -2   -1.16    0.52
   6  -3   2    0.18    0.19
   6  -3   2    0.26    1.17
  -7   3  -2   27.04    5.04
  -7   3  -2   20.47    5.25
  -7   3  -2   27.02    5.10
  -7   3  -2   27.02    5.08
   7  -3   2   26.70    5.42
   7  -3   2   27.56    5.04
  -8   3  -2    2.82    0.73
  -8   3  -2    1.78    0.51
  -8   3  -2    0.84    0.68
   8  -3   2    3.33    0.57
   8  -3   2    2.10    1.46
  -9   3  -2    5.19    1.14
  -9   3  -2    5.29    1.06
   9  -3   2    3.08    1.78
   9  -3   2    4.71    1.02
 -10   3  -2    0.12    0.68
 -10   3  -2    0.52    0.39
  10  -3   2   -0.38    1.50
 -11   3  -2    0.56    0.46
 -11   3  -2    0.68    0.77
  11  -3   2    1.37    1.61
  11   2  -2   -0.76    1.37
 -11  -2   2    1.15    1.05
 -11  -2   2    0.99    0.48
  10   2  -2    0.99    1.30
 -10  -2   2    0.22    0.39
   9   2  -2    0.62    1.25
   9   2  -2    0.44    0.34
  -9  -2   2    0.82    0.41
  -9  -2   2    1.02    0.87
   8   2  -2    1.10    0.70
   8   2  -2   -0.12    0.30
   8   2  -2    0.73    1.15
  -8  -2   2    0.49    0.36
  -8  -2   2    1.46    0.92
   7   2  -2    7.67    1.45
   7   2  -2    5.13    1.74
   7   2  -2    7.86    1.53
  -7  -2   2    6.61    1.64
  -7  -2   2    7.25    1.46
  -7  -2   2    8.11    1.61
   6   2  -2    4.99    1.24
   6   2  -2    3.32    0.81
   6   2  -2    4.52    0.99
  -6  -2   2    4.47    1.18
  -6  -2   2    3.92    0.83
  -6  -2   2    5.19    0.93
   5   2  -2   48.08    9.43
   5   2  -2   52.57    9.49
  -5  -2   2   45.35    9.42
  -5  -2   2   53.00    9.48
   4   2  -2   25.09    3.84
   4   2  -2   16.84    3.76
  -4  -2   2   19.60    3.77
   3   2  -2    6.07    1.10
   3   2  -2    4.21    1.01
   3   2  -2    3.96    1.06
  -3  -2   2    4.21    1.04
  -3  -2   2    4.80    0.99
   2   2  -2   44.47    8.61
  -2  -2   2   45.93    8.61
   1   2  -2   31.43    6.12
  -1  -2   2   32.64    6.11
   0   2  -2   64.69   12.87
   0   2  -2   56.01   10.35
   0  -2   2   54.99   12.21
   0  -2   2   48.71   10.27
   0  -2   2   59.26   12.87
  -1   2  -2    4.90    1.23
  -1   2  -2    5.28    1.20
   1  -2   2    8.46    1.49
  -2   2  -2    2.26    0.59
  -2   2  -2    1.88    0.55
   2  -2   2    2.90    0.56
   2  -2   2    3.77    1.03
   2  -2   2    2.79    0.63
  -3   2  -2    3.85    0.88
   3  -2   2    4.04    0.82
   3  -2   2    4.85    0.96
  -4   2  -2   26.69    4.74
  -4   2  -2   27.89    4.64
  -4   2  -2   20.34    4.60
   4  -2   2   25.35    4.65
   4  -2   2   22.03    4.59
   4  -2   2   29.50    4.85
  -5   2  -2    2.84    1.03
  -5   2  -2    2.12    0.76
  -5   2  -2    3.47    0.62
   5  -2   2    2.22    1.17
   5  -2   2    2.89    0.64
  -6   2  -2   11.18    2.11
  -6   2  -2   11.35    2.19
  -6   2  -2   12.73    2.21
  -6   2  -2    8.87    2.48
   6  -2   2    7.93    2.37
   6  -2   2   11.00    2.09
  -7   2  -2   40.30    7.91
  -7   2  -2   36.74    8.00
  -7   2  -2   42.87    7.88
  -7   2  -2   44.88    7.91
   7  -2   2   34.93    8.09
   7  -2   2   44.12    7.87
  -8   2  -2    0.83    0.60
  -8   2  -2   -0.08    0.32
  -8   2  -2   -0.43    0.97
  -8   2  -2    0.79    0.53
   8  -2   2    0.18    0.25
   8  -2   2   -0.62    1.37
  -9   2  -2    2.45    0.80
  -9   2  -2    2.16    0.53
   9  -2   2    2.07    0.48
   9  -2   2    0.74    1.53
 -10   2  -2    0.60    0.77
 -10   2  -2    0.99    0.42
  10  -2   2    0.59    1.47
 -11   2  -2   -0.65    0.79
 -11   2  -2    0.59    0.44
  11  -2   2    0.90    1.53
  11   1  -2    0.22    1.38
 -11  -1   2    0.73    1.08
 -11  -1   2    1.02    0.47
  10   1  -2    1.08    1.29
 -10  -1   2    0.05    1.03
 -10  -1   2   -0.29    0.41
   9   1  -2   -0.14    1.24
   9   1  -2    0.17    0.31
  -9  -1   2    0.26    0.36
  -9  -1   2    0.52    0.92
  -9  -1   2   -0.41    1.00
   8   1  -2   48.42    9.34
  -8  -1   2   50.00    9.34
   7   1  -2   -0.07    0.28
   7   1  -2    1.80    1.08
  -7  -1   2    0.75    0.32
  -7  -1   2    0.51    0.53
  -7  -1   2    0.38    0.99
   6   1  -2   -0.02    0.99
   6   1  -2    0.48    0.28
   6   1  -2    0.75    0.57
  -6  -1   2    1.14    0.51
  -6  -1   2    0.34    0.30
  -6  -1   2    0.14    0.97
   5   1  -2   19.62    3.90
   5   1  -2   21.56    4.07
   5   1  -2   19.20    3.82
  -5  -1   2   20.36    3.82
  -5  -1   2   18.84    4.03
  -5  -1   2   21.04    3.87
   4   1  -2    2.56    0.59
   4   1  -2    3.15    1.02
   4   1  -2    2.68    0.74
  -4  -1   2    2.96    0.73
  -4  -1   2    2.83    0.59
   3   1  -2   57.58   11.04
  -3  -1   2   58.54   11.04
   2   1  -2   55.63   10.63
  -2  -1   2   56.23   10.63
  -1  -1   2   55.16   10.47
   0   1  -2    2.94    0.54
   0   1  -2    1.79    0.46
   0  -1   2    4.35    0.63
   0  -1   2    1.66    0.45
   0  -1   2    1.34    0.50
  -1   1  -2    2.49    0.55
  -1   1  -2    1.59    0.37
  -1   1  -2    1.22    0.34
   1  -1   2    1.22    0.35
   1  -1   2    1.67    0.38
  -2   1  -2   42.92    8.44
  -2   1  -2   43.58    8.39
   2  -1   2   45.89    8.40
  -3   1  -2    2.21    0.49
  -3   1  -2    4.74    0.86
  -3   1  -2    2.48    0.61
   3  -1   2    3.22    1.01
   3  -1   2    1.45    0.47
  -4   1  -2   34.79    6.17
  -4   1  -2   33.05    6.14
  -4   1  -2   31.70    6.16
  -4   1  -2   35.02    6.26
   4  -1   2   29.49    6.13
   4  -1   2   30.96    6.28
  -5   1  -2    9.18    1.87
  -5   1  -2   10.61    1.83
  -5   1  -2    9.19    1.75
  -5   1  -2    7.88    1.90
   5  -1   2    7.46    1.99
   5  -1   2    8.94    1.73
  -6   1  -2   23.90    4.64
  -6   1  -2   24.11    4.59
  -6   1  -2   24.73    4.62
  -6   1  -2   23.06    4.75
   6  -1   2   25.05    4.58
   6  -1   2   21.08    4.86
  -7   1  -2    1.79    0.66
  -7   1  -2    1.98    0.86
  -7   1  -2    1.67    0.58
  -7   1  -2    1.99    0.42
   7  -1   2    1.12    0.38
   7  -1   2    2.34    1.22
  -8   1  -2    0.62    0.70
  -8   1  -2    1.64    0.39
  -8   1  -2    1.34    0.56
  -8   1  -2    0.04    0.82
   8  -1   2    1.15    0.33
   8  -1   2    1.06    1.29
  -9   1  -2    1.16    0.41
  -9   1  -2    1.05    0.76
   9  -1   2    1.41    1.42
   9  -1   2    1.05    0.34
 -10   1  -2    0.78    0.45
 -10   1  -2    2.28    0.79
  10  -1   2   -0.01    1.45
 -11   1  -2    0.05    0.84
 -11   1  -2    1.54    0.51
  11  -1   2    2.06    1.45
  11   0  -2    1.43    1.39
 -11   0   2    0.00    0.44
 -11   0   2   -1.14    1.08
  10   0  -2   -0.22    1.33
 -10   0   2    2.79    1.06
 -10   0   2    1.09    0.45
   9   0  -2    1.35    1.30
   9   0  -2    0.18    0.32
  -9   0   2    0.00    0.94
  -9   0   2    0.61    0.36
   8   0  -2    1.61    0.52
   8   0  -2    4.38    1.27
  -8   0   2    2.77    0.95
  -8   0   2    2.91    1.16
  -8   0   2    2.77    0.55
   7   0  -2    4.37    1.68
   7   0  -2    7.73    1.33
  -7   0   2    7.72    1.50
  -7   0   2    5.28    1.65
  -7   0   2    6.24    1.34
   6   0  -2    0.05    0.25
   6   0  -2    0.02    0.99
  -6   0   2    0.31    0.97
  -6   0   2    0.21    0.25
  -6   0   2    0.11    0.48
   5   0  -2   27.10    4.77
   5   0  -2   22.17    5.00
  -5   0   2   25.74    4.77
  -5   0   2   23.89    4.82
  -5   0   2   22.51    4.98
   4   0  -2    6.66    1.25
   4   0  -2    3.47    0.91
   4   0  -2    4.52    0.98
  -4   0   2    5.57    1.27
  -4   0   2    4.71    0.96
  -4   0   2    3.86    0.89
   3   0  -2   -0.79    0.86
   3   0  -2    0.74    0.23
   3   0  -2    0.00    0.51
  -3   0   2   -0.14    0.21
  -3   0   2    0.16    0.50
   2   0  -2  906.73  179.12
   2   0  -2  879.66  179.00
  -2   0   2  986.56  178.98
  -2   0   2 1000.00  179.17
   1   0  -2   21.40    4.36
  -1   0   2   24.34    4.36
   0   0  -2   56.46   11.62
   0   0  -2   56.39   11.49
   0   0  -2   54.24   11.33
   0   0   2   66.98   11.36
   0   0   2   59.41   11.45
   0   0   2   61.53   11.61
  -1   0  -2   10.65    2.64
   1   0   2   16.45    2.64
  -2   0  -2    0.37    0.35
  -2   0  -2    2.28    0.61
  -2   0  -2    1.31    0.30
  -2   0  -2    0.44    0.37
   2   0   2    1.73    0.64
   2   0   2    0.80    0.29
  -3   0  -2    0.19    0.41
  -3   0  -2    0.14    0.68
  -3   0  -2    0.25    0.26
   3   0   2    0.24    0.22
   3   0   2    1.56    0.82
  -4   0  -2    2.30    0.58
  -4   0  -2    3.23    0.79
  -4   0  -2    2.01    0.48
   4   0   2    4.01    1.03
   4   0   2    1.75    0.45
  -5   0  -2   17.23    3.44
  -5   0  -2   21.32    3.60
  -5   0  -2   17.04    3.49
  -5   0  -2   18.38    3.50
   5   0   2   16.95    3.43
   5   0   2   21.56    3.76
  -6   0  -2   47.60    8.72
  -6   0  -2   48.39    8.68
  -6   0  -2   45.64    8.67
  -6   0  -2   43.73    8.65
   6   0   2   46.13    8.78
   6   0   2   43.31    8.65
  -7   0  -2    0.17    0.30
  -7   0  -2   -0.18    0.44
  -7   0  -2    0.57    0.60
  -7   0  -2    0.35    0.73
   7   0   2    0.14    0.23
   7   0   2    0.72    1.10
  -8   0  -2    4.31    0.87
  -8   0  -2    2.03    1.05
  -8   0  -2    3.94    0.96
  -8   0  -2    3.44    0.76
   8   0   2    3.75    0.73
   8   0   2    3.94    1.39
  -9   0  -2    3.06    0.99
  -9   0  -2    3.24    0.75
   9   0   2    4.02    1.52
   9   0   2    3.80    0.78
 -10   0  -2    2.85    0.58
 -10   0  -2    2.97    0.95
  10   0   2    1.85    1.44
  10   0   2    1.86    0.50
 -11   0  -2    4.81    0.85
 -11   0  -2    3.04    1.14
  11   0   2   -0.09    1.54
 -12   0  -2   -1.63    0.88
 -12   0  -2    0.36    0.51
  12   0   2   -1.10    1.45
  11  -1  -2   -0.45    1.38
 -11   1   2   -0.91    0.44
 -11   1   2   -0.11    1.04
  10  -1  -2   -0.82    1.34
 -10   1   2    1.24    1.03
 -10   1   2    1.20    0.43
   9  -1  -2    4.13    0.82
   9  -1  -2    4.42    1.53
  -9   1   2    4.05    0.83
  -9   1   2    2.15    1.17
   8  -1  -2   24.01    4.54
   8  -1  -2   20.20    4.92
  -8   1   2   26.07    4.55
  -8   1   2   18.85    4.87
  -8   1   2   24.06    4.70
   7  -1  -2    2.87    1.16
   7  -1  -2    1.54    0.39
  -7   1   2    0.86    1.16
  -7   1   2    1.35    0.40
  -7   1   2    1.70    0.80
  -7   1   2    2.72    0.62
   6  -1  -2   15.15    3.32
   6  -1  -2   14.95    2.88
  -6   1   2   12.23    3.22
  -6   1   2   16.50    2.88
  -6   1   2   12.60    3.04
  -6   1   2   15.30    2.96
   5  -1  -2   47.54    8.36
   5  -1  -2   41.82    8.21
  -5   1   2   40.83    8.21
  -5   1   2   46.04    8.35
  -5   1   2   41.13    8.26
  -5   1   2   45.16    8.24
   4  -1  -2    1.51    1.06
  -4   1   2    3.22    0.52
  -4   1   2    2.40    0.64
  -4   1   2    1.46    1.12
  -4   1   2    0.26    0.68
  -3   1   2   89.35   16.61
  -3   1   2   85.73   16.61
   2  -1  -2   78.58   14.93
   2  -1  -2   71.96   13.60
   2  -1  -2   66.51   15.40
  -2   1   2   68.36   13.55
  -2   1   2   57.94   15.13
  -2   1   2   87.35   14.68
   1  -1  -2   91.15   17.44
  -1   1   2   97.93   17.33
  -1   1   2   90.42   16.76
  -1   1   2   84.31   17.18
  -1   1   2   82.92   16.75
   0  -1  -2  110.50   19.91
   0  -1  -2  102.80   19.65
   0   1   2  105.02   20.23
   0   1   2  108.64   19.88
   0   1   2   96.30   19.65
  -1  -1  -2    3.80    0.91
  -1  -1  -2    4.15    1.09
   1   1   2    5.91    0.92
   1   1   2    4.53    0.92
  -2  -1  -2    2.78    0.70
  -2  -1  -2    1.63    0.56
  -2  -1  -2    3.60    0.57
   2   1   2    1.74    0.56
  -3  -1  -2    2.55    0.66
  -3  -1  -2    1.69    0.40
  -3  -1  -2    1.41    0.52
   3   1   2    1.45    0.38
   3   1   2    0.48    0.78
   3   1   2    1.46    0.51
  -4  -1  -2   24.33    5.13
  -4  -1  -2   27.03    5.06
  -4  -1  -2   27.35    5.04
   4   1   2   26.21    5.07
   4   1   2   27.80    5.21
   4   1   2   26.14    5.03
  -5  -1  -2    1.30    0.68
  -5  -1  -2    0.62    0.46
  -5  -1  -2    0.82    0.32
   5   1   2    1.59    0.91
   5   1   2    0.82    0.29
   5   1   2    0.55    0.49
  -6  -1  -2   22.49    4.46
  -6  -1  -2   25.03    4.50
   6   1   2   21.87    4.45
   6   1   2   27.20    4.70
  -7  -1  -2    0.52    0.67
  -7  -1  -2    0.65    0.46
  -7  -1  -2   -0.13    0.31
   7   1   2    1.10    1.04
   7   1   2    0.07    0.25
  -8  -1  -2    7.39    1.37
  -8  -1  -2    6.12    1.33
  -8  -1  -2    6.75    1.25
  -8  -1  -2    4.22    1.36
   8   1   2    5.76    1.21
   8   1   2    6.83    1.65
  -9  -1  -2    2.01    0.99
  -9  -1  -2    3.28    0.69
  -9  -1  -2    1.38    0.94
   9   1   2    3.48    0.64
   9   1   2    3.50    1.43
 -10  -1  -2   15.54    3.29
 -10  -1  -2   17.68    3.09
  10   1   2   12.49    3.35
 -11  -1  -2   -1.11    0.44
 -11  -1  -2    1.39    0.91
  11   1   2   -1.67    1.34
 -12  -1  -2   -0.10    0.48
 -12  -1  -2    0.56    0.95
  12   1   2    1.47    1.42
  11  -2  -2    0.86    1.47
 -11   2   2   -0.36    1.00
 -11   2   2    3.16    0.71
  10  -2  -2    0.82    1.38
 -10   2   2    0.02    0.39
 -10   2   2   -0.69    0.91
   9  -2  -2    1.13    0.36
   9  -2  -2    1.35    1.35
  -9   2   2    2.26    0.91
  -9   2   2    1.06    0.40
   8  -2  -2   29.84    5.66
   8  -2  -2   25.95    6.00
  -8   2   2   22.87    6.21
  -8   2   2   31.25    5.78
  -8   2   2   31.61    5.66
   7  -2  -2   10.25    1.92
   7  -2  -2   10.24    2.22
  -7   2   2   11.08    2.15
  -7   2   2    7.31    2.21
  -7   2   2   11.82    2.06
  -7   2   2    9.38    1.92
   6  -2  -2    4.85    1.54
   6  -2  -2    5.50    1.15
  -6   2   2    5.95    1.52
  -6   2   2    7.08    1.29
  -6   2   2    6.75    1.23
  -6   2   2    5.42    1.15
   5  -2  -2   57.55   10.68
  -5   2   2   56.09   10.59
  -5   2   2   56.89   10.58
  -5   2   2   58.27   10.67
  -5   2   2   51.32   10.55
  -4   2   2  154.94   28.01
  -4   2   2  140.45   28.01
   3  -2  -2    2.64    0.53
   3  -2  -2    3.00    1.11
  -3   2   2    2.08    1.15
  -3   2   2    1.76    0.72
   2  -2  -2    8.66    1.49
   2  -2  -2   11.48    2.00
  -2   2   2    5.95    1.40
  -2   2   2   10.08    1.98
  -2   2   2    7.57    1.55
   1  -2  -2   24.20    4.02
   1  -2  -2   18.56    3.91
  -1   2   2   20.05    4.03
  -1   2   2   17.93    3.91
  -1   2   2   21.24    3.86
   0  -2  -2    8.33    1.96
   0  -2  -2   11.45    1.98
   0   2   2   11.91    1.98
  -1  -2  -2    7.05    1.33
  -1  -2  -2    6.14    1.36
   1   2   2    7.30    1.36
   1   2   2    6.22    1.33
   1   2   2    9.13    1.53
  -2  -2  -2   26.89    5.08
  -2  -2  -2   28.18    5.12
   2   2   2   24.98    5.08
  -3  -2  -2    1.19    0.49
  -3  -2  -2    0.55    0.58
  -3  -2  -2    0.99    0.36
   3   2   2    2.09    0.68
   3   2   2    1.21    0.33
   3   2   2    0.91    0.50
  -4  -2  -2   13.67    2.77
  -4  -2  -2   12.01    2.71
  -4  -2  -2   14.13    2.82
   4   2   2   14.15    2.70
   4   2   2   16.51    2.91
   4   2   2   16.26    2.78
  -5  -2  -2   10.55    1.83
  -5  -2  -2    9.42    1.69
  -5  -2  -2    7.52    1.61
   5   2   2    7.64    1.72
   5   2   2    7.41    1.60
  -6  -2  -2   31.11    6.40
  -6  -2  -2   35.78    6.47
  -6  -2  -2   35.26    6.43
   6   2   2   37.76    6.57
   6   2   2   34.03    6.44
   6   2   2   31.15    6.40
  -7  -2  -2    0.54    0.44
  -7  -2  -2    0.04    0.33
  -7  -2  -2    0.82    0.63
   7   2   2    0.79    0.60
   7   2   2    0.17    0.27
   7   2   2    0.47    0.95
  -8  -2  -2    2.52    0.69
  -8  -2  -2    2.28    0.79
  -8  -2  -2    2.52    0.54
   8   2   2    1.93    0.50
   8   2   2    1.90    1.21
  -9  -2  -2    0.31    0.37
  -9  -2  -2    0.48    0.73
   9   2   2   -0.33    0.27
   9   2   2    0.76    1.20
 -10  -2  -2   10.78    1.76
 -10  -2  -2    8.59    1.86
  10   2   2    4.25    2.09
 -11  -2  -2    0.15    0.45
 -11  -2  -2   -2.01    0.89
  11   2   2    1.53    1.28
 -12  -2  -2    0.17    0.48
 -12  -2  -2    0.43    0.99
  12   2   2   -0.68    1.38
  11  -3  -2    2.90    1.62
 -11   3   2    4.03    1.17
  10  -3  -2    1.50    1.42
 -10   3   2    0.04    0.39
 -10   3   2    1.35    0.85
   9  -3  -2   -0.54    1.36
  -9   3   2    0.33    0.32
  -9   3   2    0.24    0.76
   8  -3  -2   -0.11    1.32
   8  -3  -2    0.47    0.25
  -8   3   2    1.09    0.73
  -8   3   2    0.07    0.27
   7  -3  -2    5.38    1.04
   7  -3  -2    2.92    1.55
  -7   3   2    7.98    1.38
  -7   3   2    5.56    1.13
  -7   3   2    5.17    1.03
  -7   3   2    1.99    1.51
   6  -3  -2    8.55    1.38
   6  -3  -2    6.02    1.76
  -6   3   2    7.05    1.38
  -6   3   2    5.99    1.48
  -6   3   2    6.93    1.57
  -6   3   2    3.77    1.73
   5  -3  -2   19.83    4.18
   5  -3  -2   19.09    3.81
  -5   3   2   20.90    3.88
  -5   3   2   19.37    3.81
  -5   3   2   26.93    4.11
  -5   3   2   19.44    3.90
   4  -3  -2    2.06    0.42
   4  -3  -2    0.90    1.09
  -4   3   2    1.42    1.14
  -4   3   2    0.84    0.65
  -4   3   2    2.06    0.41
   3  -3  -2   19.78    4.15
   3  -3  -2   19.46    3.91
  -3   3   2   22.43    4.17
  -3   3   2   19.61    3.90
   2  -3  -2   76.23   14.15
   2  -3  -2   73.50   14.08
  -2   3   2   78.47   14.15
  -2   3   2   69.42   14.08
   1  -3  -2  113.22   19.07
   1  -3  -2   75.77   16.81
  -1   3   2   94.25   16.79
  -1   3   2  104.75   19.20
  -1   3   2  106.11   19.76
   0  -3  -2   29.59    5.71
   0  -3  -2   31.52    5.80
   0   3   2   29.19    5.79
  -1  -3  -2   11.18    2.07
  -1  -3  -2   11.03    2.05
   1   3   2   10.16    2.05
   1   3   2   10.09    2.08
  -2  -3  -2   21.80    4.17
  -2  -3  -2   21.04    4.10
  -2  -3  -2   21.32    4.12
   2   3   2   25.73    4.20
   2   3   2   18.59    4.13
  -3  -3  -2   24.02    4.14
  -3  -3  -2   20.19    4.11
  -3  -3  -2   21.99    4.18
   3   3   2   20.84    4.10
   3   3   2   21.00    4.17
   3   3   2   21.62    4.15
  -4  -3  -2    7.35    1.68
  -4  -3  -2    7.82    1.61
  -4  -3  -2    8.41    1.77
   4   3   2    8.80    1.87
   4   3   2    7.14    1.72
   4   3   2    8.63    1.59
  -5  -3  -2    6.97    1.37
  -5  -3  -2    6.42    1.29
  -5  -3  -2    6.28    1.51
   5   3   2    7.24    1.42
   5   3   2    5.26    1.27
  -6  -3  -2   29.14    5.36
  -6  -3  -2   27.31    5.32
  -6  -3  -2   27.58    5.29
   6   3   2   30.21    5.45
   6   3   2   26.87    5.29
   6   3   2   26.81    5.33
  -7  -3  -2   -0.35    0.33
  -7  -3  -2   -0.23    0.59
  -7  -3  -2    0.24    0.47
   7   3   2    0.08    0.26
   7   3   2    0.44    0.92
   7   3   2    0.38    0.53
  -8  -3  -2    4.36    0.95
  -8  -3  -2    2.76    1.02
  -8  -3  -2    4.52    0.94
   8   3   2    5.20    1.00
   8   3   2    2.89    1.31
   8   3   2    4.51    0.91
  -9  -3  -2   -0.38    0.38
  -9  -3  -2    0.53    0.71
   9   3   2    0.26    0.29
   9   3   2   -0.15    1.16
 -10  -3  -2    3.40    1.06
  10   3   2    4.88    1.45
 -11  -3  -2    1.60    0.90
 -11  -3  -2   -0.08    0.46
  11   3   2    0.57    1.27
 -12  -3  -2   -0.73    0.48
 -12  -3  -2    0.21    0.95
  12   3   2    0.50    1.35
  11  -4  -2    0.94    1.50
 -11   4   2   -0.44    0.89
  10  -4  -2   -0.70    1.42
 -10   4   2   -0.79    0.77
   9  -4  -2    0.71    1.44
  -9   4   2   -0.07    0.26
  -9   4   2   -0.08    0.74
   8  -4  -2    0.30    1.35
  -8   4   2   -1.00    0.73
  -8   4   2    0.02    0.24
   7  -4  -2    1.29    1.27
  -7   4   2   -0.88    1.40
  -7   4   2    1.63    0.69
  -7   4   2    0.99    0.28
   6  -4  -2    2.23    1.23
  -6   4   2    1.11    0.69
  -6   4   2    1.88    0.37
  -6   4   2    0.98    0.62
  -6   4   2    2.03    1.14
   5  -4  -2    8.54    1.84
  -5   4   2    8.54    1.61
  -5   4   2    5.32    1.75
   4  -4  -2   -0.09    1.09
   4  -4  -2    0.30    0.65
  -4   4   2    0.71    0.56
  -4   4   2   -0.25    1.01
   3  -4  -2   14.10    2.48
   3  -4  -2    8.56    2.05
  -3   4   2   10.74    2.47
  -3   4   2    8.66    2.01
   2  -4  -2   66.19   12.81
   2  -4  -2   66.22   12.90
  -2   4   2   71.76   12.92
  -2   4   2   66.48   12.81
   1  -4  -2    0.63    0.53
   1  -4  -2    3.48    0.98
  -1   4   2    3.41    0.92
  -1   4   2    1.62    0.33
  -1   4   2    0.63    0.52
   0  -4  -2    2.06    0.35
   0  -4  -2    0.72    0.45
   0  -4  -2    1.43    0.87
   0   4   2    0.44    0.47
   0   4   2    3.02    0.78
  -1  -4  -2   90.14   17.52
  -1  -4  -2   76.79   19.72
  -1  -4  -2   93.70   18.94
   1   4   2   94.34   17.51
   1   4   2  102.24   20.52
   1   4   2   88.28   18.83
  -2  -4  -2   18.26    4.07
  -2  -4  -2   23.37    4.09
   2   4   2   21.47    4.07
   2   4   2   22.98    4.11
  -3  -4  -2    4.39    0.97
  -4  -4  -2   69.38   13.36
  -4  -4  -2   69.15   13.35
   4   4   2   69.83   13.36
   4   4   2   72.92   13.37
  -5  -4  -2    0.26    0.57
  -5  -4  -2    0.16    0.34
  -5  -4  -2   -0.02    0.44
   5   4   2    1.48    0.73
   5   4   2   -1.05    0.58
   5   4   2    0.57    0.30
  -6  -4  -2    8.37    1.53
  -6  -4  -2    6.72    1.40
  -6  -4  -2    4.77    1.35
   6   4   2    7.11    1.37
   6   4   2    5.73    1.32
   6   4   2    8.93    1.78
  -7  -4  -2   24.04    4.79
  -7  -4  -2   25.30    4.75
  -7  -4  -2   25.15    4.72
   7   4   2   26.47    4.78
   7   4   2   26.25    4.91
   7   4   2   22.75    4.71
  -8  -4  -2    0.50    0.49
  -8  -4  -2   -0.05    0.61
  -8  -4  -2    0.91    0.38
   8   4   2    0.11    1.04
   8   4   2    0.46    0.29
   8   4   2    0.79    0.68
  -9  -4  -2    4.00    1.03
   9   4   2    4.25    1.36
 -10  -4  -2   -0.39    0.42
 -10  -4  -2    0.53    0.75
  10   4   2   -0.16    1.22
  10   4   2    0.68    0.72
 -11  -4  -2    2.21    0.61
  11   4   2    1.98    1.33
 -12  -4  -2    0.60    0.91
 -12  -4  -2    0.82    0.51
  12   4   2    1.82    1.38
  10  -5  -2    1.89    1.50
 -10   5   2    1.28    0.80
   9  -5  -2    2.15    1.55
  -9   5   2    3.72    0.94
   8  -5  -2    1.60    1.38
  -8   5   2   -0.08    0.70
   7  -5  -2    3.54    1.41
  -7   5   2    1.58    0.75
   6  -5  -2   39.45    6.68
  -6   5   2   32.96    6.41
  -6   5   2   29.81    6.58
   5  -5  -2    0.66    0.65
   5  -5  -2    0.55    1.21
  -5   5   2    1.62    0.59
  -5   5   2    0.34    1.06
   4  -5  -2    0.61    0.62
   4  -5  -2   -0.15    1.13
  -4   5   2   -0.11    0.53
  -4   5   2    1.09    1.05
   3  -5  -2   28.39    5.20
   3  -5  -2   25.41    4.98
  -3   5   2   25.05    5.21
  -3   5   2   25.55    4.97
   2  -5  -2   13.99    2.97
   2  -5  -2   13.03    3.33
   2  -5  -2   16.20    2.89
  -2   5   2   13.60    3.41
  -2   5   2   14.77    2.96
   1  -5  -2   33.42    5.38
   1  -5  -2   26.30    5.17
   1  -5  -2   26.02    5.14
  -1   5   2   28.67    5.17
  -1   5   2   32.23    5.35
  -1   5   2   23.61    5.14
   0  -5  -2    2.96    1.28
   0  -5  -2    6.12    0.99
   0  -5  -2    4.33    1.06
   0   5   2    4.60    1.21
   0   5   2    4.60    0.96
   0   5   2    4.76    1.00
  -1  -5  -2    2.91    0.71
  -1  -5  -2    0.79    0.44
  -1  -5  -2   -0.03    0.34
   1   5   2    1.86    0.62
   1   5   2    0.62    0.48
   1   5   2    0.64    0.30
  -2  -5  -2   -0.06    0.43
   2   5   2   -0.10    0.52
   2   5   2    0.19    0.57
  -3  -5  -2    0.10    0.48
   3   5   2    1.50    0.57
   3   5   2    1.23    0.57
   3   5   2    2.04    0.37
   3   5   2    0.14    0.59
  -4  -5  -2    0.24    0.54
  -4  -5  -2   -0.04    0.35
  -4  -5  -2    0.71    0.44
   4   5   2    1.19    0.32
   4   5   2    0.62    0.58
   4   5   2    0.61    0.57
  -5  -5  -2   13.54    3.09
  -5  -5  -2   16.89    3.12
  -5  -5  -2   19.31    3.16
   5   5   2   15.02    3.08
   5   5   2   16.46    3.17
  -6  -5  -2   -0.55    0.54
  -6  -5  -2    0.76    0.46
  -6  -5  -2   -0.30    0.35
   6   5   2    0.20    0.29
   6   5   2   -1.24    0.76
   6   5   2   -0.78    0.54
  -7  -5  -2   50.69    9.65
  -7  -5  -2   50.77    9.68
  -7  -5  -2   53.23    9.64
   7   5   2   51.77    9.67
   7   5   2   46.72    9.72
   7   5   2   50.59    9.63
  -8  -5  -2    0.33    0.50
  -8  -5  -2    0.25    0.40
  -8  -5  -2    0.90    0.66
   8   5   2   -1.34    0.67
   8   5   2    0.32    0.28
   8   5   2    0.83    1.02
  -9  -5  -2    0.57    0.72
  -9  -5  -2   -0.15    0.39
   9   5   2   -0.44    0.70
   9   5   2   -1.03    1.09
 -10  -5  -2    0.66    0.43
  10   5   2   -0.03    0.72
  10   5   2   -0.76    1.19
 -11  -5  -2    0.54    0.44
  11   5   2    0.32    1.27
  11   5   2    0.88    0.82
  10  -6  -2    0.70    1.48
 -10   6   2    0.21    0.76
   9  -6  -2   -1.40    1.47
  -9   6   2    0.57    0.72
   8  -6  -2   -0.60    1.43
  -8   6   2    0.09    0.69
   7  -6  -2    2.28    1.46
  -7   6   2    2.41    0.79
   6  -6  -2   13.32    3.07
  -6   6   2   11.76    2.46
   5  -6  -2   -0.19    0.65
   5  -6  -2    2.96    1.23
  -5   6   2   -0.41    0.57
  -5   6   2    0.01    1.03
   4  -6  -2    8.76    1.76
   4  -6  -2    8.16    1.93
  -4   6   2    6.13    1.84
  -4   6   2    9.55    1.74
   3  -6  -2   30.07    6.11
   3  -6  -2   28.77    5.88
  -3   6   2   31.38    5.88
  -3   6   2   34.15    6.08
   2  -6  -2   16.28    3.88
   2  -6  -2   20.25    3.49
   2  -6  -2   14.86    3.54
   2  -6  -2   20.03    3.51
  -2   6   2   17.03    3.55
  -2   6   2   16.77    3.90
   1  -6  -2    5.80    1.26
  -1   6   2    5.96    1.28
   0  -6  -2    5.79    1.32
   0  -6  -2    4.55    0.98
   0  -6  -2    4.82    0.98
   0   6   2    4.95    0.97
   0   6   2    5.09    1.25
   0   6   2    4.11    1.01
  -1  -6  -2    9.91    2.00
  -1  -6  -2   11.61    2.26
  -1  -6  -2   11.34    1.97
   1   6   2    8.59    1.95
   1   6   2   10.12    2.21
   1   6   2   10.80    2.05
  -2  -6  -2  190.02   37.55
  -2  -6  -2  168.31   41.58
  -2  -6  -2  204.02   38.90
   2   6   2  212.03   40.07
   2   6   2  199.19   37.55
   2   6   2  212.52   39.21
  -3  -6  -2    0.22    0.38
  -3  -6  -2    0.03    0.42
   3   6   2    0.84    0.32
   3   6   2    0.60    0.54
   3   6   2    1.21    0.61
   3   6   2   -0.15    0.55
  -4  -6  -2   30.00    5.81
  -4  -6  -2   28.18    5.79
   4   6   2   32.89    5.82
   4   6   2   28.95    5.78
   4   6   2   32.68    5.83
  -5  -6  -2   10.55    1.76
  -5  -6  -2    8.90    1.88
  -5  -6  -2    8.31    1.80
   5   6   2    8.09    1.75
   5   6   2    8.63    1.89
   5   6   2    8.22    1.94
  -6  -6  -2    2.29    0.60
  -6  -6  -2    1.50    0.64
  -6  -6  -2    1.56    0.51
   6   6   2    2.04    0.48
   6   6   2    2.79    0.84
   6   6   2    1.40    0.70
  -7  -6  -2   23.03    4.71
  -7  -6  -2   26.01    4.66
  -7  -6  -2   26.57    4.69
   7   6   2   20.85    4.79
   7   6   2   26.43    4.72
   7   6   2   23.08    4.64
  -8  -6  -2    6.00    0.91
  -8  -6  -2    2.09    0.91
   8   6   2    3.28    1.15
   8   6   2    2.73    0.93
  -9  -6  -2    3.51    1.14
  -9  -6  -2    6.09    1.09
   9   6   2    4.74    1.43
   9   6   2    4.90    1.17
 -10  -6  -2   -0.49    0.42
  10   6   2    0.09    0.77
  10   6   2   -1.55    1.13
 -11  -6  -2    0.84    0.45
  11   6   2    0.48    0.82
  11   6   2    0.53    1.21
  10  -7  -2    0.21    1.47
 -10   7   2    0.95    0.73
   9  -7  -2    0.16    1.45
  -9   7   2    0.34    0.73
   8  -7  -2   -0.94    1.45
  -8   7   2    0.42    0.68
   7  -7  -2    3.58    1.48
  -7   7   2    1.36    0.73
   6  -7  -2   -0.71    1.32
  -6   7   2    0.30    0.61
   5  -7  -2    0.10    0.63
   5  -7  -2    0.13    1.29
  -5   7   2   -0.09    1.09
  -5   7   2    0.49    0.58
   4  -7  -2    0.73    0.60
   4  -7  -2    0.21    1.26
  -4   7   2    1.16    1.00
  -4   7   2    0.73    0.55
   3  -7  -2   -0.83    1.15
   3  -7  -2    0.96    0.51
  -3   7   2    0.50    0.51
  -3   7   2    1.55    1.04
   2  -7  -2    0.61    0.51
   2  -7  -2    3.07    1.16
  -2   7   2    2.51    1.05
  -2   7   2    0.72    0.57
   1  -7  -2    0.20    0.22
   1  -7  -2    1.20    1.03
   1  -7  -2    0.22    0.40
  -1   7   2   -0.28    0.21
  -1   7   2    1.17    1.09
  -1   7   2   -0.06    0.44
   0  -7  -2   48.10    9.11
   0  -7  -2   45.63    9.10
   0  -7  -2   51.97    9.23
   0   7   2   51.26    9.12
   0   7   2   45.56    9.10
   0   7   2   46.82    9.21
  -1  -7  -2  114.09   22.52
   1   7   2  123.14   22.53
  -2  -7  -2   22.55    4.14
  -2  -7  -2   21.20    4.13
  -2  -7  -2   20.89    4.26
   2   7   2   20.06    4.12
   2   7   2   24.84    4.19
   2   7   2   21.10    4.23
  -3  -7  -2    6.07    1.33
  -3  -7  -2    7.11    1.37
   3   7   2    7.79    1.56
   3   7   2    6.60    1.46
   3   7   2    6.36    1.49
   3   7   2    5.50    1.28
  -4  -7  -2   20.77    4.17
  -4  -7  -2   21.50    4.15
   4   7   2   21.53    4.20
   4   7   2   20.58    4.22
   4   7   2   24.68    4.14
   4   7   2   20.05    4.20
  -5  -7  -2    1.18    0.61
  -5  -7  -2    2.98    0.68
   5   7   2    4.38    0.76
   5   7   2    2.81    0.82
   5   7   2    2.57    0.59
  -6  -7  -2    1.86    0.55
  -6  -7  -2    1.40    0.60
  -6  -7  -2    1.85    0.48
   6   7   2    1.81    0.74
   6   7   2    0.59    0.38
   6   7   2    2.45    0.72
  -7  -7  -2    9.26    1.67
  -7  -7  -2    8.60    1.83
  -7  -7  -2    8.51    1.72
   7   7   2    8.09    1.85
   7   7   2    6.63    1.74
   7   7   2    8.45    1.73
  -8  -7  -2    0.17    0.61
  -8  -7  -2   -0.01    0.41
   8   7   2   -0.02    0.66
   8   7   2    0.47    0.90
  -9  -7  -2    0.33    0.67
  -9  -7  -2    1.11    0.44
   9   7   2    0.16    1.08
   9   7   2    1.41    0.72
 -10  -7  -2    1.92    0.53
  10   7   2    0.90    1.12
  10   7   2    1.62    0.83
 -11  -7  -2    0.12    0.45
  11   7   2    0.99    1.21
  11   7   2   -0.08    0.75
   9  -8  -2    0.11    1.48
  -9   8   2   -0.14    0.68
   8  -8  -2    6.44    1.90
  -8   8   2    6.10    1.36
   7  -8  -2    2.12    1.48
  -7   8   2    2.33    0.79
   6  -8  -2    2.65    1.50
  -6   8   2    2.93    0.82
   5  -8  -2    1.95    1.36
  -5   8   2   -0.44    0.61
   4  -8  -2   -0.14    0.49
   4  -8  -2    0.20    1.24
  -4   8   2    0.26    1.06
  -4   8   2   -0.29    0.53
   3  -8  -2    0.93    0.57
   3  -8  -2    0.14    1.23
   3  -8  -2    1.46    0.33
  -3   8   2   -0.17    1.05
  -3   8   2    0.85    0.56
   2  -8  -2    8.53    1.96
   2  -8  -2    9.86    1.72
   2  -8  -2    7.45    1.60
   2  -8  -2    7.26    1.66
  -2   8   2    9.69    1.73
  -2   8   2    9.17    1.90
   1  -8  -2    1.45    0.55
   1  -8  -2    2.95    1.13
   1  -8  -2    2.05    0.46
  -1   8   2    2.30    1.13
  -1   8   2    2.16    0.64
  -1   8   2    2.17    0.45
   0  -8  -2   40.86    7.72
   0  -8  -2   39.13    7.56
   0  -8  -2   38.66    7.54
   0   8   2   44.72    7.70
   0   8   2   39.92    7.57
   0   8   2   37.95    7.54
  -1  -8  -2    8.12    1.61
  -1  -8  -2    9.30    1.65
  -1  -8  -2    8.24    1.76
   1   8   2    8.76    2.06
   1   8   2    7.28    1.59
   1   8   2    7.62    1.72
  -2  -8  -2   46.09    9.37
  -2  -8  -2   49.02    9.31
  -2  -8  -2   48.98    9.31
   2   8   2   48.29    9.30
   2   8   2   52.47    9.34
   2   8   2   49.22    9.37
  -3  -8  -2    1.85    0.52
  -3  -8  -2    0.76    0.47
   3   8   2    3.57    0.78
   3   8   2    1.40    0.64
   3   8   2    0.67    0.43
   3   8   2    2.84    0.67
  -4  -8  -2    9.42    1.75
  -4  -8  -2    8.79    1.77
   4   8   2    9.15    1.85
   4   8   2    8.30    1.73
   4   8   2    8.09    1.83
   4   8   2    8.42    1.90
  -5  -8  -2   20.97    4.20
  -5  -8  -2   22.07    4.22
   5   8   2   22.57    4.28
   5   8   2   20.00    4.24
   5   8   2   22.69    4.19
   5   8   2   23.53    4.24
  -6  -8  -2   -0.94    0.50
  -6  -8  -2   -0.12    0.42
   6   8   2    0.68    0.33
   6   8   2    0.92    0.68
   6   8   2    0.15    0.58
   6   8   2   -0.12    0.64
  -7  -8  -2    0.70    0.41
  -7  -8  -2    0.71    0.89
   7   8   2    0.21    0.70
   7   8   2   -0.39    0.72
  -8  -8  -2    0.09    0.65
  -8  -8  -2    1.79    0.45
   8   8   2   -1.27    0.87
   8   8   2    0.39    0.72
  -9  -8  -2    0.89    0.51
   9   8   2    0.83    0.96
   9   8   2    1.17    0.82
 -10  -8  -2    3.04    0.74
  10   8   2    3.23    0.97
  10   8   2    3.02    1.22
 -11  -8  -2    1.99    0.55
  11   8   2    1.07    0.85
   9  -9  -2    1.47    1.45
  -9   9   2   -0.25    0.64
   8  -9  -2    1.10    1.54
  -8   9   2    3.06    0.82
   7  -9  -2   -0.33    1.36
  -7   9   2    0.58    0.64
   6  -9  -2    2.82    1.48
  -6   9   2    1.88    0.81
   5  -9  -2   10.13    2.40
   4  -9  -2    4.25    1.35
   4  -9  -2    6.89    1.69
  -4   9   2    7.24    1.32
  -4   9   2    2.85    1.53
   3  -9  -2    1.92    0.66
   3  -9  -2    1.83    1.36
   3  -9  -2    2.64    0.54
   3  -9  -2    2.76    0.56
  -3   9   2    2.42    0.71
  -3   9   2    0.70    1.23
   2  -9  -2   12.37    2.70
   2  -9  -2   12.15    2.90
   2  -9  -2   13.67    2.67
   2  -9  -2   14.55    2.63
  -2   9   2   14.47    2.71
   1  -9  -2    0.09    1.13
   1  -9  -2    1.25    0.48
  -1   9   2    2.17    0.61
  -1   9   2    0.54    1.08
   0  -9  -2   31.11    6.11
   0  -9  -2   37.87    6.35
   0  -9  -2   31.10    6.13
   0   9   2   28.87    6.11
   0   9   2   35.07    6.14
   0   9   2   33.93    6.31
  -1  -9  -2    3.38    0.77
  -1  -9  -2    3.62    1.13
  -1  -9  -2    3.53    0.81
   1   9   2    3.57    0.92
   1   9   2    4.38    1.21
   1   9   2    4.02    0.76
  -2  -9  -2    4.13    0.96
  -2  -9  -2    2.41    0.62
  -2  -9  -2    2.58    0.67
   2   9   2    3.64    0.81
   2   9   2    3.45    0.97
   2   9   2    2.37    0.60
  -3  -9  -2    0.28    0.40
  -3  -9  -2   -0.02    0.41
   3   9   2   -0.77    0.61
   3   9   2    0.22    0.75
   3   9   2   -0.78    0.75
   3   9   2    0.08    0.31
  -4  -9  -2    0.24    0.41
  -4  -9  -2    0.16    0.46
   4   9   2   -0.55    0.59
   4   9   2    0.90    0.34
   4   9   2   -0.17    0.56
   4   9   2    0.57    0.71
  -5  -9  -2    0.30    0.43
  -5  -9  -2    0.51    0.45
   5   9   2    0.34    0.47
   5   9   2   -0.08    0.52
   5   9   2    0.43    0.73
   5   9   2   -0.21    0.33
  -6  -9  -2    0.26    0.51
  -6  -9  -2    1.48    0.43
   6   9   2   -0.29    0.72
   6   9   2    0.53    0.46
   6   9   2    0.36    0.61
  -7  -9  -2    1.71    0.46
   7   9   2    0.25    0.76
   7   9   2    0.71    0.70
   7   9   2   -0.05    0.50
  -8  -9  -2    0.93    0.43
   8   9   2   -0.03    0.77
   8   9   2   -0.65    0.79
   8   9   2   -0.23    0.56
  -9  -9  -2    0.78    0.50
   9   9   2    0.46    0.91
   9   9   2    1.15    0.83
 -10  -9  -2    2.15    0.56
  10   9   2    0.42    0.84
 -11  -9  -2    0.77    0.46
  11   9   2   -0.24    0.84
   8 -10  -2    1.94    1.48
  -8  10   2   -0.05    0.68
   7 -10  -2    0.42    1.49
  -7  10   2    0.26    0.66
   6 -10  -2    0.53    1.46
  -6  10   2    1.05    0.76
   5 -10  -2    1.17    1.47
  -5  10   2   -0.38    0.61
   4 -10  -2    3.19    1.57
  -4  10   2    3.44    0.95
   3 -10  -2   -0.29    0.33
   3 -10  -2   -0.76    1.40
   3 -10  -2    0.45    0.21
  -3  10   2   -0.42    0.59
  -3  10   2   -0.04    1.16
   2 -10  -2   -0.22    1.24
   2 -10  -2    0.33    0.50
   2 -10  -2    0.31    0.41
   2 -10  -2    0.27    0.27
  -2  10   2    0.26    0.54
  -2  10   2   -0.02    1.12
   1 -10  -2    4.86    1.51
   1 -10  -2    4.15    0.95
   1 -10  -2    4.72    0.95
  -1  10   2    4.56    1.04
  -1  10   2    4.17    1.42
   0 -10  -2    3.67    1.27
   0 -10  -2    2.62    0.61
   0 -10  -2    3.37    0.69
   0  10   2    2.28    0.59
   0  10   2    3.69    0.79
   0  10   2    3.67    1.18
  -1 -10  -2    0.59    0.35
  -1 -10  -2    1.08    0.45
  -1 -10  -2    0.30    0.94
   1  10   2    1.73    1.03
   1  10   2    0.82    0.61
   1  10   2    0.33    0.31
  -2 -10  -2    0.11    0.40
  -2 -10  -2   -0.58    0.35
  -2 -10  -2   -0.39    0.86
   2  10   2   -0.22    0.63
   2  10   2   -0.07    0.34
   2  10   2    0.22    0.97
  -3 -10  -2    8.73    1.51
  -3 -10  -2    6.94    1.53
   3  10   2    8.10    1.49
   3  10   2    6.19    1.54
   3  10   2    6.39    1.63
  -4 -10  -2   -0.36    0.50
  -4 -10  -2    2.08    0.46
   4  10   2    0.86    0.74
   4  10   2    0.45    0.78
   4  10   2    1.10    0.38
   4  10   2    0.31    0.68
  -5 -10  -2    0.02    0.49
  -5 -10  -2    0.05    0.43
   5  10   2    1.10    0.79
  -6 -10  -2    1.15    0.53
   6  10   2    2.20    0.84
  -7 -10  -2    1.88    0.54
   7  10   2    0.48    0.85
  -8 -10  -2   -0.60    0.50
   8  10   2    0.16    0.78
  -9 -10  -2    1.90    0.58
   9  10   2    1.86    0.90
 -10 -10  -2    2.84    0.73
  10  10   2    3.77    1.07
   8 -11  -2    1.37    1.55
  -8  11   2    0.65    0.65
   7 -11  -2   -1.13    1.44
  -7  11   2   -0.26    0.72
   6 -11  -2    2.23    1.56
  -6  11   2    0.70    0.74
   5 -11  -2    7.52    2.68
  -5  11   2   14.34    2.41
   4 -11  -2    6.27    2.20
  -4  11   2    9.80    1.86
   3 -11  -2    2.94    1.53
   3 -11  -2    3.18    0.58
   3 -11  -2    2.02    0.64
  -3  11   2    2.66    0.87
   2 -11  -2    1.73    1.47
   2 -11  -2    5.26    0.83
   2 -11  -2    3.77    0.84
  -2  11   2    0.75    1.43
  -2  11   2    2.93    0.96
   1 -11  -2    0.87    1.27
   1 -11  -2    1.01    0.47
  -1  11   2    0.53    1.14
  -1  11   2    1.12    0.63
   0 -11  -2    3.55    0.71
   0 -11  -2    2.23    1.31
   0  11   2    2.47    0.86
   0  11   2    1.73    1.24
  -1 -11  -2    0.01    1.00
  -1 -11  -2   -0.08    0.39
  -1 -11  -2    0.62    0.36
   1  11   2   -0.63    0.60
   1  11   2    0.01    0.30
   1  11   2    1.28    1.09
  -2 -11  -2    2.14    0.48
  -2 -11  -2    2.91    0.99
  -2 -11  -2    0.27    0.52
   2  11   2    1.92    0.44
   2  11   2    1.40    0.76
   2  11   2    0.98    1.04
  -3 -11  -2   42.21    7.24
  -3 -11  -2   32.23    7.25
   3  11   2   40.57    7.24
   3  11   2   36.99    7.36
   3  11   2   37.73    7.29
  -4 -11  -2    6.79    1.13
   4  11   2    2.90    1.24
   4  11   2    3.37    1.22
   4  11   2    5.56    1.15
  -5 -11  -2    0.53    0.47
   5  11   2    0.02    0.85
  -6 -11  -2   13.07    2.62
   6  11   2   13.93    2.82
  -7 -11  -2    0.03    0.52
   7  11   2   -0.45    0.83
  -8 -11  -2    0.60    0.47
   8  11   2   -0.13    0.86
  -9 -11  -2    1.39    0.56
   9  11   2    0.99    0.87
 -10 -11  -2    1.54    0.60
  10  11   2    1.86    0.93
   7 -12  -2    1.15    1.54
  -7  12   2    0.80    0.72
   6 -12  -2    0.40    1.56
  -6  12   2   -0.53    0.67
   5 -12  -2    2.80    1.77
  -5  12   2    5.59    1.20
   4 -12  -2    1.19    1.57
  -4  12   2    3.30    0.92
   3 -12  -2    2.27    0.58
   3 -12  -2    2.30    0.50
   3 -12  -2    2.04    1.46
  -3  12   2    1.73    0.90
   2 -12  -2    1.69    0.42
   2 -12  -2   -1.34    1.42
   2 -12  -2    1.91    0.57
  -2  12   2    1.28    0.70
  -2  12   2    0.72    1.33
   1 -12  -2    2.80    1.49
   1 -12  -2    4.25    0.76
  -1  12   2    2.45    0.96
  -1  12   2    1.52    1.39
   0 -12  -2    0.11    0.37
   0 -12  -2    0.49    1.20
   0  12   2   -1.24    1.11
   0  12   2    0.55    0.71
   0  12   2    0.76    0.31
  -1 -12  -2    3.88    0.66
  -1 -12  -2    0.16    1.20
   1  12   2    0.29    1.26
   1  12   2    1.67    0.89
   1  12   2    3.06    0.61
  -2 -12  -2    0.84    1.02
  -2 -12  -2    0.33    0.44
   2  12   2    1.25    0.77
   2  12   2    0.66    1.14
   2  12   2    1.01    0.37
  -3 -12  -2   56.93    9.56
   3  12   2   42.29    9.60
   4  12   2    8.78    2.20
   4  12   2   11.97    2.24
  -5 -12  -2   11.17    2.29
   5  12   2   12.20    2.52
  -6 -12  -2    1.22    0.54
   6  12   2    1.61    0.91
  -7 -12  -2    0.65    0.50
   7  12   2    0.56    0.84
  -8 -12  -2    0.43    0.46
   8  12   2   -0.29    0.86
  -9 -12  -2    0.92    0.57
   9  12   2    1.05    0.89
   6 -13  -2    0.69    1.48
  -6  13   2    0.53    0.78
   5 -13  -2   -0.08    1.53
  -5  13   2   -0.22    0.72
   4 -13  -2    0.02    1.48
   4 -13  -2   -0.21    0.27
  -4  13   2   -0.05    0.73
   3 -13  -2    1.56    0.42
   3 -13  -2    1.90    1.49
  -3  13   2    1.46    0.88
   2 -13  -2    1.51    0.44
   2 -13  -2    1.88    0.57
   2 -13  -2    0.19    1.44
  -2  13   2    1.58    0.79
   1 -13  -2    0.06    0.56
   1 -13  -2    1.40    1.38
   1 -13  -2    0.29    0.36
  -1  13   2   -0.21    1.30
  -1  13   2   -0.66    0.74
   0 -13  -2    1.10    0.42
   0 -13  -2    0.78    1.26
   0  13   2   -2.56    1.22
   0  13   2    0.43    0.78
  -1 -13  -2   -0.15    0.42
  -1 -13  -2    0.58    1.12
   1  13   2   -0.15    0.74
   1  13   2    1.01    1.20
   1  13   2    0.86    0.33
  -2 -13  -2    1.05    0.46
  -2 -13  -2    0.70    1.05
   2  13   2   -0.87    0.81
   2  13   2    1.11    1.14
   2  13   2    0.75    0.36
  -3 -13  -2    9.56    1.47
   3  13   2    3.89    1.64
   3  13   2    6.66    1.53
  -4 -13  -2    2.76    0.53
   4  13   2    0.82    0.83
   4  13   2   -0.71    0.87
   4  13   2    1.63    0.88
  -5 -13  -2    0.72    0.51
   5  13   2    0.52    0.88
  -6 -13  -2    1.16    0.51
   6  13   2    1.10    0.96
  -7 -13  -2    0.08    0.46
   7  13   2   -0.06    0.91
  -8 -13  -2   -0.24    0.49
   8  13   2    1.01    0.93
  -9 -13  -2   -0.10    0.54
   9  13   2    0.10    0.92
  -6  14   2    0.61    0.84
   5 -14  -2    0.37    1.56
  -5  14   2   -1.19    0.76
   4 -14  -2    2.56    1.59
  -4  14   2    0.05    0.77
   3 -14  -2    3.39    1.55
   3 -14  -2    0.40    0.33
  -3  14   2    0.35    0.86
   2 -14  -2    1.31    1.48
   2 -14  -2    0.54    0.37
  -2  14   2    1.25    0.85
   1 -14  -2    2.14    1.43
   1 -14  -2    1.74    0.54
   1 -14  -2    2.62    0.68
  -1  14   2    1.68    0.93
   0 -14  -2   -0.02    0.40
   0 -14  -2   -0.21    1.25
   0  14   2   -0.34    0.85
   0  14   2   -0.31    1.35
  -1 -14  -2   -0.75    0.43
  -1 -14  -2   -0.56    1.12
   1  14   2    0.56    0.76
   1  14   2   -0.33    0.35
   1  14   2    0.58    1.30
  -2 -14  -2    3.41    0.68
  -2 -14  -2    1.87    1.20
   2  14   2    2.73    0.97
   2  14   2    0.79    1.32
  -3 -14  -2    3.62    0.70
   3  14   2    0.01    1.56
   3  14   2    1.77    1.00
  -4 -14  -2    0.33    0.47
   4  14   2   -0.48    0.87
   4  14   2   -0.84    0.79
  -5 -14  -2    0.51    0.48
   5  14   2    0.21    0.91
  -6 -14  -2    0.51    0.51
   6  14   2    0.33    0.93
   7  14   2    1.30    0.99
  -8 -14  -2   -0.75    0.52
   8  14   2   -1.03    1.01
   4 -15  -2    0.32    1.59
  -4  15   2    0.71    0.84
   3 -15  -2    0.46    1.55
  -3  15   2    0.14    0.83
   2 -15  -2    0.82    1.52
   2 -15  -2    1.50    0.45
  -2  15   2    0.49    0.87
   1 -15  -2   -0.95    1.37
   1 -15  -2    0.96    0.41
  -1  15   2   -0.60    0.96
   0 -15  -2    0.51    0.43
   0 -15  -2    0.94    1.24
   0  15   2    0.56    0.78
  -1 -15  -2   -0.07    0.44
  -1 -15  -2   -0.82    1.17
   1  15   2    1.38    0.87
  -2 -15  -2    4.92    1.43
   2  15   2    4.01    1.20
  -3 -15  -2    2.22    0.63
   3  15   2    2.14    0.96
  -4 -15  -2    2.94    0.70
   4  15   2    1.78    1.08
  -5 -15  -2   -0.14    0.47
   5  15   2   -1.10    0.90
  -6 -15  -2   -0.46    0.54
   6  15   2    2.03    1.00
  -7 -15  -2    0.11    0.49
   7  15   2   -1.35    0.95
   3 -16  -2   -0.30    1.54
  -3  16   2    0.15    0.90
   2 -16  -2    0.50    0.41
   2 -16  -2    0.80    1.46
  -2  16   2    1.49    0.97
   1 -16  -2   -0.48    1.43
   1 -16  -2    2.56    0.57
  -1  16   2    1.53    1.03
   0 -16  -2    1.59    1.33
   0 -16  -2    2.11    0.52
   0  16   2   -0.15    0.84
  -1 -16  -2    0.65    1.22
  -1 -16  -2   -0.04    0.44
   1  16   2    0.71    0.91
  -2 -16  -2    0.83    0.48
  -2 -16  -2   -1.03    1.17
   2  16   2    1.46    0.88
  -3 -16  -2   -0.41    0.47
   3  16   2    0.00    0.87
  -4 -16  -2    2.69    0.69
   4  16   2    2.47    1.09
  -5 -16  -2    0.92    0.50
   5  16   2   -1.14    0.94
  -6 -16  -2    0.04    0.53
   6  16   2    0.92    0.97
   1 -17  -2    2.58    0.56
   1 -17  -2   -0.91    1.37
  -1  17   2    1.07    0.98
   0 -17  -2    0.88    1.27
   0 -17  -2    0.80    0.46
   0  17   2   -1.49    0.83
  -1 -17  -2   -1.06    0.46
  -1 -17  -2    0.12    1.26
   1  17   2   -0.57    0.96
  -2 -17  -2    0.84    1.09
  -2 -17  -2    0.37    0.47
   2  17   2    0.43    0.90
  -3 -17  -2    0.62    0.49
   3  17   2   -0.03    0.92
  -4 -17  -2    0.42    0.50
   4  17   2   -0.16    0.99
   3  16  -3    0.91    0.93
  -3 -16   3    0.30    0.53
   2  16  -3    0.86    0.95
  -2 -16   3    0.00    0.48
   1  16  -3    1.03    0.96
  -1 -16   3    1.42    0.54
   0  16  -3   -1.08    0.85
   0 -16   3    1.03    1.28
   0 -16   3   -0.84    0.47
  -1  16  -3   -0.16    1.02
   1 -16   3    1.88    0.54
   1 -16   3    1.20    1.38
  -2  16  -3    1.77    0.98
   2 -16   3    1.60    0.53
   2 -16   3   -0.44    1.49
   5  15  -3    1.61    1.12
  -5 -15   3    3.15    0.77
   4  15  -3    0.58    1.05
  -4 -15   3    2.54    0.65
   3  15  -3   -0.57    0.99
  -3 -15   3    0.20    0.51
   2  15  -3   -0.20    0.98
  -2 -15   3    0.68    0.49
   1  15  -3    0.29    0.91
  -1 -15   3   -0.02    1.02
  -1 -15   3    1.66    0.50
   0  15  -3   -0.60    0.93
   0 -15   3    1.21    1.24
   0 -15   3    0.14    0.45
  -1  15  -3    2.96    1.14
   1 -15   3    1.47    1.54
   1 -15   3    4.42    0.84
  -2  15  -3   -0.62    0.89
   2 -15   3    3.77    1.65
   2 -15   3   -0.12    0.42
  -3  15  -3    0.33    0.95
   3 -15   3    1.47    0.47
   3 -15   3   -0.32    1.86
  -4  15  -3    0.10    0.92
   4 -15   3   -1.50    1.91
   4 -15   3   -0.41    0.67
   6  14  -3    0.30    1.02
  -6 -14   3   -0.48    0.55
   5  14  -3    1.75    1.02
  -5 -14   3    1.08    0.52
   4  14  -3    0.91    0.99
  -4 -14   3    1.89    0.59
   3  14  -3    1.26    1.02
  -3 -14   3    1.08    0.56
   2  14  -3   -0.78    0.89
  -2 -14   3   -0.33    0.73
  -2 -14   3    0.25    0.48
   1  14  -3    0.84    0.87
  -1 -14   3   -0.51    1.04
  -1 -14   3    0.61    0.45
   0  14  -3    2.02    0.90
   0 -14   3    0.21    1.31
  -1  14  -3    3.22    0.94
   1 -14   3    0.35    1.57
  -2  14  -3    0.66    0.81
   2 -14   3    0.19    0.44
   2 -14   3   -0.23    1.69
  -3  14  -3    1.47    0.93
   3 -14   3    1.77    0.51
   3 -14   3   -0.65    1.82
  -4  14  -3   -0.64    0.91
   4 -14   3    1.37    0.41
   4 -14   3   -2.53    1.87
  -5  14  -3    0.49    0.84
   5 -14   3   -0.42    1.91
   7  13  -3   -0.48    1.00
  -7 -13   3   -0.28    0.49
   6  13  -3    1.93    1.07
   5  13  -3    1.04    0.97
  -5 -13   3   -0.81    0.50
   4  13  -3    2.97    1.39
  -4 -13   3    7.20    1.26
   3  13  -3    0.30    0.99
  -3 -13   3    1.92    0.56
   2  13  -3   -0.89    0.90
   2  13  -3   -0.12    0.68
  -2 -13   3    0.37    0.48
  -2 -13   3   -0.29    0.71
   1  13  -3   -0.31    0.79
   1  13  -3    0.84    0.80
  -1 -13   3    0.49    1.07
  -1 -13   3    0.83    0.49
   0  13  -3    4.19    1.08
   0  13  -3    3.26    1.14
   0 -13   3    3.85    1.39
  -1  13  -3    1.55    0.84
  -1  13  -3    0.37    1.00
   1 -13   3    0.88    0.82
   1 -13   3    2.85    0.54
   1 -13   3   -0.94    1.60
  -2  13  -3    1.57    0.81
  -2  13  -3   -1.07    1.16
   2 -13   3    1.79    0.50
   2 -13   3    2.93    1.70
   2 -13   3    1.81    0.59
  -3  13  -3    2.37    0.91
   3 -13   3    1.89    1.84
   3 -13   3    2.10    0.57
  -4  13  -3    0.75    0.80
   4 -13   3   -0.63    0.37
   4 -13   3    1.38    1.88
  -5  13  -3    0.77    0.82
   5 -13   3    0.59    0.36
   5 -13   3    0.04    1.89
  -6  13  -3    1.24    0.83
   6 -13   3   -1.67    1.87
   8  12  -3    2.18    1.03
  -8 -12   3    1.78    0.69
   7  12  -3    0.46    0.97
  -7 -12   3    0.28    0.52
   6  12  -3    6.34    1.96
  -6 -12   3   10.96    1.86
   5  12  -3    1.65    1.16
  -5 -12   3    3.91    0.81
   4  12  -3    1.06    0.96
  -4 -12   3    0.64    0.51
   3  12  -3    3.51    1.19
  -3 -12   3    3.81    0.85
   2  12  -3    1.16    0.68
   2  12  -3    2.90    0.92
  -2 -12   3    2.25    0.78
   1  12  -3    0.44    0.83
   1  12  -3    3.23    0.85
  -1 -12   3    2.00    1.07
   0  12  -3   18.11    3.14
   0 -12   3   17.52    3.11
   0 -12   3   10.67    3.24
  -1  12  -3    1.52    0.93
  -1  12  -3   -0.02    0.71
   1 -12   3    0.31    1.50
   1 -12   3   -0.06    0.57
   1 -12   3   -0.22    0.39
  -2  12  -3   -0.58    1.22
  -2  12  -3    2.84    0.96
   2 -12   3    2.65    1.74
   2 -12   3    2.88    0.80
   2 -12   3    4.90    0.75
  -3  12  -3    4.34    1.15
   3 -12   3    4.42    1.99
   3 -12   3    3.55    1.01
   3 -12   3    5.43    0.96
  -4  12  -3    1.49    0.90
   4 -12   3    1.56    1.88
   4 -12   3    3.22    0.64
  -5  12  -3   -0.28    0.80
   5 -12   3   -0.12    0.31
   5 -12   3   -0.55    1.85
  -6  12  -3   -0.09    0.79
   6 -12   3   -0.18    1.77
  -7  12  -3   -0.41    0.74
   7 -12   3   -0.80    1.79
   9  11  -3    0.36    0.91
   8  11  -3    1.05    0.95
  -8 -11   3    1.31    0.56
   7  11  -3    1.95    1.10
  -7 -11   3    2.65    0.72
   6  11  -3    8.05    2.36
  -6 -11   3   14.01    2.29
   5  11  -3   -0.71    0.89
  -5 -11   3    0.01    0.44
   4  11  -3    0.95    0.94
  -4 -11   3    0.21    0.43
   3  11  -3    6.07    1.48
  -3 -11   3    6.67    1.41
   2  11  -3    4.81    1.10
   2  11  -3    2.72    0.91
  -2 -11   3    4.72    0.97
   1  11  -3    0.37    0.74
   1  11  -3   -0.39    0.74
  -1 -11   3    1.53    0.44
  -1 -11   3   -0.56    0.66
  -1 -11   3    0.81    0.98
   0  11  -3    0.90    0.87
   0  11  -3    1.68    0.82
   0 -11   3    2.45    0.71
   0 -11   3    2.10    0.55
   0 -11   3    2.80    1.32
  -1  11  -3    0.18    0.67
  -1  11  -3    0.95    0.91
   1 -11   3    0.44    0.55
   1 -11   3    1.87    1.51
   1 -11   3    0.58    0.42
  -2  11  -3    3.61    1.00
  -2  11  -3    0.54    1.22
   2 -11   3    5.35    0.81
   2 -11   3    2.75    0.87
   2 -11   3    3.30    1.75
  -3  11  -3   -0.72    0.68
  -3  11  -3   -0.13    1.07
   3 -11   3   -0.33    0.37
   3 -11   3    0.79    0.49
   3 -11   3    0.86    1.62
  -4  11  -3    0.16    0.74
   4 -11   3    0.35    0.48
   4 -11   3    0.71    0.37
   4 -11   3   -0.68    1.63
  -5  11  -3   -0.53    0.77
   5 -11   3   -0.29    0.32
   5 -11   3   -0.49    1.66
  -6  11  -3    1.98    0.79
   6 -11   3    2.43    1.78
  -7  11  -3    0.10    0.75
   7 -11   3   -0.35    1.80
  -8  11  -3    0.39    0.76
   8 -11   3    0.21    1.71
  -9 -10   3    8.43    1.80
   8  10  -3   -0.40    0.88
  -8 -10   3    0.68    0.56
   7  10  -3    2.26    1.02
  -7 -10   3    2.54    0.66
   6  10  -3   -0.10    0.91
  -6 -10   3   -0.13    0.52
   5  10  -3    3.29    1.03
  -5 -10   3    2.43    0.66
   4  10  -3    0.83    0.85
  -4 -10   3    0.25    0.48
   3  10  -3    4.73    1.38
  -3 -10   3    6.42    1.22
   2  10  -3    2.68    0.95
   2  10  -3    2.57    0.79
  -2 -10   3    3.82    0.70
  -2 -10   3    2.75    0.87
  -2 -10   3    2.88    0.74
   1  10  -3    0.85    0.69
   1  10  -3    0.14    0.73
  -1 -10   3    0.26    0.46
  -1 -10   3    1.19    0.41
  -1 -10   3   -0.28    0.66
  -1 -10   3   -1.53    1.01
   0  10  -3    0.59    0.74
   0  10  -3    1.21    0.69
   0 -10   3    1.44    0.43
   0 -10   3    1.71    0.61
   0 -10   3    0.12    0.46
   0 -10   3   -0.79    1.22
  -1  10  -3    9.40    2.29
  -1  10  -3   10.83    2.05
   1 -10   3    9.52    2.04
   1 -10   3    8.95    1.95
   1 -10   3   11.10    1.94
   1 -10   3    7.37    2.27
  -2  10  -3   12.64    3.66
  -2  10  -3   19.41    3.47
   2 -10   3   17.22    3.43
   2 -10   3   15.45    3.42
   2 -10   3   16.39    3.91
   2 -10   3   20.97    3.39
  -3  10  -3    2.06    0.75
  -3  10  -3    1.45    1.09
   3 -10   3    1.27    1.51
   3 -10   3    2.18    0.64
   3 -10   3    2.82    0.58
  -4  10  -3   19.59    4.36
   4 -10   3   24.65    4.28
   4 -10   3   21.68    4.30
  -5  10  -3    1.01    0.66
   5 -10   3    1.41    1.58
   5 -10   3    0.18    0.38
   5 -10   3    1.03    0.35
  -6  10  -3    0.42    0.67
   6 -10   3   -0.03    0.29
   6 -10   3    2.35    1.60
  -7  10  -3    0.72    0.70
   7 -10   3   -0.86    1.63
  -8  10  -3    0.29    0.66
   8 -10   3    2.00    1.72
   9   9  -3   -0.12    0.87
  -9  -9   3    0.12    0.47
   8   9  -3    0.56    0.84
  -8  -9   3    0.28    0.50
   7   9  -3    3.88    1.25
  -7  -9   3    4.92    1.02
   6   9  -3    3.18    1.06
  -6  -9   3    2.98    0.74
   5   9  -3    1.09    0.87
  -5  -9   3    0.90    0.47
   4   9  -3   24.13    5.53
  -4  -9   3   31.25    5.45
   3   9  -3    2.58    0.78
   3   9  -3    0.49    0.46
  -3  -9   3    1.88    0.51
  -3  -9   3    1.66    0.58
   2   9  -3    0.34    0.76
  -2  -9   3    0.84    0.40
  -2  -9   3    0.48    0.48
  -2  -9   3    0.10    0.61
   1   9  -3    0.47    0.63
   1   9  -3    0.10    0.66
  -1  -9   3   -0.17    0.63
  -1  -9   3    0.25    0.41
  -1  -9   3    0.31    0.94
  -1  -9   3    0.84    0.46
   0   9  -3    0.70    0.72
   0   9  -3    1.74    0.67
   0  -9   3    0.68    1.12
   0  -9   3    1.74    0.61
   0  -9   3    0.49    0.50
   0  -9   3    1.79    0.44
  -1   9  -3    0.51    0.80
  -1   9  -3   -1.27    0.57
   1  -9   3   -0.38    1.12
   1  -9   3    0.08    0.49
   1  -9   3   -0.25    0.36
   1  -9   3    0.15    0.42
  -2   9  -3    0.74    0.87
  -2   9  -3    0.27    0.61
   2  -9   3    0.11    0.47
   2  -9   3    0.07    0.34
   2  -9   3    0.00    0.44
   2  -9   3   -0.76    1.27
  -3   9  -3   -0.73    0.92
  -3   9  -3    0.15    0.54
   3  -9   3    1.83    1.45
   3  -9   3    0.56    0.45
   3  -9   3   -0.82    0.47
   3  -9   3    0.13    0.34
  -4   9  -3   19.83    4.06
  -4   9  -3   14.03    4.26
   4  -9   3   23.60    4.01
   4  -9   3   20.79    4.63
   4  -9   3   21.80    4.02
  -5   9  -3   16.01    3.49
   5  -9   3   18.89    3.42
  -6   9  -3    1.43    0.72
   6  -9   3    2.13    0.47
   6  -9   3   -0.13    1.60
  -7   9  -3    0.46    0.68
   7  -9   3   -0.32    0.29
   7  -9   3   -0.76    1.55
  -8   9  -3    0.20    0.64
   8  -9   3   -1.15    1.62
  -9   9  -3    0.50    0.65
   9  -9   3    0.22    1.61
  10   8  -3   -0.03    0.84
 -10  -8   3   -0.35    0.46
   9   8  -3    0.21    0.87
  -9  -8   3    1.26    0.50
   8   8  -3    0.82    0.85
  -8  -8   3    0.94    0.52
   7   8  -3   13.65    3.02
  -7  -8   3   15.27    2.88
   6   8  -3    2.20    1.12
  -6  -8   3    5.03    0.92
   5   8  -3   -0.15    0.78
  -5  -8   3    0.65    0.46
   4   8  -3    0.38    0.36
   4   8  -3   -0.09    0.78
  -4  -8   3    0.47    0.51
  -4  -8   3    0.30    0.44
   3   8  -3   18.99    2.98
   3   8  -3   12.93    3.11
  -3  -8   3   11.45    3.01
  -3  -8   3   16.31    2.98
   2   8  -3    1.85    0.76
  -2  -8   3    0.87    0.57
  -2  -8   3    1.95    0.49
   1   8  -3   36.24    6.49
  -1  -8   3   31.19    6.56
  -1  -8   3   32.83    6.50
  -1  -8   3   35.14    6.45
  -1  -8   3   33.34    6.46
   0   8  -3    4.49    0.96
   0   8  -3    2.96    0.91
   0  -8   3    2.11    1.23
   0  -8   3    3.49    0.80
   0  -8   3    4.22    0.91
   0  -8   3    4.15    0.82
  -1   8  -3   -0.48    0.77
  -1   8  -3    0.43    0.56
   1  -8   3   -0.10    1.19
   1  -8   3    0.29    0.48
   1  -8   3    0.26    0.41
  -2   8  -3    0.44    0.57
  -2   8  -3    2.08    0.84
   2  -8   3    1.39    0.40
   2  -8   3    0.80    0.48
   2  -8   3    1.62    0.50
   2  -8   3   -0.48    1.30
  -3   8  -3    0.51    0.53
  -3   8  -3   -0.67    0.88
   3  -8   3    0.35    0.33
   3  -8   3    0.79    0.46
   3  -8   3    1.16    1.36
   3  -8   3    1.15    0.44
  -4   8  -3    0.05    0.50
  -4   8  -3   -1.01    0.95
   4  -8   3   -0.48    0.33
   4  -8   3    1.03    0.48
   4  -8   3   -0.60    0.36
   4  -8   3   -1.02    1.46
  -5   8  -3    1.77    0.62
   5  -8   3    1.00    1.55
   5  -8   3    0.99    0.66
  -6   8  -3    0.43    0.60
   6  -8   3    0.35    0.25
   6  -8   3    1.44    1.54
  -7   8  -3    3.79    0.96
   7  -8   3    3.33    1.74
  -8   8  -3   -0.27    0.63
   8  -8   3   -1.55    1.55
  -9   8  -3    1.06    0.62
   9  -8   3   -0.82    1.64
 -10   8  -3   -0.38    0.61
  10  -8   3    0.22    1.66
  10   7  -3    0.25    0.84
 -10  -7   3    0.84    0.45
   9   7  -3   -0.29    0.81
  -9  -7   3    0.23    0.44
   8   7  -3    1.67    0.83
  -8  -7   3   -0.53    0.48
   7   7  -3   18.66    4.27
  -7  -7   3   23.33    4.16
   6   7  -3    0.47    0.74
  -6  -7   3    0.94    0.43
   5   7  -3   12.73    2.86
   5   7  -3   13.38    2.69
  -5  -7   3   14.61    2.74
  -5  -7   3   14.39    2.71
   4   7  -3    0.19    0.36
   4   7  -3    1.01    0.72
  -4  -7   3    0.94    0.51
  -4  -7   3    0.99    0.44
   3   7  -3    0.82    0.66
   3   7  -3    0.97    0.36
  -3  -7   3    0.16    0.49
  -3  -7   3    0.10    0.38
   2   7  -3   27.36    4.81
   2   7  -3   23.97    4.89
  -2  -7   3   24.03    4.83
  -2  -7   3   24.72    4.82
   1   7  -3   15.95    3.04
   1   7  -3   16.56    3.04
  -1  -7   3   15.01    2.99
  -1  -7   3   15.00    2.96
  -1  -7   3   14.00    3.11
   0   7  -3   29.02    6.20
   0   7  -3   33.59    6.17
   0  -7   3   33.72    6.13
   0  -7   3   31.09    6.30
   0  -7   3   32.54    6.14
   0  -7   3   32.51    6.18
  -1   7  -3   55.54   10.03
  -1   7  -3   50.78   10.07
   1  -7   3   52.19   10.03
   1  -7   3   53.64   10.01
   1  -7   3   52.21   10.02
   1  -7   3   51.60   10.14
  -2   7  -3    2.56    0.73
  -2   7  -3    1.51    0.97
   2  -7   3   -0.41    1.27
   2  -7   3    5.25    0.74
   2  -7   3    3.24    0.71
   2  -7   3    2.80    0.70
  -3   7  -3   11.58    2.96
  -3   7  -3   14.95    2.72
   3  -7   3   10.43    2.92
   3  -7   3   13.26    2.70
   3  -7   3   16.19    2.70
  -4   7  -3   -0.23    0.49
  -4   7  -3   -0.52    0.91
   4  -7   3    0.01    0.51
   4  -7   3    0.10    0.33
   4  -7   3    0.27    1.30
  -5   7  -3    6.65    1.48
  -5   7  -3    6.63    1.42
   5  -7   3    6.86    1.34
   5  -7   3    6.01    1.91
  -6   7  -3    0.50    0.41
  -6   7  -3    0.20    0.56
   6  -7   3   -0.51    0.66
   6  -7   3   -0.99    1.55
   6  -7   3    0.31    0.23
  -7   7  -3    3.00    0.89
  -7   7  -3    3.68    0.80
   7  -7   3    1.02    1.70
   7  -7   3    4.01    0.76
  -8   7  -3    0.62    0.43
  -8   7  -3   -0.52    0.61
   8  -7   3    0.69    1.59
  -9   7  -3   -0.10    0.60
  -9   7  -3   -0.29    0.43
   9  -7   3   -0.47    1.58
 -10   7  -3   -0.41    0.61
  10  -7   3    0.98    1.63
  10   6  -3    4.73    1.30
 -10  -6   3    5.56    1.11
   9   6  -3    0.35    0.80
   9   6  -3   -1.34    0.79
  -9  -6   3    1.09    0.46
   8   6  -3    0.16    0.76
   8   6  -3   -0.94    0.66
  -8  -6   3    0.05    0.43
  -8  -6   3   -0.25    0.64
   7   6  -3    3.81    1.13
  -7  -6   3    3.21    0.93
  -7  -6   3    4.80    0.87
   6   6  -3    0.50    0.38
   6   6  -3    0.49    0.72
  -6  -6   3    0.09    0.39
  -6  -6   3    0.18    0.55
   5   6  -3    6.87    1.65
   5   6  -3    8.93    1.59
  -5  -6   3    7.57    1.68
  -5  -6   3    7.63    1.61
   4   6  -3    7.20    1.49
  -4  -6   3    6.31    1.51
  -4  -6   3    7.43    1.46
   3   6  -3    0.49    0.67
   3   6  -3    1.62    0.39
  -3  -6   3    0.95    0.53
  -3  -6   3    0.68    0.46
   2   6  -3   77.01   13.35
   2   6  -3   63.84   13.32
  -2  -6   3   78.04   13.33
  -2  -6   3   63.01   13.32
   1   6  -3    0.23    0.60
   1   6  -3    0.77    0.51
  -1  -6   3    0.88    0.43
  -1  -6   3   -0.15    0.76
  -1  -6   3    0.65    0.50
   0   6  -3    3.92    1.07
   0   6  -3    4.21    1.11
   0  -6   3    3.88    1.31
   0  -6   3    4.38    1.06
   0  -6   3    5.47    1.02
   0  -6   3    5.66    0.98
  -1   6  -3   30.73    5.76
  -1   6  -3   30.25    5.69
   1  -6   3   33.04    5.85
   1  -6   3   28.65    5.67
   1  -6   3   27.64    5.69
  -2   6  -3    0.42    0.45
  -2   6  -3    0.49    0.80
   2  -6   3   -0.22    1.07
   2  -6   3   -0.36    0.39
   2  -6   3    0.17    0.41
  -3   6  -3   97.88   17.63
  -3   6  -3  100.45   17.63
  -3   6  -3   82.37   17.67
   3  -6   3   87.61   17.63
   3  -6   3  103.39   17.62
   3  -6   3   83.31   17.71
  -4   6  -3    2.40    0.67
  -4   6  -3    2.62    0.61
  -4   6  -3    3.88    1.02
   4  -6   3    1.92    1.29
   4  -6   3    2.22    0.69
   4  -6   3    2.37    0.56
  -5   6  -3    0.46    0.39
  -5   6  -3    0.81    0.50
  -5   6  -3    0.43    0.91
   5  -6   3    0.30    1.27
   5  -6   3    0.49    0.27
   5  -6   3    0.54    0.58
  -6   6  -3    3.08    1.04
  -6   6  -3    0.64    0.57
  -6   6  -3    0.40    0.40
   6  -6   3    0.00    1.41
   6  -6   3    0.50    0.65
   6  -6   3    0.79    0.26
  -7   6  -3   -0.52    0.37
  -7   6  -3    0.01    0.56
   7  -6   3   -0.10    0.70
   7  -6   3    0.05    1.50
   7  -6   3    0.01    0.21
  -8   6  -3    0.54    0.45
  -8   6  -3    1.10    0.63
   8  -6   3    1.77    1.59
   8  -6   3    1.33    0.32
  -9   6  -3    1.36    0.71
  -9   6  -3    2.70    0.57
   9  -6   3   -0.75    1.63
 -10   6  -3   -0.10    0.61
  10  -6   3    0.78    1.59
  11   5  -3   -0.01    0.84
 -11  -5   3    0.13    0.46
  10   5  -3    5.98    1.31
  10   5  -3    4.51    1.46
   9   5  -3    2.46    0.96
   9   5  -3    2.99    1.12
  -9  -5   3    3.05    0.70
   8   5  -3    0.17    0.86
   8   5  -3    0.26    0.77
  -8  -5   3    0.48    0.41
  -8  -5   3    0.51    0.73
   7   5  -3   -0.55    0.34
   7   5  -3    0.76    0.70
   7   5  -3    0.12    0.73
  -7  -5   3   -0.29    0.39
  -7  -5   3    0.01    0.65
   6   5  -3    1.08    0.37
   6   5  -3   -0.19    0.57
   6   5  -3   -0.14    0.67
  -6  -5   3    0.64    0.51
  -6  -5   3   -0.33    0.55
  -6  -5   3    1.39    0.41
   5   5  -3    1.89    0.48
   5   5  -3    1.77    0.75
  -5  -5   3    2.16    0.52
  -5  -5   3    2.29    0.61
  -5  -5   3    1.50    0.54
   4   5  -3    4.60    1.11
   4   5  -3    6.86    1.03
  -4  -5   3    4.03    1.04
  -4  -5   3    4.00    0.95
   3   5  -3    0.80    0.66
  -3  -5   3    0.97    0.50
  -3  -5   3    0.61    0.41
   2   5  -3  102.29   19.22
  -2  -5   3  100.22   19.21
   1   5  -3   23.88    4.56
   1   5  -3   23.13    4.58
  -1  -5   3   25.43    4.56
  -1  -5   3   20.24    4.60
  -1  -5   3   25.62    4.54
   0   5  -3   29.13    5.90
   0   5  -3   33.49    5.88
   0  -5   3   32.07    5.86
   0  -5   3   28.38    5.89
   0  -5   3   32.36    5.85
   0  -5   3   27.36    5.95
  -1   5  -3  306.19   57.43
   1  -5   3  284.79   55.65
   1  -5   3  298.52   57.73
   1  -5   3  296.78   57.41
  -2   5  -3   18.30    3.63
  -2   5  -3   18.07    3.62
  -2   5  -3   19.84    3.79
   2  -5   3   16.94    3.87
   2  -5   3   18.87    3.63
   2  -5   3   20.17    3.62
  -3   5  -3  165.06   32.81
   3  -5   3  180.54   32.78
  -4   5  -3    1.49    0.42
  -4   5  -3    0.60    0.49
  -4   5  -3    2.43    0.88
   4  -5   3    0.54    0.57
   4  -5   3    0.88    1.15
   4  -5   3    1.08    0.34
  -5   5  -3   10.05    1.96
  -5   5  -3   10.08    1.91
   5  -5   3    6.01    2.22
   5  -5   3   10.34    1.88
   5  -5   3    9.22    2.03
  -6   5  -3    7.35    1.53
  -6   5  -3    4.03    1.59
  -6   5  -3    7.03    1.41
   6  -5   3    7.59    1.88
   6  -5   3    9.36    1.60
   6  -5   3    7.15    1.36
  -7   5  -3    1.00    0.58
  -7   5  -3   -0.51    0.33
   7  -5   3   -1.05    1.43
   7  -5   3    0.64    0.24
  -8   5  -3    0.76    0.63
  -8   5  -3    1.69    0.42
   8  -5   3    1.49    1.55
   8  -5   3    1.23    0.34
  -9   5  -3    2.46    0.93
  -9   5  -3    4.16    0.78
   9  -5   3    3.24    1.77
 -10   5  -3   -0.71    0.62
 -10   5  -3    0.69    0.42
  10  -5   3   -0.80    1.63
 -11   5  -3   -0.06    0.66
  11  -5   3    1.78    1.67
  11   4  -3    1.70    1.23
 -11  -4   3    1.23    0.51
  10   4  -3    5.05    2.02
  10   4  -3    9.66    1.85
 -10  -4   3   10.04    1.77
   9   4  -3    1.91    1.12
   9   4  -3    0.57    0.82
  -9  -4   3    1.88    0.90
  -9  -4   3    0.69    0.42
   8   4  -3    2.10    0.78
   8   4  -3    0.66    0.47
   8   4  -3    0.29    0.99
  -8  -4   3    1.50    0.45
  -8  -4   3    0.59    0.84
   7   4  -3   31.00    5.35
   7   4  -3   28.70    5.27
   7   4  -3   25.32    5.43
  -7  -4   3   22.17    5.36
  -7  -4   3   29.80    5.27
   6   4  -3    4.97    1.29
   6   4  -3    6.67    1.36
   6   4  -3    6.92    1.41
  -6  -4   3    8.02    1.58
  -6  -4   3    5.73    1.30
  -6  -4   3    6.44    1.41
   5   4  -3    7.78    1.43
   5   4  -3    7.12    1.62
   5   4  -3    7.67    1.50
  -5  -4   3    6.79    1.53
  -5  -4   3    7.67    1.44
  -5  -4   3    5.73    1.47
   4   4  -3    8.08    1.61
   4   4  -3    5.68    1.41
  -4  -4   3    6.52    1.42
  -4  -4   3    9.20    1.53
   3   4  -3    1.80    0.70
  -3  -4   3    1.76    0.48
  -3  -4   3    1.04    0.59
   2   4  -3   32.43    6.74
   2   4  -3   39.49    6.78
  -2  -4   3   30.30    6.74
  -2  -4   3   40.92    6.76
   1   4  -3   -0.47    0.60
   1   4  -3    0.95    0.49
  -1  -4   3    1.81    0.41
  -1  -4   3   -0.14    0.49
  -1  -4   3    1.79    0.53
   0   4  -3   11.41    2.32
   0  -4   3   11.13    2.29
   0  -4   3    9.58    2.46
   0  -4   3   12.35    2.27
   0  -4   3   13.36    2.36
  -1   4  -3   18.69    3.98
  -1   4  -3   21.80    4.05
  -1   4  -3   20.78    3.97
   1  -4   3   22.35    3.95
   1  -4   3   18.97    3.98
   1  -4   3   20.31    4.12
  -2   4  -3    3.12    0.71
  -2   4  -3    3.12    0.95
  -2   4  -3    3.75    0.69
   2  -4   3    2.53    1.09
   2  -4   3    2.75    0.68
   2  -4   3    2.38    0.70
  -3   4  -3   31.18    5.94
  -3   4  -3   27.01    5.94
  -3   4  -3   35.14    6.07
   3  -4   3   36.34    6.14
   3  -4   3   30.59    5.95
  -4   4  -3    3.83    0.78
  -4   4  -3    3.10    1.07
  -4   4  -3    3.53    0.72
   4  -4   3    3.09    1.28
   4  -4   3    3.64    0.83
   4  -4   3    2.99    0.68
  -5   4  -3    0.38    0.87
  -5   4  -3    0.43    0.56
  -5   4  -3    2.01    0.40
   5  -4   3    1.93    0.65
   5  -4   3    0.79    1.14
  -6   4  -3    7.27    1.59
  -6   4  -3    7.05    1.46
  -6   4  -3    5.80    1.65
   6  -4   3    7.39    1.91
   6  -4   3    8.05    1.43
  -7   4  -3    1.46    1.15
  -7   4  -3    0.50    0.70
  -7   4  -3    2.21    0.51
   7  -4   3    2.07    1.39
   7  -4   3    2.53    0.47
  -8   4  -3   -0.28    0.30
  -8   4  -3    0.29    0.58
  -8   4  -3   -0.15    0.54
   8  -4   3   -0.01    0.25
   8  -4   3    0.20    1.51
  -9   4  -3    3.38    1.19
  -9   4  -3    5.79    1.14
   9  -4   3    2.42    1.88
   9  -4   3    6.40    1.08
 -10   4  -3    1.46    0.42
 -10   4  -3   -0.37    0.64
  10  -4   3   -0.79    1.61
 -11   4  -3    0.32    0.69
 -11   4  -3    1.68    0.69
  11  -4   3    0.07    1.63
  11   3  -3   -0.38    1.28
 -11  -3   3   -0.27    0.42
  10   3  -3    1.39    1.25
 -10  -3   3    1.74    0.52
   9   3  -3   -0.11    1.16
   9   3  -3    0.53    0.76
  -9  -3   3    0.23    0.37
  -9  -3   3   -1.01    0.85
   8   3  -3   10.95    2.33
   8   3  -3   15.18    2.52
   8   3  -3    8.85    2.53
  -8  -3   3    9.28    2.67
  -8  -3   3   14.46    2.34
   7   3  -3   23.63    4.57
   7   3  -3   22.27    4.48
   7   3  -3   23.11    4.70
  -7  -3   3   24.20    4.48
  -7  -3   3   21.66    4.63
  -7  -3   3   25.91    4.54
   6   3  -3   19.81    3.76
   6   3  -3   17.76    3.95
   6   3  -3   20.60    3.85
  -6  -3   3   20.60    3.82
  -6  -3   3   17.80    3.96
  -6  -3   3   20.19    3.77
   5   3  -3    0.29    0.29
   5   3  -3   -0.06    0.70
   5   3  -3    0.50    0.62
  -5  -3   3    0.68    0.74
  -5  -3   3   -0.19    0.51
  -5  -3   3    0.35    0.32
   4   3  -3   51.84    9.69
   4   3  -3   52.40    9.69
  -4  -3   3   48.47    9.69
  -4  -3   3   50.83    9.68
   3   3  -3    0.54    0.32
   3   3  -3    1.81    0.51
   3   3  -3    1.11    0.66
  -3  -3   3    0.20    0.52
  -3  -3   3    0.77    0.41
   2   3  -3   14.55    2.83
   2   3  -3   15.25    2.74
  -2  -3   3   10.76    2.74
  -2  -3   3   16.84    2.80
   1   3  -3    2.39    0.69
   1   3  -3    2.92    0.65
  -1  -3   3    1.68    0.58
  -1  -3   3    3.02    0.63
   0   3  -3    9.41    1.95
   0   3  -3    9.89    1.98
   0  -3   3    6.70    1.91
   0  -3   3   12.33    2.03
   0  -3   3   10.62    1.99
  -1   3  -3   47.02    8.75
  -1   3  -3   49.75    8.79
   1  -3   3   39.79    8.75
   1  -3   3   44.98    8.75
   1  -3   3   49.52    8.82
  -2   3  -3    3.01    0.74
  -2   3  -3    0.67    0.42
  -2   3  -3    1.17    0.47
   2  -3   3    0.81    0.42
   2  -3   3    0.92    0.42
   2  -3   3    1.91    0.96
  -3   3  -3    1.07    0.47
  -3   3  -3    1.07    0.40
  -3   3  -3    4.05    0.80
   3  -3   3    1.66    0.53
   3  -3   3    0.13    0.38
   3  -3   3    4.36    1.04
  -4   3  -3    3.56    1.18
  -4   3  -3    4.00    0.88
  -4   3  -3    5.51    1.05
   4  -3   3    4.24    0.91
   4  -3   3    5.56    1.02
   4  -3   3    4.21    1.36
  -5   3  -3    1.27    0.83
  -5   3  -3    1.32    0.50
  -5   3  -3    0.34    0.30
   5  -3   3    0.62    0.24
   5  -3   3    0.85    0.59
   5  -3   3    0.71    1.06
  -6   3  -3   23.06    5.23
  -6   3  -3   27.54    5.10
  -6   3  -3   27.17    5.07
   6  -3   3   28.34    5.06
   6  -3   3   21.99    5.37
  -7   3  -3    0.62    0.48
  -7   3  -3   -0.36    0.53
  -7   3  -3   -0.59    0.82
  -7   3  -3    0.62    0.30
   7  -3   3   -0.58    1.29
   7  -3   3    0.43    0.23
  -8   3  -3    5.56    1.21
  -8   3  -3    5.65    1.13
  -8   3  -3    4.84    1.18
   8  -3   3    5.79    1.11
   8  -3   3    5.01    1.76
  -9   3  -3    1.93    0.51
  -9   3  -3    1.70    0.73
   9  -3   3    2.00    0.45
   9  -3   3    1.69    1.56
 -10   3  -3    0.18    0.37
 -10   3  -3    0.26    0.65
  10  -3   3   -1.41    1.59
 -11   3  -3   -0.58    0.43
 -11   3  -3   -0.22    0.66
  11  -3   3    0.03    1.60
  11   2  -3    1.58    1.24
 -11  -2   3    0.73    0.45
 -11  -2   3    0.53    1.08
  10   2  -3    0.22    1.23
 -10  -2   3   -0.20    0.41
   9   2  -3    0.17    1.24
   9   2  -3    0.31    0.34
  -9  -2   3    1.59    0.41
  -9  -2   3   -0.44    0.99
   8   2  -3    0.63    0.39
   8   2  -3    1.17    1.19
   8   2  -3    2.04    0.75
  -8  -2   3    1.66    0.41
  -8  -2   3    0.88    0.99
   7   2  -3    1.71    1.06
   7   2  -3    1.40    0.68
   7   2  -3    0.33    0.32
  -7  -2   3    2.16    0.99
  -7  -2   3   -0.05    0.35
  -7  -2   3    1.66    0.57
   6   2  -3    1.59    0.42
   6   2  -3    1.36    1.01
   6   2  -3    1.95    0.67
  -6  -2   3    1.89    0.96
  -6  -2   3    1.35    0.42
  -6  -2   3    1.76    0.60
   5   2  -3    0.84    0.40
   5   2  -3    1.82    0.89
   5   2  -3    0.88    0.65
  -5  -2   3    2.35    0.41
  -5  -2   3    2.52    0.88
  -5  -2   3    0.95    0.60
   4   2  -3    3.15    0.76
   4   2  -3    2.73    0.88
   4   2  -3    1.80    0.56
  -4  -2   3    3.46    0.57
  -4  -2   3    1.90    0.70
  -4  -2   3    1.64    0.87
   3   2  -3    0.20    0.57
   3   2  -3    0.32    0.29
   3   2  -3    0.62    0.57
  -3  -2   3    0.08    0.50
   2   2  -3  196.89   39.36
   2   2  -3  208.88   39.95
  -2  -2   3  210.96   39.38
  -2  -2   3  201.51   40.24
  -1  -2   3   93.66   17.77
   0  -2   3  106.63   20.86
   0  -2   3  102.58   22.23
   0  -2   3  126.97   22.22
  -1   2  -3    6.78    1.37
  -1   2  -3    5.62    1.19
  -1   2  -3    5.54    1.14
   1  -2   3    4.22    1.12
   1  -2   3    5.50    1.17
   1  -2   3    6.11    1.23
  -2   2  -3    4.63    1.05
  -2   2  -3    6.89    1.17
  -2   2  -3    4.93    1.01
   2  -2   3    5.04    1.07
   2  -2   3    3.77    1.01
   2  -2   3    6.51    1.24
  -3   2  -3   88.62   16.72
  -3   2  -3   86.44   16.75
   3  -2   3   89.21   16.72
  -4   2  -3   17.36    2.98
  -4   2  -3   13.95    2.94
  -4   2  -3   15.59    3.14
   4  -2   3   16.31    3.32
   4  -2   3   14.22    2.93
   4  -2   3   17.06    3.02
  -5   2  -3    1.22    0.49
  -5   2  -3    1.23    0.76
  -5   2  -3    0.58    0.29
   5  -2   3    0.27    0.22
   5  -2   3   -0.51    1.09
  -6   2  -3    4.87    1.04
  -6   2  -3    6.70    1.10
  -6   2  -3    3.66    1.18
  -6   2  -3    5.57    1.15
   6  -2   3    4.94    1.47
   6  -2   3    4.62    1.00
  -7   2  -3   -0.86    0.74
  -7   2  -3    1.72    0.62
  -7   2  -3    1.95    0.39
  -7   2  -3    1.17    0.52
   7  -2   3   -1.51    1.22
   7  -2   3    1.45    0.32
  -8   2  -3   19.76    3.59
  -8   2  -3   15.36    3.64
  -8   2  -3   18.18    3.66
   8  -2   3   20.57    3.57
   8  -2   3   14.61    4.10
  -9   2  -3    0.59    0.68
  -9   2  -3    0.68    0.40
   9  -2   3    0.10    1.41
   9  -2   3    1.17    0.32
 -10   2  -3    3.33    0.69
 -10   2  -3    2.28    0.90
  10  -2   3    2.00    1.67
 -11   2  -3    0.93    0.70
 -11   2  -3    0.01    0.44
  11  -2   3    0.07    1.56
  11   1  -3    0.56    1.29
 -11  -1   3    1.12    0.47
 -11  -1   3    0.71    1.11
  10   1  -3    0.53    1.27
 -10  -1   3    0.20    1.05
 -10  -1   3   -0.25    0.38
   9   1  -3    5.69    2.19
   9   1  -3    9.33    1.85
  -9  -1   3   11.03    1.87
   8   1  -3    1.49    0.42
   8   1  -3    0.94    1.23
  -8  -1   3    1.84    0.45
  -8  -1   3    0.61    1.12
   7   1  -3    0.08    1.06
   7   1  -3    0.44    0.30
  -7  -1   3    0.25    0.32
  -7  -1   3    1.08    1.04
  -7  -1   3    0.45    0.54
   6   1  -3    3.30    1.26
   6   1  -3    5.10    0.91
   6   1  -3    4.28    1.02
  -6  -1   3    4.56    0.91
  -6  -1   3    2.02    1.21
  -6  -1   3    4.19    0.95
   5   1  -3   15.49    3.14
   5   1  -3   16.17    3.23
   5   1  -3   18.64    3.43
  -5  -1   3   16.08    3.13
  -5  -1   3   19.59    3.40
  -5  -1   3   15.76    3.20
   4   1  -3    7.17    1.55
   4   1  -3    7.44    1.41
   4   1  -3    5.93    1.34
  -4  -1   3    8.50    1.84
  -4  -1   3    6.29    1.38
  -4  -1   3    6.71    1.33
   3   1  -3   37.89    7.18
  -3  -1   3   37.37    7.18
   2   1  -3  270.71   49.69
   2   1  -3  259.96   50.05
  -2  -1   3  274.69   50.38
  -2  -1   3  241.00   49.66
   1   1  -3   32.00    5.79
  -1  -1   3   28.72    5.78
   0   1  -3   18.62    3.64
   0   1  -3   18.10    3.64
   0   1  -3   20.81    3.68
   0  -1   3   20.27    3.69
   0  -1   3   17.07    3.65
  -1   1  -3  211.15   40.85
   1  -1   3  207.42   40.85
   1  -1   3  216.94   41.46
  -2   1  -3  323.27   54.85
  -2   1  -3  281.81   54.10
  -2   1  -3  256.26   55.02
   2  -1   3  282.63   54.10
   2  -1   3  305.22   55.35
   2  -1   3  267.57   54.79
  -3   1  -3    0.96    0.44
  -3   1  -3    0.83    0.32
   3  -1   3    0.18    0.51
   3  -1   3   -0.02    0.26
   3  -1   3   -0.22    0.83
  -4   1  -3   18.57    2.98
  -4   1  -3   14.77    2.82
  -4   1  -3   13.58    2.78
   4  -1   3   13.48    2.76
   4  -1   3   15.71    3.17
  -5   1  -3    9.00    2.04
  -5   1  -3    8.84    1.82
  -5   1  -3    8.97    1.81
  -5   1  -3    9.46    1.74
   5  -1   3    8.26    1.71
   5  -1   3    9.69    1.98
  -6   1  -3   -0.10    0.72
  -6   1  -3    0.42    0.30
  -6   1  -3    1.23    0.53
  -6   1  -3    0.44    0.45
   6  -1   3    0.18    0.22
   6  -1   3    1.40    1.02
  -7   1  -3   14.09    2.62
  -7   1  -3   11.36    2.84
  -7   1  -3   14.52    2.68
  -7   1  -3   12.55    2.71
   7  -1   3   11.40    3.12
   7  -1   3   14.22    2.60
  -8   1  -3    4.99    1.18
  -8   1  -3    6.05    1.12
  -8   1  -3    6.17    1.25
  -8   1  -3    2.43    1.29
   8  -1   3    6.20    1.07
   8  -1   3    3.67    1.62
  -9   1  -3    0.01    0.36
  -9   1  -3    0.78    0.65
   9  -1   3    0.22    1.39
   9  -1   3    0.00    0.27
 -10   1  -3    6.22    1.39
 -10   1  -3    7.09    1.33
  10  -1   3    3.24    1.93
 -11   1  -3    2.59    0.71
 -11   1  -3    3.66    0.97
  11  -1   3    3.08    1.63
 -12   1  -3   -0.62    0.49
 -12   1  -3    0.26    0.85
  12  -1   3   -0.90    1.52
  11   0  -3   -0.94    1.32
 -11   0   3    1.00    0.46
 -11   0   3   -0.73    1.12
  10   0  -3    0.80    1.33
 -10   0   3    0.42    0.40
 -10   0   3    0.63    1.08
   9   0  -3    1.56    1.41
   9   0  -3    2.95    0.67
  -9   0   3    3.57    0.69
  -9   0   3    3.14    1.15
   8   0  -3   -0.57    1.22
   8   0  -3    1.87    0.44
  -8   0   3    2.57    0.94
  -8   0   3    2.06    0.47
  -8   0   3   -0.21    1.19
   7   0  -3    3.79    0.64
   7   0  -3    1.29    1.24
  -7   0   3    2.86    0.64
  -7   0   3    2.50    0.79
  -7   0   3    1.85    1.25
   6   0  -3   -0.09    0.26
   6   0  -3    0.58    1.01
  -6   0   3    0.09    0.26
  -6   0   3   -0.78    1.00
  -6   0   3   -0.68    0.47
   5   0  -3   17.02    3.35
   5   0  -3   15.04    3.04
  -5   0   3   15.49    3.03
  -5   0   3   18.32    3.38
  -5   0   3   16.58    3.11
   4   0  -3   -0.11    0.92
   4   0  -3   -0.69    0.54
   4   0  -3    0.21    0.25
  -4   0   3    0.33    0.23
  -4   0   3    3.45    1.04
  -4   0   3    0.29    0.48
   3   0  -3   82.45   16.14
  -3   0   3   87.60   16.14
   2   0  -3   19.18    4.12
  -2   0   3   22.47    4.13
  -2   0   3   22.79    4.20
   0   0  -3   43.56    9.70
   0   0  -3   44.17   10.08
   0   0  -3   45.06    9.47
   0   0   3   55.96    9.83
   0   0   3   53.71    9.53
   0   0   3   52.17   10.30
  -1   0  -3   24.52    4.98
   1   0   3   27.24    4.99
  -2   0  -3   63.44   12.24
  -2   0  -3   65.20   14.63
  -2   0  -3   63.83   14.26
   2   0   3   51.02   13.52
   2   0   3   59.99   14.64
   2   0   3   65.72   12.21
  -3   0  -3  202.87   36.03
  -3   0  -3  184.45   34.28
  -3   0  -3  178.58   35.15
   3   0   3  181.21   34.26
   3   0   3  147.78   35.89
   3   0   3  177.00   35.31
  -4   0  -3    1.04    0.65
  -4   0  -3    0.80    0.46
  -4   0  -3    0.54    0.43
  -4   0  -3    1.13    0.33
   4   0   3    0.68    0.28
   4   0   3    0.93    0.89
  -5   0  -3    6.40    1.64
  -5   0  -3    8.20    1.60
  -5   0  -3    8.05    1.54
  -5   0  -3    7.21    1.82
   5   0   3    8.01    1.78
   5   0   3    7.84    1.51
  -6   0  -3    1.76    0.54
  -6   0  -3    1.19    0.47
  -6   0  -3    2.40    0.70
  -6   0  -3    0.71    0.36
   6   0   3    1.76    1.05
   6   0   3    0.72    0.29
  -7   0  -3    3.25    0.81
  -7   0  -3    1.93    0.51
  -7   0  -3    2.86    0.68
  -7   0  -3    2.40    0.62
   7   0   3    2.97    1.13
   7   0   3    1.66    0.47
  -8   0  -3    1.32    0.63
  -8   0  -3    0.57    0.72
  -8   0  -3    0.13    0.48
  -8   0  -3    1.18    0.35
   8   0   3   -0.17    0.25
   8   0   3    0.06    1.19
  -9   0  -3    1.68    0.49
  -9   0  -3    0.90    0.78
   9   0   3   -0.49    1.35
   9   0   3    2.04    0.42
 -10   0  -3   11.88    1.90
 -10   0  -3    9.22    2.13
  10   0   3    9.25    1.87
  10   0   3    4.13    2.33
 -11   0  -3    5.64    1.27
  11   0   3    3.83    1.76
 -12   0  -3   -0.75    0.50
 -12   0  -3    0.38    0.87
  12   0   3    0.28    1.46
  11  -1  -3   -0.37    1.34
 -11   1   3    0.00    0.46
 -11   1   3    0.97    1.09
  10  -1  -3    0.64    1.36
 -10   1   3    0.89    0.42
 -10   1   3   -0.51    1.06
   9  -1  -3    0.14    1.30
   9  -1  -3    0.28    0.31
  -9   1   3   -0.88    0.96
  -9   1   3    0.37    0.34
   8  -1  -3   26.60    4.70
   8  -1  -3   17.32    5.03
  -8   1   3   26.03    4.70
  -8   1   3   21.27    4.87
   7  -1  -3    0.61    1.16
   7  -1  -3    1.16    0.38
  -7   1   3    2.05    1.12
  -7   1   3    1.61    0.39
  -7   1   3    2.01    0.64
  -7   1   3    2.28    0.83
   6  -1  -3    2.18    1.05
   6  -1  -3    0.20    0.24
  -6   1   3    0.48    0.23
  -6   1   3   -1.26    0.67
  -6   1   3    0.00    0.48
  -6   1   3   -1.11    1.04
   5  -1  -3    7.45    1.67
   5  -1  -3    9.95    2.24
  -5   1   3    8.45    1.67
  -5   1   3    9.18    1.89
  -5   1   3   11.62    1.95
  -5   1   3    9.69    1.80
   4  -1  -3    1.64    0.38
   4  -1  -3    1.94    1.01
  -4   1   3    1.53    0.58
  -4   1   3    1.11    1.11
   3  -1  -3   48.06    9.25
  -3   1   3   48.28    9.27
   2  -1  -3  131.01   25.34
   2  -1  -3  139.65   25.96
   2  -1  -3  122.51   26.22
  -2   1   3  147.61   26.06
  -2   1   3  127.43   25.87
   1  -1  -3   98.04   19.43
   1  -1  -3   98.87   19.60
  -1   1   3   88.11   19.39
  -1   1   3  107.14   19.05
   0  -1  -3   46.63    8.63
   0  -1  -3   43.35    7.93
   0  -1  -3   46.85    9.70
   0   1   3   43.05    9.77
   0   1   3   35.63    7.91
   0   1   3   45.08    8.47
  -1  -1  -3   55.19   11.19
  -1  -1  -3   53.62   10.47
   1   1   3   58.03   12.80
   1   1   3   55.62   10.48
   1   1   3   49.95   11.19
   2   1   3   20.15    3.84
  -3  -1  -3  239.05   42.72
  -3  -1  -3  216.85   40.56
  -3  -1  -3  205.48   41.76
   3   1   3  202.20   41.38
   3   1   3  212.86   40.54
   3   1   3  208.70   43.17
  -4  -1  -3   12.77    2.34
  -4  -1  -3   12.16    2.39
  -4  -1  -3   10.76    2.50
   4   1   3   13.23    2.33
   4   1   3   11.20    2.39
   4   1   3    9.92    2.66
  -5  -1  -3    3.91    1.06
  -5  -1  -3    6.24    1.15
  -5  -1  -3    6.43    1.07
   5   1   3    3.68    1.02
   5   1   3    7.34    1.35
  -6  -1  -3    4.26    0.78
  -6  -1  -3    4.12    0.85
   6   1   3    3.12    0.80
   6   1   3    2.83    1.19
  -7  -1  -3    1.97    0.57
  -7  -1  -3    1.26    0.72
  -7  -1  -3    1.62    0.46
   7   1   3   -0.73    1.10
   7   1   3    2.23    0.42
  -8  -1  -3   -0.30    0.68
  -8  -1  -3   -0.40    0.46
  -8  -1  -3    0.73    0.36
  -8  -1  -3    0.56    0.64
   8   1   3   -0.13    0.25
   8   1   3   -0.20    1.12
  -9  -1  -3    3.32    0.79
  -9  -1  -3    1.36    0.93
  -9  -1  -3    3.56    0.68
  -9  -1  -3    2.41    0.92
   9   1   3    3.10    1.38
   9   1   3    3.00    0.62
 -10  -1  -3    5.42    1.07
 -10  -1  -3    4.91    1.29
  10   1   3    3.00    1.71
  10   1   3    5.51    1.09
 -11  -1  -3    0.05    0.43
 -11  -1  -3    0.20    0.87
  11   1   3    0.31    1.42
 -12  -1  -3    1.76    0.98
 -12  -1  -3    1.14    0.56
  12   1   3    2.04    1.45
  11  -2  -3    1.58    1.39
 -11   2   3   -0.76    1.06
  10  -2  -3    4.33    1.48
 -10   2   3    2.24    0.63
 -10   2   3    3.69    1.13
   9  -2  -3    0.90    1.44
  -9   2   3    2.75    0.63
  -9   2   3    4.43    1.10
   8  -2  -3    4.61    1.77
   8  -2  -3    6.56    1.31
  -8   2   3    7.31    1.31
  -8   2   3    5.42    1.51
   7  -2  -3   26.95    4.91
   7  -2  -3   21.67    5.23
  -7   2   3   25.76    4.96
  -7   2   3   28.96    5.03
  -7   2   3   26.15    4.90
  -7   2   3   20.56    5.19
   6  -2  -3    7.92    2.28
   6  -2  -3   10.86    2.03
  -6   2   3   11.35    2.24
  -6   2   3   11.19    2.03
  -6   2   3   10.29    2.55
  -6   2   3    9.30    2.15
   5  -2  -3    0.47    0.23
   5  -2  -3    1.03    1.04
  -5   2   3    0.28    0.17
  -5   2   3    0.44    0.50
  -5   2   3    0.01    1.06
  -5   2   3   -0.27    0.62
   4  -2  -3    5.07    1.23
  -4   2   3    5.27    1.26
  -4   2   3    5.45    0.90
  -4   2   3    3.15    0.80
  -4   2   3    3.00    0.67
   3  -2  -3    1.00    1.01
  -3   2   3    0.93    0.32
  -3   2   3   -0.06    0.57
  -3   2   3    1.30    1.03
  -3   2   3    1.10    0.49
   2  -2  -3  181.83   34.66
  -2   2   3  169.59   33.51
  -2   2   3  174.01   34.24
  -2   2   3  191.74   34.42
   1  -2  -3    3.25    0.56
   1  -2  -3    0.98    0.67
   1  -2  -3    1.88    0.86
   0  -2  -3   10.94    1.83
   0  -2  -3    9.27    1.80
   0   2   3    8.59    1.79
   0   2   3    9.06    1.81
  -1  -2  -3  125.60   25.89
  -1  -2  -3  129.70   24.97
   1   2   3  139.29   25.88
   1   2   3  120.55   27.82
   1   2   3  133.56   24.98
  -2  -2  -3  136.23   24.38
  -2  -2  -3  139.72   27.81
  -2  -2  -3  123.79   22.95
   2   2   3  115.07   22.92
   2   2   3  106.63   23.89
   2   2   3  132.11   27.37
   3   2   3   81.30   15.43
  -4  -2  -3    0.46    0.31
  -4  -2  -3    0.81    0.44
  -4  -2  -3    0.33    0.57
   4   2   3    0.19    0.71
   4   2   3   -0.29    0.42
   4   2   3    0.49    0.24
  -5  -2  -3    4.00    0.89
  -5  -2  -3    3.44    0.80
  -5  -2  -3    2.76    0.72
   5   2   3    3.09    0.70
   5   2   3    5.83    1.05
   5   2   3    4.06    0.83
  -6  -2  -3    0.97    0.47
  -6  -2  -3    1.35    0.37
  -6  -2  -3    0.22    0.60
   6   2   3    1.82    0.52
   6   2   3   -0.24    0.96
  -7  -2  -3   -0.32    0.59
  -7  -2  -3   -0.07    0.45
  -7  -2  -3    0.36    0.33
   7   2   3    0.58    0.26
   7   2   3    0.50    0.52
   7   2   3    1.29    1.02
  -8  -2  -3    0.01    0.63
  -8  -2  -3    0.08    0.37
  -8  -2  -3    0.24    0.49
   8   2   3    0.33    0.27
   8   2   3   -1.10    1.08
  -9  -2  -3    3.34    0.74
  -9  -2  -3    4.20    0.86
  -9  -2  -3    1.42    0.94
   9   2   3    2.37    1.40
   9   2   3    4.46    0.78
 -10  -2  -3    0.78    0.43
 -10  -2  -3   -0.28    0.78
  10   2   3   -0.15    1.29
 -11  -2  -3    2.13    0.96
  11   2   3    2.34    1.46
 -12  -2  -3   -0.12    0.48
 -12  -2  -3   -0.20    0.92
  12   2   3    0.40    1.36
  11  -3  -3    0.15    1.46
 -11   3   3   -0.15    0.97
  10  -3  -3    2.37    1.66
 -10   3   3    5.56    1.25
   9  -3  -3    5.34    2.19
  -9   3   3    7.67    1.91
  -9   3   3   10.54    1.77
   8  -3  -3   -0.59    1.28
  -8   3   3   -0.48    0.26
  -8   3   3   -0.01    0.78
   7  -3  -3   13.95    2.87
  -7   3   3   11.85    3.10
  -7   3   3   13.21    2.59
  -7   3   3   15.28    2.76
   6  -3  -3    4.55    1.44
  -6   3   3    5.83    1.08
  -6   3   3    3.13    1.41
  -6   3   3    4.47    0.96
  -6   3   3    7.52    1.30
   5  -3  -3    2.49    1.25
  -5   3   3    3.82    1.25
  -5   3   3    3.82    0.82
  -5   3   3    3.48    0.89
   4  -3  -3   68.74   11.82
  -4   3   3   60.94   11.70
  -4   3   3   53.54   11.70
  -4   3   3   62.70   11.73
  -4   3   3   67.06   11.83
   3  -3  -3   12.67    2.71
  -3   3   3   13.30    2.51
  -3   3   3   11.81    3.04
  -3   3   3   13.34    2.51
   2  -3  -3   39.44    7.77
   2  -3  -3   41.88    7.86
  -2   3   3   40.98    7.76
   1  -3  -3   67.84   13.25
   1  -3  -3   70.86   13.19
   0  -3  -3   93.40   17.14
   0  -3  -3   88.00   18.59
   0   3   3   94.92   18.39
   0   3   3   87.58   17.12
   0   3   3   73.86   19.82
  -1  -3  -3  145.62   26.15
  -1  -3  -3  128.83   24.56
   1   3   3  146.02   28.54
   1   3   3  124.40   24.54
   1   3   3  127.37   25.37
  -2  -3  -3  112.60   21.56
  -2  -3  -3  118.23   24.86
  -2  -3  -3  121.39   22.74
   2   3   3  110.83   21.56
   2   3   3  112.13   22.66
  -3  -3  -3   18.55    3.80
  -3  -3  -3   17.57    3.86
  -3  -3  -3   19.03    3.78
   3   3   3   22.40    3.77
   3   3   3   20.29    3.81
   3   3   3   19.45    3.88
  -4  -3  -3   49.51    9.23
  -4  -3  -3   48.20    9.20
   4   3   3   47.56    9.21
  -5  -3  -3    0.58    0.58
  -5  -3  -3   -0.17    0.45
  -5  -3  -3    1.24    0.36
   5   3   3    0.81    0.30
   5   3   3    1.23    0.50
   5   3   3    1.13    0.76
  -6  -3  -3    2.87    0.66
  -6  -3  -3    2.36    0.50
  -6  -3  -3    2.11    0.59
   6   3   3    3.55    0.96
   6   3   3    1.23    0.45
   6   3   3    1.32    0.64
  -7  -3  -3    5.16    0.97
  -7  -3  -3    4.10    0.92
  -7  -3  -3    4.48    1.05
   7   3   3    4.49    0.89
   7   3   3    3.91    1.01
   7   3   3    4.89    1.29
  -8  -3  -3    0.91    0.51
  -8  -3  -3    0.10    0.66
  -8  -3  -3    1.64    0.39
   8   3   3   -0.56    1.03
   8   3   3   -0.25    0.59
   8   3   3    0.45    0.29
  -9  -3  -3    0.63    0.71
  -9  -3  -3    0.44    0.40
   9   3   3    0.57    1.20
   9   3   3    0.41    0.30
 -10  -3  -3    2.91    1.09
  10   3   3    5.55    1.44
 -11  -3  -3    1.24    0.93
 -11  -3  -3    2.18    0.61
  11   3   3    3.51    1.41
 -12  -3  -3    1.91    0.55
 -12  -3  -3    0.64    0.93
  12   3   3    0.55    1.35
  10  -4  -3    3.74    1.66
 -10   4   3    4.37    1.18
   9  -4  -3    1.46    1.34
  -9   4   3    0.52    0.82
  -9   4   3   -0.01    0.27
   8  -4  -3   -1.24    1.31
  -8   4   3   -0.44    0.31
  -8   4   3    0.32    0.76
  -8   4   3   -0.10    0.23
   7  -4  -3    1.10    1.33
  -7   4   3    1.62    0.79
  -7   4   3    2.62    0.49
  -7   4   3    1.78    0.49
   6  -4  -3    4.94    1.62
  -6   4   3    5.62    1.12
  -6   4   3    4.54    1.20
  -6   4   3    6.10    1.10
  -6   4   3    5.41    1.24
   5  -4  -3   -0.32    1.13
  -5   4   3    1.19    0.59
  -5   4   3    0.67    1.09
   4  -4  -3   15.32    3.42
  -4   4   3   15.90    3.11
  -4   4   3   16.43    3.48
   3  -4  -3    9.08    2.04
   3  -4  -3   10.67    2.14
  -3   4   3   10.68    1.99
  -3   4   3    7.80    2.10
   2  -4  -3   15.06    2.95
  -2   4   3   14.94    2.95
   1  -4  -3    8.28    1.64
   1  -4  -3    7.10    1.75
   1  -4  -3    6.76    1.91
  -1   4   3    9.82    2.13
  -1   4   3    9.74    1.64
  -1   4   3    7.48    1.74
   0  -4  -3   26.05    4.98
   0  -4  -3   25.33    4.83
   0  -4  -3   26.01    4.84
   0   4   3   26.68    4.85
   0   4   3   29.10    4.97
   0   4   3   22.03    4.83
  -1  -4  -3    4.67    1.22
  -1  -4  -3    6.16    1.36
   1   4   3    6.64    1.33
   1   4   3    6.54    1.26
  -2  -4  -3    7.84    1.45
  -2  -4  -3    6.57    1.41
   2   4   3   11.29    1.73
   2   4   3    5.50    1.39
   2   4   3    7.18    1.49
  -3  -4  -3   76.59   15.18
  -3  -4  -3   85.21   15.19
   3   4   3   78.25   15.18
  -4  -4  -3   13.54    2.68
  -4  -4  -3   11.96    2.61
  -4  -4  -3   12.90    2.58
   4   4   3   13.15    2.56
   4   4   3   16.09    2.71
   4   4   3   13.16    2.65
  -5  -4  -3    1.75    0.67
  -5  -4  -3    1.76    0.51
  -5  -4  -3    2.16    0.58
   5   4   3    2.00    0.47
   5   4   3    2.57    0.83
   5   4   3    1.98    0.66
  -6  -4  -3   -0.11    0.42
  -6  -4  -3    0.81    0.57
  -6  -4  -3   -0.11    0.34
   6   4   3    0.79    0.81
   6   4   3    0.92    0.54
   6   4   3    0.25    0.28
  -7  -4  -3   14.59    2.81
  -7  -4  -3   14.99    2.84
  -7  -4  -3   14.39    2.93
   7   4   3   15.38    3.12
   7   4   3   14.48    2.88
   7   4   3   14.06    2.79
  -8  -4  -3    0.19    0.39
  -8  -4  -3   -0.12    0.63
  -8  -4  -3   -0.32    0.48
   8   4   3   -0.14    0.61
   8   4   3    0.54    0.98
   8   4   3    0.76    0.31
  -9  -4  -3    0.64    0.69
  -9  -4  -3    0.13    0.40
   9   4   3    0.77    0.65
   9   4   3    0.17    1.14
 -10  -4  -3    9.66    2.05
  10   4   3    7.70    2.07
 -11  -4  -3    3.13    0.72
  11   4   3    1.93    1.39
 -12  -4  -3    0.77    0.51
 -12  -4  -3    1.03    0.92
  12   4   3    1.50    1.31
  10  -5  -3    0.16    1.47
 -10   5   3    0.22    0.79
   9  -5  -3    0.67    1.43
  -9   5   3    1.46    0.84
   8  -5  -3    2.39    1.38
  -8   5   3    1.43    0.79
   7  -5  -3    3.29    1.37
  -7   5   3    1.54    0.78
   6  -5  -3   -0.14    1.20
  -6   5   3   -0.42    1.04
  -6   5   3    0.40    0.61
   5  -5  -3    7.12    1.64
  -5   5   3    4.49    1.59
  -5   5   3    7.52    1.45
   4  -5  -3    0.00    1.08
   4  -5  -3   -0.39    0.65
  -4   5   3   -0.04    0.99
  -4   5   3   -0.33    0.57
   3  -5  -3    6.65    1.64
   3  -5  -3    6.28    1.36
  -3   5   3    7.47    1.67
  -3   5   3    5.86    1.35
   2  -5  -3  188.62   35.76
   1  -5  -3    2.65    0.54
   1  -5  -3    2.46    1.12
   1  -5  -3    1.85    0.65
  -1   5   3    2.31    0.65
  -1   5   3    3.88    1.00
   0  -5  -3   11.19    1.74
   0  -5  -3    7.93    1.52
   0  -5  -3    7.00    1.57
   0   5   3    7.14    1.51
   0   5   3    7.22    1.58
   0   5   3    8.25    1.66
  -1  -5  -3   -0.55    0.76
  -1  -5  -3    0.65    0.28
  -1  -5  -3    0.33    0.37
   1   5   3    0.46    0.46
   1   5   3    0.46    0.71
   1   5   3    0.36    0.26
  -2  -5  -3    7.21    1.38
  -2  -5  -3    4.96    1.33
   2   5   3    6.38    1.30
   2   5   3    6.62    1.43
   2   5   3    7.90    1.42
  -3  -5  -3    2.67    0.70
  -3  -5  -3    2.62    0.66
   3   5   3    2.65    0.78
   3   5   3    3.92    0.90
   3   5   3    4.01    0.72
  -4  -5  -3   25.38    5.85
  -4  -5  -3   31.35    5.80
  -4  -5  -3   30.02    5.81
   4   5   3   30.57    5.83
   4   5   3   33.12    5.79
   4   5   3   31.61    5.86
  -5  -5  -3   34.86    6.49
  -5  -5  -3   30.37    6.54
  -5  -5  -3   34.34    6.50
   5   5   3   37.92    6.49
   5   5   3   32.54    6.52
   5   5   3   33.67    6.56
  -6  -5  -3   18.06    3.33
  -6  -5  -3   16.38    3.41
  -6  -5  -3   17.83    3.36
   6   5   3   16.70    3.50
   6   5   3   16.73    3.32
   6   5   3   18.21    3.39
  -7  -5  -3   -0.08    0.58
  -7  -5  -3    0.63    0.43
  -7  -5  -3    0.19    0.35
   7   5   3   -0.50    0.58
   7   5   3    0.12    0.28
   7   5   3    0.67    0.85
  -8  -5  -3    7.31    1.68
  -8  -5  -3    9.12    1.63
  -8  -5  -3    9.34    1.87
   8   5   3    8.00    1.60
   8   5   3    5.52    1.81
   8   5   3    8.65    1.78
  -9  -5  -3    0.32    0.72
  -9  -5  -3   -0.09    0.41
   9   5   3   -0.44    1.11
   9   5   3   -0.66    0.65
 -10  -5  -3    1.02    1.34
 -10  -5  -3    1.32    0.49
  10   5   3    0.84    0.75
  10   5   3    1.84    1.20
 -11  -5  -3    5.16    0.92
  11   5   3    0.27    1.51
 -12  -5  -3   -0.41    0.48
  12   5   3    0.43    1.35
  10  -6  -3    0.56    1.49
 -10   6   3   -0.64    0.78
   9  -6  -3    1.03    1.42
  -9   6   3    0.63    0.73
   8  -6  -3    0.94    1.40
  -8   6   3    0.23    0.69
  -7   6   3   13.63    2.75
   6  -6  -3   -0.90    1.25
  -6   6   3    0.13    0.61
   5  -6  -3    6.74    1.95
   5  -6  -3    8.98    1.77
  -5   6   3    7.52    1.89
  -5   6   3    8.79    1.75
   4  -6  -3    0.74    0.63
   4  -6  -3    0.03    1.12
  -4   6   3    1.38    0.93
  -4   6   3   -0.40    0.54
   3  -6  -3   15.60    3.00
   3  -6  -3   14.13    2.85
  -3   6   3   14.05    2.84
  -3   6   3   14.26    3.25
   2  -6  -3  131.40   24.03
   2  -6  -3  116.40   23.97
  -2   6   3  132.98   23.97
  -2   6   3  125.20   24.03
   1  -6  -3   35.03    6.14
   1  -6  -3   28.51    6.36
   1  -6  -3   29.63    6.17
  -1   6   3   35.02    6.14
  -1   6   3   34.04    6.17
  -1   6   3   25.46    6.33
   0  -6  -3    1.99    0.97
   0  -6  -3    2.25    0.53
   0  -6  -3    1.69    0.45
   0   6   3    1.86    0.44
   0   6   3    3.99    0.87
   0   6   3    1.96    0.57
  -1  -6  -3  171.95   36.19
  -1  -6  -3  182.24   34.78
  -1  -6  -3  174.26   33.49
   1   6   3  178.20   35.79
   1   6   3  175.31   34.63
   1   6   3  176.71   33.50
  -2  -6  -3    0.60    0.38
  -2  -6  -3    1.33    0.45
   2   6   3    1.05    0.36
   2   6   3    2.27    0.67
   2   6   3    1.68    0.57
  -3  -6  -3   83.37   16.97
   3   6   3   88.10   16.98
   3   6   3   97.04   16.99
  -4  -6  -3   15.92    2.97
  -4  -6  -3   16.30    2.99
   4   6   3   14.75    3.03
   4   6   3   12.77    3.07
   4   6   3   16.09    2.95
  -5  -6  -3    0.92    0.56
  -5  -6  -3    0.93    0.67
  -5  -6  -3    2.55    0.52
   5   6   3    2.72    0.47
   5   6   3    2.04    0.68
   5   6   3    2.03    0.74
  -6  -6  -3    9.70    1.93
  -6  -6  -3    9.73    1.96
  -6  -6  -3   10.96    2.05
   6   6   3    9.47    2.02
   6   6   3    8.91    1.91
   6   6   3    9.64    2.15
  -7  -6  -3    0.72    0.48
  -7  -6  -3    0.43    0.58
  -7  -6  -3    1.40    0.42
   7   6   3   -0.34    0.60
   7   6   3    0.77    0.87
   7   6   3    0.82    0.35
  -8  -6  -3    3.05    0.80
  -8  -6  -3    2.86    0.87
  -8  -6  -3    3.35    0.72
   8   6   3    3.68    1.13
   8   6   3    2.81    0.89
  -9  -6  -3    0.23    0.70
  -9  -6  -3    0.57    0.41
   9   6   3    0.53    0.68
   9   6   3   -0.95    1.08
 -10  -6  -3    0.79    0.48
  10   6   3    1.29    1.18
  10   6   3    1.04    0.73
 -11  -6  -3    0.21    0.45
  11   6   3   -0.76    0.79
  11   6   3    1.73    1.25
  10  -7  -3    0.68    1.44
 -10   7   3   -0.31    0.77
   9  -7  -3   -0.06    1.46
  -9   7   3    0.25    0.74
   8  -7  -3    2.47    1.48
  -8   7   3    0.92    0.78
   7  -7  -3    3.17    1.48
  -7   7   3    3.10    0.89
   6  -7  -3   -0.94    1.31
  -6   7   3    0.50    0.59
   5  -7  -3    4.24    1.08
   5  -7  -3    4.31    1.49
  -5   7   3    5.37    1.04
  -5   7   3    2.84    1.36
   4  -7  -3    0.41    0.58
   4  -7  -3   -0.19    1.20
  -4   7   3   -0.08    0.55
  -4   7   3   -0.73    1.03
   3  -7  -3    1.66    0.59
   3  -7  -3    1.78    1.25
  -3   7   3   -0.08    1.03
  -3   7   3    2.66    0.63
   2  -7  -3   57.62   11.67
   2  -7  -3   57.52   11.65
   2  -7  -3   60.04   11.79
  -2   7   3   71.00   11.68
  -2   7   3   61.64   11.79
   1  -7  -3    4.88    1.12
   1  -7  -3    5.60    1.52
   1  -7  -3    5.08    1.08
  -1   7   3    6.07    1.08
  -1   7   3    5.22    1.40
  -1   7   3    5.63    1.14
   0  -7  -3   -0.03    0.37
   0  -7  -3    0.00    0.24
   0  -7  -3   -0.91    0.93
   0   7   3   -0.13    0.47
   0   7   3    0.45    0.23
   0   7   3    0.90    0.90
  -1  -7  -3   11.86    2.52
  -1  -7  -3   13.91    2.82
  -1  -7  -3   14.12    2.56
   1   7   3   15.43    2.76
   1   7   3   12.71    2.52
   1   7   3   12.97    2.59
  -2  -7  -3    3.50    0.71
  -2  -7  -3    2.78    0.66
  -2  -7  -3    4.97    0.94
   2   7   3    2.40    0.79
   2   7   3    5.09    0.88
   2   7   3    2.17    0.65
  -3  -7  -3  134.34   26.91
   3   7   3  135.37   26.91
   3   7   3  153.24   26.93
   3   7   3  144.82   26.92
  -4  -7  -3    1.35    0.49
  -4  -7  -3    1.82    0.53
   4   7   3    2.15    0.46
   4   7   3    2.11    0.71
   4   7   3    0.18    0.67
   4   7   3    2.79    0.71
  -5  -7  -3    7.52    1.26
  -5  -7  -3    5.14    1.20
   5   7   3    6.06    1.44
   5   7   3    5.44    1.28
  -6  -7  -3    3.31    0.72
  -6  -7  -3    2.66    0.74
  -6  -7  -3    3.22    0.80
   6   7   3    3.46    0.92
   6   7   3    2.76    0.86
   6   7   3    3.14    0.68
  -7  -7  -3    1.15    0.52
  -7  -7  -3    0.94    0.65
  -7  -7  -3    1.59    0.47
   7   7   3    1.26    0.40
   7   7   3    1.04    0.86
   7   7   3    0.88    0.70
  -8  -7  -3    0.02    0.45
  -8  -7  -3   -0.91    0.63
   8   7   3    1.23    0.69
   8   7   3    0.44    0.92
  -9  -7  -3    3.71    1.11
   9   7   3    5.80    1.12
   9   7   3    4.53    1.36
 -10  -7  -3    0.15    0.41
  10   7   3   -1.06    1.14
  10   7   3   -0.84    0.74
 -11  -7  -3    0.51    0.44
  11   7   3    0.34    0.78
  11   7   3   -1.13    1.13
   9  -8  -3   -0.57    1.53
  -9   8   3    2.22    0.77
   8  -8  -3    1.87    1.48
  -8   8   3    0.02    0.68
   7  -8  -3    3.02    1.47
  -7   8   3    2.26    0.81
   6  -8  -3   -0.66    1.38
  -6   8   3   -0.13    0.63
   5  -8  -3   -1.28    1.34
  -5   8   3    1.39    0.60
   4  -8  -3    0.38    0.59
   4  -8  -3    0.79    1.27
  -4   8   3    0.20    1.05
  -4   8   3   -0.16    0.57
   3  -8  -3    1.03    1.23
   3  -8  -3    0.05    0.53
  -3   8   3    0.89    0.55
  -3   8   3    0.62    1.07
   2  -8  -3    1.85    0.59
   2  -8  -3    2.74    0.47
   2  -8  -3    1.07    1.17
  -2   8   3    0.86    0.63
  -2   8   3    1.54    1.16
   1  -8  -3   26.62    4.62
   1  -8  -3   22.20    4.27
   1  -8  -3   21.73    4.30
  -1   8   3   20.30    4.27
  -1   8   3   25.40    4.56
  -1   8   3   24.29    4.31
   0  -8  -3    2.32    0.45
   0  -8  -3    1.52    1.06
   0  -8  -3    1.52    0.54
   0   8   3    1.92    0.44
   0   8   3    2.52    0.61
   0   8   3    0.38    0.97
  -1  -8  -3   20.31    3.88
  -1  -8  -3   17.70    3.68
   1   8   3   22.80    3.86
   1   8   3   18.18    3.72
  -2  -8  -3    1.05    0.48
  -2  -8  -3    1.34    0.40
  -2  -8  -3    1.31    0.86
   2   8   3    1.76    0.36
   2   8   3    0.63    0.70
   2   8   3    0.49    0.61
  -3  -8  -3   77.13   14.68
   3   8   3   79.37   14.67
   3   8   3   80.21   14.71
   3   8   3   82.57   14.69
   3   8   3   67.50   14.70
  -4  -8  -3    5.84    1.15
  -4  -8  -3    4.11    1.03
   4   8   3    6.06    1.12
   4   8   3    4.34    1.16
   4   8   3    4.63    1.01
   4   8   3    6.49    1.19
  -5  -8  -3    0.59    0.39
  -5  -8  -3    0.27    0.44
   5   8   3    0.23    0.58
   5   8   3    0.72    0.63
   5   8   3    0.34    0.30
   5   8   3    0.48    0.57
  -6  -8  -3    3.03    0.79
  -6  -8  -3    3.03    0.75
   6   8   3    2.47    0.72
   6   8   3    3.98    0.95
   6   8   3    4.78    0.89
   6   8   3    3.72    0.92
  -7  -8  -3    1.81    0.63
   7   8   3    1.78    0.82
   7   8   3    2.61    0.90
  -8  -8  -3    0.08    0.41
  -8  -8  -3   -0.06    0.65
   8   8   3   -0.15    0.69
   8   8   3    0.60    0.86
  -9  -8  -3   11.27    2.41
   9   8   3    7.85    2.10
   9   8   3   11.91    2.16
 -10  -8  -3    0.14    0.47
  10   8   3   -0.68    0.75
  10   8   3   -0.91    1.06
 -11  -8  -3    0.70    0.50
  11   8   3    0.40    0.78
   9  -9  -3    2.72    1.51
  -9   9   3    0.60    0.67
   8  -9  -3    0.52    1.47
  -8   9   3   -0.81    0.64
   7  -9  -3    3.95    1.78
  -7   9   3    7.17    1.43
   6  -9  -3    0.78    1.46
  -6   9   3    1.27    0.67
   5  -9  -3   -0.53    1.35
  -5   9   3    1.08    0.63
   4  -9  -3    1.51    1.33
  -4   9   3    1.48    1.19
   3  -9  -3   22.12    3.89
   3  -9  -3   16.34    3.96
   3  -9  -3   23.21    3.91
   3  -9  -3   16.61    4.36
  -3   9   3   21.00    3.98
  -3   9   3   14.12    4.25
   2  -9  -3    0.50    1.15
   2  -9  -3    0.87    0.26
   2  -9  -3    0.62    0.49
  -2   9   3    1.18    0.56
  -2   9   3   -0.05    1.06
   1  -9  -3   24.73    5.30
   1  -9  -3   31.27    5.28
   1  -9  -3   25.65    5.59
  -1   9   3   30.50    5.32
  -1   9   3   26.34    5.53
  -1   9   3   25.98    5.28
   0  -9  -3    0.28    0.42
   0  -9  -3    1.47    1.07
   0  -9  -3    0.92    0.32
   0   9   3    0.49    0.53
   0   9   3    1.59    0.32
   0   9   3   -0.04    0.97
  -1  -9  -3    7.53    1.54
  -1  -9  -3    7.72    1.50
  -1  -9  -3    8.68    1.70
   1   9   3    6.78    1.65
   1   9   3    6.92    1.49
   1   9   3    8.03    1.69
  -2  -9  -3    0.35    0.40
  -2  -9  -3    1.85    0.86
  -2  -9  -3    0.56    0.34
   2   9   3    0.70    0.60
   2   9   3    0.25    0.30
   2   9   3    0.68    0.72
  -3  -9  -3    0.86    0.43
  -3  -9  -3    1.34    0.45
   3   9   3    1.86    0.87
   3   9   3    1.76    0.63
   3   9   3    1.19    0.37
   3   9   3    1.18    0.68
  -4  -9  -3    4.77    1.06
  -4  -9  -3    4.63    1.09
   4   9   3    5.83    1.11
   4   9   3    5.43    1.22
   4   9   3    5.95    1.23
   4   9   3    5.56    1.16
  -5  -9  -3   27.64    4.91
  -5  -9  -3   24.96    4.92
   5   9   3   27.04    4.90
   5   9   3   27.07    4.98
   5   9   3   26.02    4.96
   5   9   3   21.29    4.96
  -6  -9  -3    1.61    0.47
  -6  -9  -3    0.08    0.47
   6   9   3    0.69    0.69
   6   9   3    0.49    0.57
   6   9   3    0.58    0.72
  -7  -9  -3    0.38    0.45
   7   9   3    0.25    0.76
   7   9   3    0.73    0.80
   7   9   3   -0.29    0.64
  -8  -9  -3    2.15    0.54
   8   9   3    0.74    0.86
   8   9   3    1.93    0.80
  -9  -9  -3    0.89    0.49
   9   9   3    0.68    0.77
   9   9   3   -0.35    0.94
 -10  -9  -3   -0.29    0.44
  10   9   3    0.18    0.74
  10   9   3   -1.90    1.36
 -11  -9  -3    6.53    1.20
  11   9   3    3.28    1.28
   8 -10  -3   -0.98    1.45
  -8  10   3   -0.11    0.67
   7 -10  -3    1.32    1.47
  -7  10   3    0.52    0.65
   6 -10  -3    1.64    1.52
  -6  10   3    3.05    0.80
   5 -10  -3   -0.65    1.46
  -5  10   3    1.78    0.70
   4 -10  -3    0.00    1.41
  -4  10   3    1.82    0.76
   3 -10  -3    1.72    0.38
   3 -10  -3    2.09    0.45
   3 -10  -3    0.14    1.33
  -3  10   3    1.06    1.21
  -3  10   3    2.10    0.75
   2 -10  -3    1.02    1.25
   2 -10  -3    0.22    0.40
   2 -10  -3    0.13    0.49
   2 -10  -3    0.03    0.24
  -2  10   3   -1.14    1.10
  -2  10   3    0.13    0.58
   1 -10  -3    2.39    0.54
   1 -10  -3    2.40    1.32
   1 -10  -3    2.35    0.65
  -1  10   3    2.77    0.53
  -1  10   3    1.24    0.74
  -1  10   3    3.58    1.22
   0 -10  -3    8.26    1.76
   0 -10  -3    7.88    1.42
   0 -10  -3    6.21    1.46
   0  10   3    9.09    1.73
   0  10   3    6.80    1.40
   0  10   3    6.03    1.46
  -1 -10  -3    0.53    0.41
  -1 -10  -3    0.68    0.95
  -1 -10  -3   -0.20    0.32
   1  10   3   -0.20    0.95
   1  10   3    0.41    0.59
   1  10   3    0.01    0.28
  -2 -10  -3   -0.29    0.34
  -2 -10  -3    0.45    0.40
  -2 -10  -3   -1.27    0.90
   2  10   3   -0.71    0.88
   2  10   3    0.45    0.61
   2  10   3    0.12    0.29
  -3 -10  -3    0.55    0.52
  -3 -10  -3    1.73    0.47
   3  10   3    1.99    0.44
   3  10   3    0.93    0.70
   3  10   3    2.03    0.79
  -4 -10  -3    0.90    0.48
  -4 -10  -3    1.27    0.44
   4  10   3    0.73    0.67
   4  10   3    1.38    0.38
   4  10   3    0.43    0.82
   4  10   3    0.41    0.73
  -5 -10  -3   -0.03    0.39
  -5 -10  -3   -0.70    0.47
   5  10   3   -0.04    0.60
   5  10   3    0.12    0.54
   5  10   3    0.46    0.75
  -6 -10  -3    0.01    0.42
   6  10   3    0.43    0.73
   6  10   3   -0.22    0.63
   6  10   3    0.13    0.52
  -7 -10  -3    2.90    0.63
   7  10   3    1.82    0.82
   7  10   3    2.44    0.68
   7  10   3    1.91    0.92
  -8 -10  -3    0.85    0.53
   8  10   3    1.41    0.70
   8  10   3    1.98    0.88
   8  10   3    1.02    0.82
  -9 -10  -3    0.01    0.47
   9  10   3   -1.03    0.79
 -10 -10  -3   -0.57    0.47
  10  10   3    0.56    0.81
   8 -11  -3   -1.60    1.42
  -8  11   3   -0.93    0.66
   7 -11  -3   -0.80    1.44
  -7  11   3    0.56    0.64
   6 -11  -3    8.24    2.40
  -6  11   3   10.71    2.08
   5 -11  -3    2.09    1.62
  -5  11   3    5.46    1.10
   4 -11  -3   -0.60    1.32
  -4  11   3    0.39    0.70
   3 -11  -3    4.39    0.82
   3 -11  -3    3.72    0.83
   3 -11  -3    4.11    1.58
  -3  11   3    3.26    1.00
   2 -11  -3    0.62    0.31
   2 -11  -3    1.47    1.41
   2 -11  -3    1.15    0.46
  -2  11   3    0.48    1.26
  -2  11   3    1.27    0.64
   1 -11  -3    0.09    0.29
   1 -11  -3    1.10    1.31
   1 -11  -3    0.03    0.47
  -1  11   3    0.46    0.29
  -1  11   3   -0.37    1.19
  -1  11   3    0.43    0.61
   0 -11  -3    2.09    1.27
   0 -11  -3    1.85    0.57
   0  11   3    2.82    1.21
   0  11   3    2.08    0.75
  -1 -11  -3    3.54    1.02
  -1 -11  -3    4.29    1.39
  -1 -11  -3    6.55    1.06
   1  11   3    4.40    1.43
   1  11   3    4.30    1.13
   1  11   3    5.99    1.03
  -2 -11  -3    0.61    0.44
  -2 -11  -3   -0.36    0.95
  -2 -11  -3    0.34    0.36
   2  11   3    0.34    0.34
   2  11   3    0.56    0.70
   2  11   3    0.93    0.96
  -3 -11  -3    0.18    0.43
  -3 -11  -3   -0.17    0.40
   3  11   3    0.13    0.90
   3  11   3    0.38    0.68
   3  11   3    0.30    0.31
  -4 -11  -3   15.71    2.88
  -4 -11  -3   13.21    2.89
   4  11   3   14.35    3.12
   4  11   3   16.24    3.08
   4  11   3   13.88    2.87
   4  11   3   17.56    3.02
  -5 -11  -3    2.45    0.68
   5  11   3    3.08    0.98
   5  11   3    3.10    0.91
   5  11   3    3.15    0.85
  -6 -11  -3    3.36    0.72
   6  11   3    1.73    0.99
  -7 -11  -3    4.31    0.82
   7  11   3    1.74    1.03
  -8 -11  -3    3.46    0.79
   8  11   3    2.98    1.05
  -9 -11  -3    1.60    0.53
   9  11   3    0.73    0.88
 -10 -11  -3    0.88    0.47
  10  11   3   -0.56    0.83
   7 -12  -3    0.34    1.40
  -7  12   3   -0.14    0.77
   6 -12  -3    0.92    1.42
  -6  12   3    0.73    0.76
   5 -12  -3   -0.93    1.40
  -5  12   3   -0.42    0.75
   4 -12  -3    3.54    1.95
  -4  12   3    9.48    1.64
   3 -12  -3    1.13    0.40
   3 -12  -3    0.01    1.47
  -3  12   3   -0.03    0.76
   2 -12  -3    0.57    1.44
   2 -12  -3    1.37    0.50
  -2  12   3    0.21    1.37
  -2  12   3    1.06    0.70
   1 -12  -3    1.92    0.46
   1 -12  -3    1.92    1.39
  -1  12   3    0.97    0.74
  -1  12   3    0.77    1.28
   0 -12  -3    0.62    1.38
   0 -12  -3    3.01    0.62
   0  12   3    1.69    1.28
   0  12   3    3.06    0.59
   0  12   3    1.70    0.89
  -1 -12  -3   17.86    2.84
  -1 -12  -3   10.42    3.00
   1  12   3   15.18    2.83
   1  12   3   12.10    2.96
  -2 -12  -3    6.48    1.28
  -2 -12  -3    3.78    0.83
   2  12   3    3.95    1.06
   2  12   3    5.20    1.34
   2  12   3    3.16    0.80
  -3 -12  -3   15.53    2.86
   3  12   3   15.25    2.86
   3  12   3   12.24    2.98
  -4 -12  -3   51.25    9.02
   4  12   3   49.72    9.09
   4  12   3   44.57    9.07
   4  12   3   42.55    9.13
  -5 -12  -3    4.53    0.89
   5  12   3    3.29    1.15
   5  12   3    3.51    1.16
   5  12   3    4.33    1.04
  -6 -12  -3    8.56    1.78
  -7 -12  -3    0.08    0.49
   7  12   3    0.09    0.83
  -8 -12  -3    1.81    0.63
   8  12   3    2.67    1.02
  -9 -12  -3    0.54    0.49
   9  12   3    1.21    0.89
   6 -13  -3    1.03    1.51
  -6  13   3    0.45    0.73
   5 -13  -3    1.62    1.48
  -5  13   3   -0.27    0.70
   4 -13  -3    2.87    1.57
  -4  13   3    0.73    0.74
   3 -13  -3    0.71    0.29
   3 -13  -3   -1.01    1.50
  -3  13   3    0.98    0.80
   2 -13  -3    0.46    0.33
   2 -13  -3   -0.17    0.49
   2 -13  -3    2.12    1.48
  -2  13   3    0.04    0.74
   1 -13  -3   -0.37    1.42
   1 -13  -3    1.91    0.47
  -1  13   3    0.83    1.27
  -1  13   3    1.62    0.81
   0 -13  -3    1.20    0.37
   0 -13  -3    0.10    1.25
   0  13   3   -0.67    0.83
   0  13   3   -0.31    1.21
   0  13   3    0.45    0.33
  -1 -13  -3    1.60    1.18
  -1 -13  -3    1.17    0.42
   1  13   3    1.19    0.76
   1  13   3    0.81    0.37
   1  13   3    0.96    1.21
  -2 -13  -3    3.69    0.69
  -2 -13  -3    2.42    1.24
   2  13   3    2.01    1.31
   2  13   3    2.87    0.65
   2  13   3    1.89    0.99
  -3 -13  -3    0.89    0.43
   3  13   3   -1.52    1.10
   3  13   3    0.29    0.76
  -4 -13  -3    4.89    0.83
   4  13   3    1.51    1.23
   4  13   3    2.79    1.17
   4  13   3    3.75    1.10
  -5 -13  -3    1.11    0.49
   5  13   3    0.27    0.88
   5  13   3   -0.28    0.69
  -6 -13  -3    2.71    0.67
   6  13   3    2.15    1.06
  -7 -13  -3    1.17    0.55
   7  13   3    1.70    0.94
  -8 -13  -3    1.78    0.57
   8  13   3    0.01    0.93
  -9 -13  -3   -0.04    0.50
   9  13   3   -0.35    0.91
   5 -14  -3    1.51    1.57
  -5  14   3    1.58    0.84
   4 -14  -3    1.61    1.56
  -4  14   3   -0.31    0.79
   3 -14  -3    0.20    1.51
   3 -14  -3    0.33    0.30
  -3  14   3   -0.23    0.80
   2 -14  -3    2.79    1.55
   2 -14  -3    2.65    0.60
  -2  14   3    1.86    0.93
   1 -14  -3    0.86    1.39
   1 -14  -3    0.74    0.59
   1 -14  -3    0.57    0.39
  -1  14   3    1.28    0.84
   0 -14  -3    2.27    0.49
   0 -14  -3    1.53    1.34
   0  14   3    0.69    0.90
   0  14   3   -0.77    1.30
  -1 -14  -3    3.02    1.30
   1  14   3    0.20    1.27
   1  14   3    2.93    0.86
  -2 -14  -3    0.01    1.16
  -2 -14  -3    1.07    0.42
   2  14   3   -2.66    1.18
   2  14   3    0.80    0.83
  -3 -14  -3    2.50    0.58
   3  14   3    1.27    0.90
   3  14   3    1.02    1.19
  -4 -14  -3    7.10    1.18
   4  14   3    3.79    1.36
   4  14   3    3.70    1.30
  -5 -14  -3    0.54    0.44
   5  14   3   -1.18    0.68
   5  14   3    0.16    0.94
  -6 -14  -3    2.90    0.68
   6  14   3    0.62    1.01
  -7 -14  -3    0.36    0.47
   7  14   3    0.49    0.93
  -8 -14  -3    2.34    0.59
   8  14   3    0.08    1.01
   4 -15  -3   -0.14    1.55
  -4  15   3    0.30    0.79
   3 -15  -3    1.75    1.54
  -3  15   3   -1.22    0.87
   2 -15  -3    0.79    1.47
   2 -15  -3    0.34    0.34
  -2  15   3   -0.98    0.86
   1 -15  -3    0.45    0.39
   1 -15  -3   -0.57    1.42
  -1  15   3    0.06    0.92
   0 -15  -3    1.50    1.35
   0  15   3    2.07    0.97
  -1 -15  -3    2.34    1.33
  -1 -15  -3    2.68    0.66
   1  15   3    2.62    0.98
  -2 -15  -3   -0.98    1.18
  -2 -15  -3    0.53    0.44
   2  15   3    1.77    0.87
  -3 -15  -3    0.84    0.50
   3  15   3    2.08    0.91
  -4 -15  -3    1.96    0.58
   4  15   3    2.09    0.97
   4  15   3    0.22    1.01
  -5 -15  -3    1.73    0.59
   5  15   3    1.72    0.99
  -6 -15  -3    1.11    0.51
   6  15   3    0.77    0.94
  -7 -15  -3    3.28    0.74
   7  15   3    0.91    1.09
   3 -16  -3   -0.27    1.51
  -3  16   3   -0.16    0.87
   2 -16  -3   -0.34    0.40
   2 -16  -3    0.81    1.45
  -2  16   3   -0.43    0.87
   1 -16  -3   -0.69    1.36
   1 -16  -3    1.18    0.43
  -1  16   3    0.13    0.85
   0 -16  -3   -0.10    0.43
   0 -16  -3   -0.34    1.29
   0  16   3    0.96    0.88
  -1 -16  -3    1.77    0.55
  -1 -16  -3    1.96    1.30
   1  16   3    1.28    0.90
  -2 -16  -3    2.52    0.58
  -2 -16  -3    0.28    1.19
   2  16   3    1.03    0.99
  -3 -16  -3    0.71    0.48
   3  16   3    0.89    0.87
  -4 -16  -3   -0.76    0.47
   4  16   3   -0.58    0.93
  -5 -16  -3    0.09    0.50
   5  16   3   -0.30    0.97
  -6 -16  -3    1.23    0.53
   6  16   3    0.18    0.98
   1 -17  -3    1.04    0.45
   1 -17  -3   -0.09    1.42
  -1  17   3    0.47    0.85
   0 -17  -3   -0.23    0.44
   0 -17  -3   -0.62    1.35
   0  17   3    0.60    0.87
  -1 -17  -3    0.42    0.46
  -1 -17  -3    0.15    1.34
   1  17   3    0.66    0.94
  -2 -17  -3    1.00    1.11
  -2 -17  -3   -0.20    0.47
   2  17   3   -0.77    0.92
  -3 -17  -3    2.00    0.59
   3  17   3    1.22    0.95
  -4 -17  -3    0.62    0.49
   4  17   3    0.47    0.94
   2  16  -4   -0.47    0.95
  -2 -16   4    0.06    0.49
   1  16  -4    0.95    0.96
  -1 -16   4   -0.81    0.50
   0  16  -4    0.40    0.91
   0 -16   4   -0.36    1.28
   0 -16   4    1.24    0.50
  -1  16  -4   -0.10    0.92
   1 -16   4    1.58    1.46
   1 -16   4    0.64    0.47
   4  15  -4   -0.77    1.01
  -4 -15   4    0.18    0.54
   3  15  -4    1.17    1.04
  -3 -15   4    0.87    0.54
   2  15  -4    0.35    1.00
  -2 -15   4    0.61    0.51
   1  15  -4    0.32    0.89
  -1 -15   4    0.75    1.04
  -1 -15   4    0.06    0.47
   0  15  -4    2.56    1.03
   0 -15   4    3.71    0.76
   0 -15   4    1.52    1.36
  -1  15  -4   -0.35    0.88
   1 -15   4   -0.22    0.47
   1 -15   4   -0.38    1.36
  -2  15  -4    2.51    0.96
   2 -15   4    3.30    0.71
   2 -15   4    0.05    1.90
  -3  15  -4    0.14    0.79
   3 -15   4    0.11    0.45
   3 -15   4    1.66    1.87
   6  14  -4    1.97    1.60
  -6 -14   4    9.08    1.42
   5  14  -4    1.52    1.01
  -5 -14   4    0.31    0.48
   4  14  -4    1.22    0.99
  -4 -14   4    1.06    0.54
   3  14  -4    0.06    0.99
  -3 -14   4   -0.10    0.49
   2  14  -4   -0.25    0.89
  -2 -14   4    1.14    0.52
   1  14  -4   -1.08    0.81
  -1 -14   4    0.47    0.49
  -1 -14   4   -1.14    1.04
   0  14  -4    1.62    0.87
   0 -14   4    0.47    0.52
   0 -14   4    1.51    1.23
  -1  14  -4    0.92    0.85
   1 -14   4    0.45    0.48
   1 -14   4   -0.96    1.64
  -2  14  -4    3.03    0.99
   2 -14   4    3.15    1.85
  -3  14  -4   -0.75    0.77
   3 -14   4    1.31    1.90
   3 -14   4   -0.68    0.43
  -4  14  -4   -0.73    0.88
   4 -14   4   -0.33    0.42
   4 -14   4    0.13    1.97
  -5  14  -4   -0.01    0.90
   5 -14   4   -0.55    1.97
   7  13  -4    0.26    1.02
  -7 -13   4    1.46    0.60
   6  13  -4   -0.44    0.98
  -6 -13   4    1.33    0.57
   5  13  -4    0.66    1.29
  -5 -13   4    6.55    1.09
   4  13  -4    1.03    0.96
  -4 -13   4   -0.24    0.44
   3  13  -4    0.13    0.98
  -3 -13   4    1.22    0.56
   2  13  -4    1.17    0.87
  -2 -13   4    0.82    0.68
  -2 -13   4   -0.64    0.45
   1  13  -4    1.35    0.90
  -1 -13   4    0.94    1.07
  -1 -13   4    2.43    0.59
   0  13  -4    0.91    1.19
   0  13  -4    1.94    0.92
   0 -13   4    2.53    0.61
   0 -13   4    2.61    1.47
  -1  13  -4   -0.52    0.96
  -1  13  -4    0.56    0.80
   1 -13   4   -0.35    0.42
   1 -13   4   -0.02    1.57
  -2  13  -4    0.95    0.78
   2 -13   4   -1.33    1.72
   2 -13   4    0.27    0.44
  -3  13  -4   -0.25    0.78
   3 -13   4    0.70    0.43
   3 -13   4    0.36    1.85
  -4  13  -4    0.93    0.83
   4 -13   4   -0.19    0.41
   4 -13   4   -0.52    1.94
  -5  13  -4    0.44    0.80
   5 -13   4   -0.06    0.37
   5 -13   4   -1.03    1.94
  -6  13  -4   -0.68    0.79
   6 -13   4   -0.43    1.94
   8  12  -4    0.16    1.00
   7  12  -4    0.60    1.02
   6  12  -4    1.84    1.05
  -6 -12   4    1.98    0.62
   5  12  -4   -0.65    0.96
  -5 -12   4   -0.14    0.48
   4  12  -4    0.57    0.93
  -4 -12   4    0.32    0.49
   3  12  -4   -0.62    0.86
  -3 -12   4    0.44    0.51
   2  12  -4    1.77    1.05
  -2 -12   4    4.04    0.79
  -2 -12   4    3.28    0.91
   1  12  -4    3.43    1.11
   1  12  -4    4.23    1.13
  -1 -12   4    5.26    0.93
  -1 -12   4    3.10    1.29
   0  12  -4    0.89    0.78
   0  12  -4   -0.27    0.88
   0 -12   4    0.55    1.37
   0 -12   4    2.18    0.50
  -1  12  -4   -0.73    0.95
  -1  12  -4    0.88    0.73
   1 -12   4   -0.33    1.60
   1 -12   4    2.21    0.49
   1 -12   4    1.00    0.61
  -2  12  -4    0.01    0.75
  -2  12  -4    0.74    0.97
   2 -12   4    0.53    0.44
   2 -12   4    2.03    1.70
   2 -12   4   -0.26    0.51
  -3  12  -4    0.60    0.81
   3 -12   4    2.62    1.75
   3 -12   4    0.48    0.42
   3 -12   4    0.33    0.52
  -4  12  -4    2.69    0.90
   4 -12   4    1.66    1.89
  -5  12  -4   -0.62    0.76
   5 -12   4    1.07    1.86
   5 -12   4    0.61    0.38
  -6  12  -4    1.20    0.77
   6 -12   4   -0.50    0.43
   6 -12   4   -0.44    1.82
  -7  12  -4   -0.82    0.78
   7 -12   4    0.35    1.82
   8  11  -4    1.76    1.06
  -8 -11   4    2.57    0.66
   7  11  -4    1.24    0.98
  -7 -11   4    1.47    0.58
  -6 -11   4    9.27    1.91
   5  11  -4    4.67    1.10
  -5 -11   4    2.30    0.69
  -4 -11   4   11.33    2.27
   3  11  -4    5.19    1.53
  -3 -11   4    7.66    1.44
   2  11  -4   28.19    6.17
  -2 -11   4   34.15    6.08
   1  11  -4    2.57    0.90
   1  11  -4    3.91    0.97
  -1 -11   4    2.11    1.22
   0  11  -4    8.15    2.04
   0  11  -4    9.01    1.95
   0 -11   4    7.30    2.11
   0 -11   4    9.92    1.95
  -1  11  -4    2.50    0.87
  -1  11  -4    1.62    0.99
   1 -11   4    1.83    0.77
   1 -11   4    3.63    0.67
   1 -11   4    3.78    1.57
  -2  11  -4    0.93    0.91
  -2  11  -4    0.53    0.70
   2 -11   4    0.13    0.40
   2 -11   4   -1.56    1.54
   2 -11   4    0.03    0.50
  -3  11  -4    0.15    0.95
  -3  11  -4    0.86    0.71
   3 -11   4    0.69    1.61
   3 -11   4   -0.54    0.50
   3 -11   4    0.49    0.42
  -4  11  -4    0.73    0.71
   4 -11   4    0.62    0.43
   4 -11   4   -0.57    1.65
   4 -11   4    0.70    0.50
  -5  11  -4    2.57    1.04
   5 -11   4    2.19    1.91
   5 -11   4    5.20    0.94
  -6  11  -4   -1.18    0.72
   6 -11   4    0.24    0.35
   6 -11   4    0.30    1.75
  -7  11  -4    1.64    0.77
   7 -11   4    1.34    1.75
  -8  11  -4   -0.09    0.70
   8 -11   4    0.81    1.76
   9  10  -4   -0.26    0.94
  -9 -10   4    0.96    0.56
   8  10  -4   -0.64    0.89
  -8 -10   4    1.45    0.54
   7  10  -4    1.44    0.96
  -7 -10   4    0.63    0.49
   6  10  -4    9.28    2.29
  -6 -10   4   12.23    2.21
   5  10  -4    1.23    1.07
  -5 -10   4    3.19    0.70
   4  10  -4    2.91    1.16
  -4 -10   4    4.45    0.90
   3  10  -4    3.00    0.99
  -3 -10   4    2.64    0.69
   2  10  -4    1.55    0.86
  -2 -10   4    0.04    0.68
  -2 -10   4    1.62    0.68
  -2 -10   4    1.48    0.51
   1  10  -4    0.99    0.75
   1  10  -4    1.26    0.68
  -1 -10   4    0.41    0.62
  -1 -10   4    0.01    1.03
  -1 -10   4    0.58    0.44
  -1 -10   4   -0.74    0.48
   0  10  -4    2.05    1.07
   0  10  -4    4.91    1.06
   0 -10   4    4.59    0.97
   0 -10   4    6.78    1.00
   0 -10   4    1.97    1.43
   0 -10   4    3.66    0.89
  -1  10  -4   18.06    4.60
  -1  10  -4   26.99    4.53
   1 -10   4   27.22    4.51
   1 -10   4   22.23    4.48
   1 -10   4   21.67    4.80
  -2  10  -4    0.81    0.71
  -2  10  -4    1.57    0.89
   2 -10   4    1.26    0.54
   2 -10   4    2.30    0.49
   2 -10   4    0.27    1.48
   2 -10   4    0.92    0.57
  -3  10  -4   -0.52    0.93
  -3  10  -4    1.01    0.64
   3 -10   4    0.66    0.39
   3 -10   4    0.91    0.49
   3 -10   4   -1.33    1.53
  -4  10  -4    2.04    0.78
   4 -10   4    2.59    0.63
   4 -10   4    1.89    0.56
   4 -10   4    3.62    1.66
  -5  10  -4    5.98    1.23
   5 -10   4    2.92    1.96
  -6  10  -4    4.43    1.10
   6 -10   4    4.10    1.85
  -7  10  -4    2.81    0.85
   7 -10   4    0.78    1.69
  -8  10  -4    0.93    0.74
   8 -10   4   -2.78    1.66
   9   9  -4    1.28    0.88
  -9  -9   4    0.33    0.52
   8   9  -4   -0.38    0.85
  -8  -9   4   -0.16    0.49
   7   9  -4    2.25    1.28
  -7  -9   4    5.75    1.04
   6   9  -4    8.37    2.03
  -6  -9   4   10.46    1.95
   5   9  -4    2.15    1.01
  -5  -9   4    3.16    0.74
   4   9  -4   -0.13    0.84
  -4  -9   4   -0.24    0.44
   3   9  -4   -2.17    0.80
  -3  -9   4   -0.21    0.52
  -3  -9   4    0.11    0.38
   2   9  -4   10.93    2.00
  -2  -9   4   10.37    2.00
  -2  -9   4    8.76    1.80
  -2  -9   4    6.11    1.86
  -2  -9   4    9.83    1.78
   1   9  -4    0.67    0.67
   1   9  -4    0.38    0.62
  -1  -9   4    1.25    0.99
  -1  -9   4    0.22    0.44
  -1  -9   4    0.48    0.60
  -1  -9   4    0.81    0.46
   0   9  -4   -1.08    0.65
   0   9  -4   -0.12    0.71
   0  -9   4    1.02    0.60
   0  -9   4   -3.02    1.08
   0  -9   4    0.89    0.39
   0  -9   4   -0.09    0.43
  -1   9  -4    0.35    0.73
  -1   9  -4    0.62    0.60
   1  -9   4    0.24    0.39
   1  -9   4    0.25    0.46
   1  -9   4    0.59    0.54
   1  -9   4   -1.11    1.28
  -2   9  -4    3.17    1.38
  -2   9  -4    5.39    1.28
   2  -9   4    8.61    1.26
   2  -9   4    4.70    1.81
   2  -9   4    5.69    1.28
   2  -9   4    7.45    1.34
  -3   9  -4    1.83    0.72
  -3   9  -4    1.96    0.96
   3  -9   4    2.56    1.53
   3  -9   4    2.20    0.62
   3  -9   4    1.24    0.63
   3  -9   4    2.90    0.57
  -4   9  -4    0.07    0.60
  -4   9  -4   -1.25    0.94
   4  -9   4   -0.97    1.60
   4  -9   4    0.14    0.35
   4  -9   4    0.18    0.44
   4  -9   4   -0.20    0.54
  -5   9  -4   11.65    2.71
   5  -9   4   15.68    2.64
   5  -9   4   12.65    2.63
  -6   9  -4    2.72    0.93
   6  -9   4    4.63    0.78
   6  -9   4    3.29    0.75
   6  -9   4    0.56    1.79
  -7   9  -4   -0.80    0.68
   7  -9   4    1.87    0.41
   7  -9   4   -0.23    1.63
  -8   9  -4    0.11    0.67
   8  -9   4    1.23    1.58
  -9   9  -4    3.14    0.86
   9  -9   4    1.68    1.72
  10   8  -4    0.46    0.88
 -10  -8   4   -0.05    0.51
   9   8  -4    0.05    0.86
  -9  -8   4    0.22    0.50
   8   8  -4    0.86    0.91
  -8  -8   4    0.14    0.47
   7   8  -4    1.70    0.87
  -7  -8   4    1.15    0.49
   6   8  -4    3.04    1.05
  -6  -8   4    2.98    0.71
   5   8  -4    0.58    0.86
  -5  -8   4    0.65    0.49
   4   8  -4   11.35    2.62
   4   8  -4   12.49    2.43
  -4  -8   4   13.65    2.45
  -4  -8   4   11.39    2.47
   3   8  -4   17.05    3.41
  -3  -8   4   17.32    3.29
  -3  -8   4   16.59    3.31
   2   8  -4    6.04    1.25
  -2  -8   4    4.61    1.11
  -2  -8   4    5.76    1.20
   1   8  -4    2.19    0.81
   1   8  -4    2.40    0.74
  -1  -8   4    3.98    0.80
  -1  -8   4    2.04    0.62
  -1  -8   4    2.20    1.00
  -1  -8   4    2.88    0.66
   0   8  -4    2.17    0.78
   0   8  -4    1.99    0.73
   0  -8   4    1.68    0.68
   0  -8   4    2.38    1.14
  -1   8  -4    1.09    0.82
  -1   8  -4    2.06    0.72
   1  -8   4    2.90    1.21
   1  -8   4    3.42    0.56
   1  -8   4    1.81    0.59
   1  -8   4    1.32    0.66
  -2   8  -4    1.03    0.86
  -2   8  -4    2.54    0.67
   2  -8   4    3.40    0.63
   2  -8   4    1.64    0.59
   2  -8   4    2.17    1.28
  -3   8  -4    0.98    0.56
  -3   8  -4    0.43    0.85
   3  -8   4    1.29    0.49
   3  -8   4    1.03    0.51
   3  -8   4    1.54    0.41
   3  -8   4   -1.18    1.33
  -4   8  -4   -0.31    0.86
  -4   8  -4   -0.23    0.55
   4  -8   4   -0.20    0.40
   4  -8   4    1.47    1.41
   4  -8   4    0.07    0.50
  -5   8  -4    0.13    0.58
   5  -8   4   -0.25    0.63
   5  -8   4   -0.97    0.34
   5  -8   4    1.45    1.55
  -6   8  -4   -0.09    0.59
   6  -8   4    0.69    0.31
   6  -8   4    0.26    1.55
  -7   8  -4    0.43    0.61
   7  -8   4   -0.17    0.24
   7  -8   4   -0.14    1.64
  -8   8  -4    1.78    0.73
   8  -8   4    2.38    1.70
  -9   8  -4    5.15    1.12
   9  -8   4    3.01    1.81
  10   7  -4    0.83    0.86
 -10  -7   4    0.46    0.46
   9   7  -4    0.26    0.80
  -9  -7   4   -0.18    0.50
   8   7  -4    4.50    1.37
  -8  -7   4    6.71    1.28
   7   7  -4   -0.03    0.79
  -7  -7   4   -0.13    0.42
   6   7  -4    0.35    0.77
  -6  -7   4    0.09    0.47
   5   7  -4   -0.40    0.37
   5   7  -4   -0.02    0.78
  -5  -7   4   -0.18    0.54
  -5  -7   4   -0.10    0.42
   4   7  -4    1.93    0.86
   4   7  -4    2.24    0.59
  -4  -7   4    2.33    0.71
  -4  -7   4    3.08    0.64
   3   7  -4    0.71    0.69
  -3  -7   4    0.73    0.46
  -3  -7   4    0.52    0.50
   2   7  -4    0.27    0.72
  -2  -7   4    1.66    0.50
  -2  -7   4    0.47    0.43
   1   7  -4    4.87    1.06
   1   7  -4    4.40    1.11
  -1  -7   4    2.54    1.21
  -1  -7   4    4.81    1.01
  -1  -7   4    6.76    1.07
   0   7  -4   13.82    2.99
   0   7  -4   17.95    3.05
   0  -7   4   10.47    3.03
   0  -7   4   16.18    2.94
   0  -7   4   15.10    3.20
  -1   7  -4    2.50    0.71
  -1   7  -4    1.78    0.82
   1  -7   4    4.05    0.71
   1  -7   4    0.05    1.13
   1  -7   4    2.56    0.62
  -2   7  -4    5.62    1.13
  -2   7  -4    3.40    0.98
   2  -7   4    4.88    0.93
   2  -7   4    4.19    0.94
   2  -7   4    3.66    1.42
   2  -7   4    4.79    0.96
  -3   7  -4    0.72    0.54
  -3   7  -4    1.32    0.81
   3  -7   4    0.82    0.49
   3  -7   4    2.20    0.48
   3  -7   4    0.09    1.30
  -4   7  -4   -0.46    0.47
  -4   7  -4    0.13    0.44
  -4   7  -4   -0.43    0.83
   4  -7   4   -0.82    1.25
   4  -7   4    0.42    0.35
   4  -7   4   -0.19    0.49
  -5   7  -4   -0.13    0.53
  -5   7  -4    0.02    0.86
  -5   7  -4   -0.59    0.44
   5  -7   4    0.92    1.37
   5  -7   4    0.33    0.31
   5  -7   4    0.00    0.58
  -6   7  -4    8.62    1.72
  -6   7  -4    8.35    1.77
   6  -7   4    5.84    1.73
   6  -7   4    5.93    2.19
   6  -7   4    9.87    1.64
  -7   7  -4    0.57    0.59
  -7   7  -4   -0.03    0.45
   7  -7   4    0.06    0.23
   7  -7   4    0.20    1.61
  -8   7  -4    1.56    0.54
  -8   7  -4    0.97    0.65
   8  -7   4    2.41    1.68
  -9   7  -4    2.49    0.58
  -9   7  -4    0.59    0.69
   9  -7   4    1.12    1.68
 -10   7  -4   -0.13    0.63
  10  -7   4   -2.81    1.62
  10   6  -4    0.09    0.83
 -10  -6   4   -0.48    0.43
   9   6  -4    1.19    0.82
  -9  -6   4    0.79    0.47
   8   6  -4    5.11    1.22
   8   6  -4    6.24    1.31
  -8  -6   4    7.10    1.21
  -8  -6   4    4.41    1.22
   7   6  -4   -0.05    0.86
  -7  -6   4    0.28    0.38
   6   6  -4    1.08    0.47
   6   6  -4    1.60    0.81
  -6  -6   4    2.57    0.53
   5   6  -4   15.81    3.30
   5   6  -4   16.70    3.18
  -5  -6   4   14.63    3.23
  -5  -6   4   18.27    3.20
   4   6  -4    0.82    0.83
   4   6  -4    2.29    0.52
  -4  -6   4    2.43    0.55
  -4  -6   4    1.79    0.63
   3   6  -4    3.85    1.03
   3   6  -4    5.14    0.88
  -3  -6   4    3.73    0.94
  -3  -6   4    3.46    0.88
   2   6  -4    8.32    2.22
  -2  -6   4   11.20    2.08
  -2  -6   4   11.00    2.12
   1   6  -4   82.05   13.99
   1   6  -4   76.04   14.00
  -1  -6   4   65.22   13.98
  -1  -6   4   75.64   13.99
  -1  -6   4   68.77   14.00
  -1  -6   4   74.15   14.01
   0   6  -4   16.47    3.45
   0   6  -4   17.32    3.41
   0  -6   4   15.88    3.55
   0  -6   4   17.45    3.43
   0  -6   4   18.31    3.36
   0  -6   4   18.15    3.37
  -1   6  -4   11.30    2.31
  -1   6  -4   13.99    2.45
   1  -6   4   11.98    2.35
   1  -6   4   10.46    2.26
   1  -6   4   10.50    2.60
  -2   6  -4   32.48    6.92
  -2   6  -4   39.90    6.86
   2  -6   4   34.86    6.85
   2  -6   4   39.11    6.87
   2  -6   4   31.42    7.02
  -3   6  -4    0.99    0.45
  -3   6  -4    0.32    0.74
  -3   6  -4    0.13    0.46
   3  -6   4    0.51    1.09
   3  -6   4    0.58    0.43
   3  -6   4    0.14    0.40
  -4   6  -4    0.14    0.46
  -4   6  -4   -0.26    0.79
  -4   6  -4    0.13    0.41
   4  -6   4   -0.32    0.48
   4  -6   4    0.18    0.34
   4  -6   4    0.04    1.18
  -5   6  -4   10.81    2.14
  -5   6  -4   12.24    2.16
  -5   6  -4   11.08    2.47
   5  -6   4   12.29    2.10
   5  -6   4    8.60    2.20
   5  -6   4    5.96    2.44
  -6   6  -4   -0.13    0.39
  -6   6  -4    0.23    0.54
   6  -6   4    0.02    0.65
   6  -6   4    0.91    1.39
   6  -6   4    0.33    0.24
  -7   6  -4    1.92    0.59
  -7   6  -4    1.50    0.72
   7  -6   4    3.39    1.54
   7  -6   4    1.61    0.82
   7  -6   4    2.45    0.48
  -8   6  -4    0.51    0.43
  -8   6  -4    0.30    0.59
   8  -6   4    1.42    1.63
   8  -6   4    0.35    0.26
  -9   6  -4    2.11    0.80
  -9   6  -4    3.75    0.73
   9  -6   4    2.07    1.76
 -10   6  -4    1.90    0.75
 -10   6  -4    1.68    0.69
  10  -6   4    0.53    1.70
  10   5  -4   -0.18    0.98
  10   5  -4    0.58    0.85
 -10  -5   4    0.28    0.41
   9   5  -4    7.51    1.41
   9   5  -4    3.70    1.44
  -9  -5   4    6.61    1.28
   8   5  -4    2.96    0.96
   8   5  -4    2.45    0.95
  -8  -5   4    3.33    0.66
  -8  -5   4    1.51    0.91
   7   5  -4    0.61    0.70
   7   5  -4   -1.30    0.73
  -7  -5   4    1.00    0.42
  -7  -5   4    0.26    0.71
   6   5  -4    4.65    0.98
   6   5  -4    4.57    0.80
   6   5  -4    3.03    0.83
  -6  -5   4    5.19    0.85
  -6  -5   4    1.54    0.85
  -6  -5   4    2.31    0.79
   5   5  -4    0.78    0.33
   5   5  -4    0.88    0.72
   5   5  -4    0.35    0.50
  -5  -5   4    1.27    0.39
  -5  -5   4    0.10    0.48
  -5  -5   4   -0.18    0.50
   4   5  -4    0.41    0.70
   4   5  -4    0.00    0.35
  -4  -5   4    0.45    0.39
  -4  -5   4   -0.48    0.50
   3   5  -4   16.15    2.76
   3   5  -4   12.23    2.86
  -3  -5   4   13.64    2.77
  -3  -5   4   13.74    2.79
   2   5  -4   93.66   17.94
  -2  -5   4   95.26   17.93
   1   5  -4  202.88   41.84
   1   5  -4  217.89   40.77
  -1  -5   4  216.80   43.18
  -1  -5   4  214.12   40.74
   0   5  -4    0.65    0.57
   0   5  -4    0.53    0.59
   0  -5   4    0.10    0.81
   0  -5   4    0.43    0.44
   0  -5   4    0.54    0.37
   0  -5   4    0.54    0.61
  -1   5  -4   45.64    8.37
  -1   5  -4   43.34    8.34
   1  -5   4   38.14    8.35
   1  -5   4   44.86    8.33
   1  -5   4   47.15    8.43
  -2   5  -4  121.53   28.51
  -2   5  -4  142.63   27.92
   2  -5   4  136.99   29.99
   2  -5   4  139.53   26.08
   2  -5   4  138.23   27.96
   2  -5   4  133.92   26.03
  -3   5  -4    3.12    0.84
  -3   5  -4    1.65    0.56
  -3   5  -4    1.97    0.56
   3  -5   4    2.19    0.57
   3  -5   4    1.77    0.54
   3  -5   4    1.53    1.13
  -4   5  -4    2.47    0.58
  -4   5  -4    1.96    0.61
  -4   5  -4    2.79    0.86
   4  -5   4    2.19    0.65
   4  -5   4    0.97    1.19
   4  -5   4    2.34    0.53
  -5   5  -4    3.64    0.93
  -5   5  -4    7.98    1.50
  -5   5  -4    5.90    1.06
   5  -5   4    6.23    1.16
   5  -5   4    3.02    1.45
   5  -5   4    3.75    0.95
  -6   5  -4    1.02    0.39
  -6   5  -4    0.15    0.77
  -6   5  -4    0.76    0.54
   6  -5   4    1.02    0.65
   6  -5   4    0.01    1.34
   6  -5   4    1.20    0.29
  -7   5  -4    1.76    0.41
  -7   5  -4    0.07    0.59
   7  -5   4    0.38    1.42
  -8   5  -4    2.66    0.94
  -8   5  -4    3.46    0.82
   8  -5   4    5.27    0.82
   8  -5   4    0.44    1.65
  -9   5  -4    0.05    0.58
  -9   5  -4    0.15    0.39
   9  -5   4   -0.04    1.60
 -10   5  -4    4.45    0.97
  10  -5   4    1.40    1.84
 -11   5  -4    2.19    0.76
  11  -5   4    1.73    1.71
  10   4  -4   -0.49    1.08
  10   4  -4    0.40    0.82
 -10  -4   4   -0.30    0.42
   9   4  -4   10.07    2.13
   9   4  -4    6.09    2.09
  -9  -4   4   11.17    1.88
   8   4  -4    0.23    0.79
   8   4  -4    0.75    0.99
  -8  -4   4    1.59    0.44
  -8  -4   4    0.49    0.86
   7   4  -4    0.35    0.32
   7   4  -4    1.35    0.79
   7   4  -4   -0.03    0.69
  -7  -4   4    0.12    0.37
  -7  -4   4    0.03    0.85
   6   4  -4    0.35    0.68
   6   4  -4    0.85    0.69
   6   4  -4    0.48    0.32
  -6  -4   4    0.89    0.54
  -6  -4   4    0.70    0.39
  -6  -4   4    0.27    0.77
   5   4  -4    7.56    1.48
   5   4  -4    6.27    1.44
   5   4  -4    6.32    1.41
  -5  -4   4    8.06    1.45
  -5  -4   4    8.73    1.53
  -5  -4   4    5.95    1.62
   4   4  -4    5.96    1.13
   4   4  -4    4.33    1.19
   4   4  -4    5.82    1.31
  -4  -4   4    4.77    1.15
  -4  -4   4    6.79    1.14
  -4  -4   4    4.25    1.17
   3   4  -4  156.66   29.65
  -3  -4   4  155.98   29.65
   2   4  -4    4.51    1.05
  -2  -4   4    6.65    1.12
  -2  -4   4    2.92    0.92
  -2  -4   4    5.02    0.97
   1   4  -4   16.51    3.84
   1   4  -4   23.45    3.83
  -1  -4   4   18.30    3.81
   0   4  -4   18.66    3.64
   0   4  -4   17.98    3.67
   0  -4   4   22.57    3.66
   0  -4   4   17.27    3.62
   0  -4   4   18.56    3.72
  -1   4  -4    4.11    0.98
  -1   4  -4    4.68    1.06
  -1   4  -4    4.25    0.97
   1  -4   4    6.18    1.20
   1  -4   4    5.27    0.94
   1  -4   4    2.45    0.99
  -2   4  -4  111.46   20.41
  -2   4  -4  109.69   20.39
   2  -4   4  101.55   20.38
  -3   4  -4   -0.19    0.38
  -3   4  -4   -0.64    0.42
  -3   4  -4    0.80    0.74
   3  -4   4   -0.55    1.00
   3  -4   4   -0.34    0.44
   3  -4   4    0.51    0.34
  -4   4  -4   13.05    2.41
  -4   4  -4   11.34    2.18
  -4   4  -4   10.90    2.17
   4  -4   4   10.12    2.15
   4  -4   4   11.02    2.67
   4  -4   4   11.48    2.22
  -5   4  -4   29.69    4.96
  -5   4  -4   26.17    5.07
  -5   4  -4   24.82    4.94
   5  -4   4   26.16    5.20
   5  -4   4   26.78    4.99
   5  -4   4   23.41    4.93
  -6   4  -4    0.31    0.50
  -6   4  -4    0.16    0.31
  -6   4  -4    0.42    0.71
   6  -4   4    0.48    0.23
   6  -4   4    0.99    0.61
   6  -4   4    2.71    1.17
  -7   4  -4    2.65    0.70
  -7   4  -4    2.00    0.54
   7  -4   4    2.39    0.50
   7  -4   4    3.73    1.42
  -8   4  -4    3.53    0.83
  -8   4  -4    2.81    0.88
  -8   4  -4    3.29    0.73
   8  -4   4    2.76    1.56
   8  -4   4    3.88    0.75
  -9   4  -4    1.01    0.43
  -9   4  -4    0.39    0.64
   9  -4   4    1.69    0.36
   9  -4   4    0.36    1.53
 -10   4  -4    3.79    0.79
 -10   4  -4    2.53    0.94
  10  -4   4    5.54    1.80
 -11   4  -4    1.00    0.68
 -11   4  -4    1.12    0.50
  11  -4   4   -0.46    1.60
  11   3  -4    2.45    1.34
 -11  -3   4    1.65    0.56
  10   3  -4    1.00    1.20
 -10  -3   4    0.71    0.44
   9   3  -4    1.41    1.25
   9   3  -4    2.88    0.95
  -9  -3   4    2.93    0.62
  -9  -3   4    1.39    1.36
   8   3  -4    0.11    0.34
   8   3  -4    1.07    0.74
   8   3  -4    1.59    1.05
  -8  -3   4    1.07    0.40
  -8  -3   4    0.29    0.92
   7   3  -4    3.00    1.34
   7   3  -4    4.89    1.17
   7   3  -4    5.23    1.06
  -7  -3   4    3.04    1.35
  -7  -3   4    6.67    1.07
   6   3  -4    9.32    1.69
   6   3  -4   10.31    1.90
   6   3  -4    7.04    1.82
  -6  -3   4   10.19    1.70
  -6  -3   4    8.29    1.81
  -6  -3   4    5.70    1.84
   5   3  -4   -1.20    0.64
   5   3  -4   -0.74    0.60
   5   3  -4   -0.01    0.30
  -5  -3   4   -0.40    0.48
  -5  -3   4    0.80    0.34
  -5  -3   4    0.52    0.69
   4   3  -4   15.78    3.65
   4   3  -4   21.66    3.75
   4   3  -4   19.39    3.74
  -4  -3   4   21.21    3.70
  -4  -3   4   24.34    3.78
  -4  -3   4   16.02    3.65
   3   3  -4   12.21    2.61
   3   3  -4   11.96    2.50
  -3  -3   4   15.66    2.56
  -3  -3   4   12.14    2.50
   2   3  -4    4.27    1.28
  -2  -3   4    5.32    1.28
  -2  -3   4    8.92    1.42
  -2  -3   4    6.05    1.25
   1   3  -4  135.34   24.14
   1   3  -4  124.78   24.95
   1   3  -4  140.99   25.80
  -1  -3   4  116.84   24.07
  -1  -3   4  125.80   26.15
  -1  -3   4  116.62   25.46
   0   3  -4   25.72    5.17
   0   3  -4   24.47    5.18
   0   3  -4   24.94    5.15
   0  -3   4   28.65    5.20
   0  -3   4   27.73    5.14
   0  -3   4   30.99    5.18
  -1   3  -4   27.44    5.49
  -1   3  -4   32.50    5.43
  -1   3  -4   28.86    5.45
   1  -3   4   27.13    5.44
   1  -3   4   24.66    5.52
   1  -3   4   28.74    5.42
  -2   3  -4    7.70    1.42
  -2   3  -4    7.39    1.35
  -2   3  -4    5.63    1.43
   2  -3   4    7.59    1.39
   2  -3   4    5.58    1.50
   2  -3   4    6.11    1.35
  -3   3  -4    1.88    0.55
  -3   3  -4    3.32    0.55
  -3   3  -4    1.67    0.81
   3  -3   4    2.29    1.08
   3  -3   4    2.53    0.53
   3  -3   4    1.09    0.58
  -4   3  -4   11.90    2.46
  -4   3  -4   12.45    2.24
  -4   3  -4   10.34    2.22
   4  -3   4   11.16    2.75
   4  -3   4   12.77    2.29
   4  -3   4   10.73    2.21
  -5   3  -4   34.81    6.99
  -5   3  -4   41.07    7.00
  -5   3  -4   35.50    7.07
   5  -3   4   34.59    6.98
   5  -3   4   38.36    7.02
   5  -3   4   37.21    7.20
  -6   3  -4   10.92    2.06
  -6   3  -4   10.57    2.14
  -6   3  -4    7.41    2.30
   6  -3   4    6.32    2.32
   6  -3   4   12.39    2.04
  -7   3  -4    1.43    0.36
  -7   3  -4    0.53    0.76
  -7   3  -4    0.74    0.51
  -7   3  -4    1.85    0.56
   7  -3   4    0.81    0.29
   7  -3   4    1.38    1.29
  -8   3  -4    2.43    0.62
  -8   3  -4    2.88    0.77
  -8   3  -4    2.82    0.73
   8  -3   4    3.07    0.64
   8  -3   4    3.52    1.50
  -9   3  -4    0.79    0.39
  -9   3  -4    0.88    0.61
   9  -3   4    1.09    0.32
   9  -3   4   -0.90    1.53
 -10   3  -4   -0.23    0.59
 -10   3  -4    0.17    0.38
  10  -3   4   -0.49    1.60
 -11   3  -4   -0.64    0.66
 -11   3  -4    0.80    0.43
  11  -3   4    0.49    1.66
  11   2  -4   -0.63    1.29
 -11  -2   4    0.07    0.42
 -11  -2   4    0.22    1.06
  10   2  -4    0.98    1.27
 -10  -2   4    2.12    0.55
   9   2  -4    1.63    1.15
   9   2  -4    0.04    0.34
  -9  -2   4    0.42    0.99
  -9  -2   4    0.17    0.36
   8   2  -4    1.65    0.75
   8   2  -4    0.12    0.31
   8   2  -4   -0.14    1.14
  -8  -2   4   -0.09    0.36
  -8  -2   4    0.90    1.04
   7   2  -4    0.99    1.08
   7   2  -4    1.59    0.41
   7   2  -4    0.36    0.72
  -7  -2   4    0.70    1.08
  -7  -2   4    1.62    0.42
   6   2  -4   11.28    2.35
   6   2  -4   13.19    2.49
   6   2  -4   12.14    2.72
  -6  -2   4   13.91    2.70
  -6  -2   4   12.17    2.35
  -6  -2   4   11.89    2.45
   5   2  -4   21.11    4.36
   5   2  -4   26.73    4.53
   5   2  -4   24.38    4.44
  -5  -2   4   24.02    4.41
  -5  -2   4   21.53    4.50
  -5  -2   4   21.84    4.36
   4   2  -4   42.80    7.27
   4   2  -4   35.98    7.20
   4   2  -4   37.77    7.24
  -4  -2   4   34.73    7.30
  -4  -2   4   38.35    7.23
   3   2  -4   30.27    5.17
   3   2  -4   24.64    5.16
  -3  -2   4   26.30    5.10
  -3  -2   4   25.73    5.14
   2   2  -4    3.78    0.73
   2   2  -4    1.37    0.72
  -2  -2   4    2.05    0.57
  -2  -2   4    3.11    0.76
  -2  -2   4    1.29    0.67
   1   2  -4   43.32    7.89
  -1  -2   4   39.86    7.88
  -1  -2   4   41.72    7.89
  -1  -2   4   40.82    7.92
   0   2  -4   39.47    8.32
   0   2  -4   42.95    8.31
   0   2  -4   43.80    8.34
   0  -2   4   50.82    8.33
   0  -2   4   42.20    8.30
  -1   2  -4    5.52    1.49
  -1   2  -4    9.00    1.47
  -1   2  -4    6.37    1.53
   1  -2   4    7.08    1.43
   1  -2   4    6.34    1.50
   1  -2   4   10.32    1.76
  -2   2  -4   40.07    7.70
  -2   2  -4   43.23    7.76
   2  -2   4   37.36    7.71
   2  -2   4   39.21    7.70
   2  -2   4   44.48    7.79
  -3   2  -4   43.22    7.57
  -3   2  -4   35.06    7.50
  -3   2  -4   42.34    7.50
   3  -2   4   40.48    7.62
   3  -2   4   36.09    7.50
   3  -2   4   40.88    7.51
  -4   2  -4    4.63    0.84
  -4   2  -4    2.78    1.05
  -4   2  -4    4.30    0.89
   4  -2   4    2.81    0.95
   4  -2   4    4.73    0.89
   4  -2   4    4.18    1.26
  -5   2  -4   11.71    2.07
  -5   2  -4   14.12    2.27
  -5   2  -4    9.49    2.02
   5  -2   4   12.25    2.57
   5  -2   4    9.05    2.00
  -6   2  -4   17.51    3.29
  -6   2  -4   17.26    3.25
  -6   2  -4   18.01    3.30
  -6   2  -4   16.53    3.40
   6  -2   4   15.07    3.67
   6  -2   4   16.43    3.23
  -7   2  -4   -0.26    0.72
  -7   2  -4   -0.48    0.52
  -7   2  -4    0.24    0.44
  -7   2  -4    0.34    0.30
   7  -2   4    0.12    0.21
   7  -2   4   -1.03    1.15
  -8   2  -4    1.41    0.67
  -8   2  -4    1.90    0.50
  -8   2  -4    2.83    0.64
   8  -2   4    1.86    1.36
   8  -2   4    1.78    0.43
  -9   2  -4    3.04    0.68
  -9   2  -4    2.66    0.84
   9  -2   4    3.08    0.63
   9  -2   4    2.64    1.56
 -10   2  -4    0.38    0.65
 -10   2  -4    0.20    0.39
  10  -2   4    0.04    1.51
 -11   2  -4    4.21    0.80
 -11   2  -4    2.45    0.96
  11  -2   4    1.66    1.80
  11   1  -4   -0.96    1.27
 -11  -1   4    0.30    0.44
 -11  -1   4    1.27    1.10
  10   1  -4    5.97    1.75
 -10  -1   4    6.80    1.34
 -10  -1   4    5.15    1.59
   9   1  -4   -0.55    0.32
   9   1  -4    0.89    1.19
  -9  -1   4    1.34    1.06
  -9  -1   4    0.06    0.37
   8   1  -4    2.39    1.36
   8   1  -4    4.27    0.84
  -8  -1   4    1.92    1.37
  -8  -1   4    4.66    0.85
   7   1  -4   -0.20    1.06
   7   1  -4    0.18    0.29
  -7  -1   4   -0.15    1.05
  -7  -1   4    0.66    0.31
   6   1  -4    1.27    0.98
   6   1  -4    1.13    0.68
   6   1  -4    1.81    0.42
  -6  -1   4    1.37    0.42
  -6  -1   4    3.58    1.01
  -6  -1   4    1.96    0.61
   5   1  -4   42.60    7.82
   5   1  -4   35.31    7.69
   5   1  -4   42.06    7.74
  -5  -1   4   45.34    7.82
  -5  -1   4   41.73    7.69
  -5  -1   4   38.77    7.72
   4   1  -4   15.42    2.93
   4   1  -4   15.41    3.02
   4   1  -4   16.47    3.21
  -4  -1   4   10.88    3.20
  -4  -1   4   16.60    3.00
   3   1  -4   97.89   19.14
  -3  -1   4  103.80   19.14
   2   1  -4   68.38   13.11
  -2  -1   4   69.64   13.11
   1   1  -4  164.07   27.68
   1   1  -4  142.41   27.32
   1   1  -4  125.57   27.44
  -1  -1   4  153.18   27.56
  -1  -1   4  136.06   27.27
  -1  -1   4  149.40   27.85
   0   1  -4   21.89    4.32
   0   1  -4   20.60    4.32
   0   1  -4   25.70    4.39
   0  -1   4   22.63    4.31
   0  -1   4   22.31    4.32
  -1   1  -4   91.85   18.32
  -1   1  -4  105.40   19.60
   1  -1   4   84.05   19.52
   1  -1   4   98.96   20.82
   1  -1   4   99.76   18.37
  -2   1  -4  297.52   58.40
  -2   1  -4  293.72   58.38
   2  -1   4  307.91   59.21
   2  -1   4  311.33   58.17
  -3   1  -4   50.74    9.74
   3  -1   4   52.39    9.82
   3  -1   4   50.96    9.74
  -4   1  -4   39.60    6.81
  -4   1  -4   35.11    6.80
  -4   1  -4   33.54    6.86
   4  -1   4   34.48    6.94
   4  -1   4   35.44    6.79
  -5   1  -4   25.15    4.79
  -5   1  -4   25.44    4.86
  -5   1  -4   24.00    4.76
  -5   1  -4   25.13    4.78
   5  -1   4   27.80    5.03
   5  -1   4   24.54    4.75
  -6   1  -4    2.80    0.57
  -6   1  -4    1.17    0.43
  -6   1  -4    2.51    0.72
  -6   1  -4    2.13    0.53
   6  -1   4    1.24    0.37
   6  -1   4    2.03    1.09
  -7   1  -4    1.95    0.61
  -7   1  -4    2.50    0.50
  -7   1  -4    1.94    0.67
  -7   1  -4    1.40    0.77
   7  -1   4    2.80    1.19
   7  -1   4    1.98    0.45
  -8   1  -4   -0.11    0.33
  -8   1  -4   -0.33    0.56
  -8   1  -4    0.38    0.47
  -8   1  -4   -0.41    0.69
   8  -1   4    0.77    1.23
   8  -1   4    0.00    0.25
  -9   1  -4    0.44    0.37
  -9   1  -4   -0.22    0.52
  -9   1  -4    0.47    0.62
   9  -1   4    0.90    1.38
   9  -1   4    0.21    0.26
 -10   1  -4    0.67    0.40
 -10   1  -4    0.65    0.69
  10  -1   4    0.28    0.36
  10  -1   4   -1.67    1.44
 -11   1  -4    0.57    0.44
 -11   1  -4    0.49    0.74
  11  -1   4   -1.75    1.59
 -12   1  -4   -0.12    0.76
 -12   1  -4    0.14    0.49
  12  -1   4    0.23    1.56
  11   0  -4    0.50    1.21
 -11   0   4   -0.47    0.44
 -11   0   4    0.01    1.16
  10   0  -4    0.29    1.24
 -10   0   4    1.08    1.10
   9   0  -4    0.04    1.23
  -9   0   4    0.64    0.39
  -9   0   4   -0.14    1.08
   8   0  -4    5.23    1.48
   8   0  -4    4.85    0.99
  -8   0   4    5.81    1.27
  -8   0   4    4.52    0.99
  -8   0   4    1.43    1.48
   7   0  -4    0.78    1.10
   7   0  -4    0.22    0.28
  -7   0   4   -0.21    0.28
  -7   0   4   -0.43    1.04
   6   0  -4    0.37    1.01
   6   0  -4    0.30    0.29
  -6   0   4    0.80    0.52
  -6   0   4    0.21    1.01
  -6   0   4    0.47    0.26
   5   0  -4    0.36    0.27
   5   0  -4    0.62    0.91
  -5   0   4    1.53    1.03
  -5   0   4   -0.06    0.22
  -5   0   4   -0.48    0.47
   4   0  -4   98.91   19.06
  -4   0   4  101.97   19.06
   3   0  -4    0.19    0.83
   3   0  -4    0.34    0.54
  -3   0   4    0.19    0.48
   2   0  -4  413.62   81.46
   2   0  -4  446.19   81.37
  -2   0   4  402.85   81.32
  -2   0   4  450.85   81.42
   1   0  -4    5.27    0.83
   1   0  -4    0.84    0.55
   1   0  -4    0.93    0.56
  -1   0   4    2.60    0.73
   0   0  -4    9.26    1.60
   0   0  -4    7.09    1.59
   0   0   4    7.63    1.60
  -1   0  -4  206.40   39.83
   1   0   4  207.35   39.87
   1   0   4  206.63   40.51
  -2   0  -4  463.67  101.22
  -2   0  -4  559.00  100.68
   2   0   4  558.60  101.35
   2   0   4  526.12  100.69
  -3   0  -4  142.02   30.20
  -3   0  -4  133.38   31.76
  -3   0  -4  151.54   28.81
   3   0   4  168.89   30.97
   3   0   4  170.30   30.50
   3   0   4  148.28   28.79
  -4   0  -4   33.50    6.44
  -4   0  -4   33.93    6.44
  -4   0  -4   33.66    6.50
  -4   0  -4   36.72    6.43
   4   0   4   31.71    6.42
   4   0   4   33.32    6.57
  -5   0  -4    0.56    0.63
  -5   0  -4    0.75    0.42
  -5   0  -4    0.49    0.31
  -5   0  -4    0.55    0.47
   5   0   4    1.78    0.96
   5   0   4    0.16    0.23
  -6   0  -4   16.54    3.30
  -6   0  -4   15.84    3.37
  -6   0  -4   17.28    3.25
  -6   0  -4   15.92    3.27
   6   0   4   17.56    3.23
   6   0   4   18.88    3.62
  -7   0  -4   10.85    1.97
  -7   0  -4    9.69    2.04
  -7   0  -4   10.00    2.07
   7   0   4   11.16    2.24
   7   0   4    9.48    1.94
  -8   0  -4    0.59    0.47
  -8   0  -4    0.66    0.35
  -8   0  -4   -0.08    0.70
  -8   0  -4    0.27    0.60
   8   0   4   -0.25    1.18
   8   0   4    0.39    0.26
  -9   0  -4    0.83    0.40
  -9   0  -4    0.49    0.56
  -9   0  -4   -0.33    0.69
   9   0   4   -0.01    1.34
   9   0   4    1.12    0.30
 -10   0  -4   -0.17    0.71
 -10   0  -4   -0.16    0.41
  10   0   4   -0.16    0.28
  10   0   4    0.14    1.42
 -11   0  -4    3.28    0.66
 -11   0  -4    2.12    0.92
  11   0   4   -0.97    1.59
 -12   0  -4    0.07    0.47
 -12   0  -4   -0.54    0.80
  12   0   4   -0.34    1.57
  11  -1  -4    0.50    1.32
 -11   1   4    0.20    1.17
 -11   1   4    1.83    0.54
  10  -1  -4    2.10    1.93
 -10   1   4   10.17    1.56
 -10   1   4    6.74    1.83
   9  -1  -4   -0.35    1.23
  -9   1   4    2.06    1.02
  -9   1   4    0.12    0.35
   8  -1  -4    1.78    1.24
  -8   1   4    0.59    0.35
  -8   1   4    0.70    0.97
  -8   1   4   -0.02    1.24
   7  -1  -4    0.25    1.13
  -7   1   4   -0.18    1.15
  -7   1   4   -0.06    0.26
  -7   1   4   -0.72    0.83
   6  -1  -4    6.27    1.84
  -6   1   4    6.48    1.83
  -6   1   4    7.13    1.60
  -6   1   4    8.85    1.53
  -6   1   4    8.69    1.85
   5  -1  -4   38.64    6.91
  -5   1   4   34.62    6.76
  -5   1   4   39.73    6.93
  -5   1   4   31.43    6.72
  -5   1   4   37.56    6.79
   4  -1  -4   16.54    3.22
  -4   1   4   21.33    3.32
  -4   1   4   12.31    2.92
  -4   1   4   16.06    2.97
  -4   1   4   14.98    2.88
   3  -1  -4   17.37    3.66
  -3   1   4   16.02    3.41
  -3   1   4   23.20    3.66
  -3   1   4   15.47    3.44
  -3   1   4   18.56    3.38
   2  -1  -4  473.99   94.40
  -2   1   4  511.24   94.37
  -2   1   4  502.85   94.32
  -1   1   4   -0.53    0.31
  -1   1   4   -0.09    0.40
   0   1   4   34.85    6.92
   0   1   4   37.93    6.92
  -1  -1  -4   54.56   10.19
  -1  -1  -4   58.17   11.61
   1   1   4   45.04   11.34
   1   1   4   55.92   13.05
   1   1   4   50.54   10.16
  -2  -1  -4  119.49   27.58
  -2  -1  -4  141.00   25.71
  -2  -1  -4  134.42   26.48
   2   1   4  133.10   26.47
   2   1   4  120.56   28.79
  -3  -1  -4    2.27    0.67
  -3  -1  -4    0.55    0.40
  -3  -1  -4    0.86    0.42
   3   1   4    1.60    0.75
   3   1   4    1.42    0.36
  -4  -1  -4   28.26    5.58
  -4  -1  -4   31.68    5.65
  -4  -1  -4   28.95    5.59
   4   1   4   33.24    5.70
   4   1   4   26.88    5.57
  -5  -1  -4    6.75    1.20
  -5  -1  -4    4.59    1.28
  -5  -1  -4    6.50    1.28
   5   1   4    4.82    1.42
   5   1   4    6.16    1.17
  -6  -1  -4    0.07    0.31
  -6  -1  -4    0.40    0.58
  -6  -1  -4    0.27    0.43
   6   1   4    0.11    0.96
   6   1   4   -0.11    0.22
  -7  -1  -4    1.22    0.68
  -7  -1  -4    2.08    0.59
  -7  -1  -4    1.97    0.44
  -7  -1  -4    2.23    0.54
   7   1   4    2.24    1.06
   7   1   4    1.06    0.38
  -8  -1  -4    0.06    0.34
  -8  -1  -4   -0.18    0.60
  -8  -1  -4   -0.13    0.45
  -8  -1  -4    0.21    0.64
   8   1   4   -0.12    0.24
   8   1   4    1.70    1.14
  -9  -1  -4    9.29    1.74
  -9  -1  -4    8.49    1.67
  -9  -1  -4    8.08    1.86
   9   1   4    4.28    2.03
   9   1   4    8.67    1.62
 -10  -1  -4    0.32    0.41
 -10  -1  -4   -0.96    0.76
  10   1   4    0.82    1.38
  10   1   4   -0.09    0.28
 -11  -1  -4    0.41    0.45
 -11  -1  -4   -0.37    0.80
  11   1   4   -1.62    1.49
 -12  -1  -4   -0.76    0.85
 -12  -1  -4   -0.17    0.48
  12   1   4   -1.16    1.52
  11  -2  -4    0.22    1.30
 -11   2   4    0.63    1.04
  10  -2  -4    2.52    1.41
 -10   2   4    2.85    0.67
 -10   2   4    3.11    1.16
   9  -2  -4    0.31    1.57
  -9   2   4    4.22    1.37
  -9   2   4    6.46    1.06
   8  -2  -4    0.80    1.28
  -8   2   4    1.74    0.40
  -8   2   4   -0.17    0.93
   7  -2  -4    2.43    1.29
  -7   2   4    2.76    0.53
  -7   2   4    1.78    0.93
  -7   2   4   -0.13    1.27
   6  -2  -4   16.95    3.93
  -6   2   4   20.24    3.62
  -6   2   4   15.71    3.90
  -6   2   4   19.91    3.69
  -6   2   4   18.40    3.54
   5  -2  -4    8.78    2.26
  -5   2   4   10.25    2.15
  -5   2   4   13.61    2.59
  -5   2   4   10.46    2.07
  -5   2   4   12.13    2.24
   4  -2  -4   33.52    6.28
  -4   2   4   32.84    6.13
  -4   2   4   27.43    6.08
  -4   2   4   34.16    6.15
  -4   2   4   31.73    6.10
  -4   2   4   38.91    6.33
   3  -2  -4   55.76    9.37
  -3   2   4   45.48    9.26
  -3   2   4   43.25    9.24
  -3   2   4   49.95    9.27
  -3   2   4   52.65    9.35
  -2   2   4   29.97    5.29
  -2   2   4   33.63    5.39
  -2   2   4   22.87    5.24
   1  -2  -4  167.36   31.42
   1  -2  -4  164.46   30.46
   1  -2  -4  182.12   31.07
  -1   2   4  168.83   30.88
  -1   2   4  158.48   31.17
  -1   2   4  138.99   30.45
   0  -2  -4  108.55   17.74
   0  -2  -4   91.72   16.98
   0  -2  -4   55.69   18.84
   0   2   4   86.01   17.75
   0   2   4   96.86   18.87
   0   2   4   84.74   16.96
  -1  -2  -4   49.26   10.99
  -1  -2  -4   51.96   10.05
   1   2   4   54.35   11.68
   1   2   4   65.11   13.57
   1   2   4   50.89   10.01
  -2  -2  -4  715.44  132.77
  -2  -2  -4  647.17  131.71
   2   2   4  665.07  131.78
   2   2   4  769.67  132.88
  -3  -2  -4  160.46   34.92
  -3  -2  -4  148.28   31.40
   3   2   4  138.65   32.33
   3   2   4  176.46   31.27
  -4  -2  -4    8.24    1.41
  -4  -2  -4    6.45    1.46
  -4  -2  -4    6.78    1.46
   4   2   4    7.22    1.38
   4   2   4    6.94    1.45
   4   2   4    5.82    1.53
  -5  -2  -4    7.28    1.87
  -5  -2  -4    8.74    1.75
  -5  -2  -4    9.10    1.69
   5   2   4    8.52    1.84
   5   2   4    8.18    1.66
   5   2   4    9.28    1.75
  -6  -2  -4    0.34    0.34
  -6  -2  -4    0.42    0.45
  -6  -2  -4    0.64    0.58
   6   2   4   -0.32    0.49
   6   2   4    0.71    0.89
   6   2   4    0.62    0.24
  -7  -2  -4    0.15    0.45
  -7  -2  -4    0.32    0.33
  -7  -2  -4    0.19    0.61
   7   2   4    0.07    0.99
   7   2   4    0.07    0.24
  -8  -2  -4    1.20    0.41
  -8  -2  -4    1.42    0.53
  -8  -2  -4    1.63    0.70
   8   2   4    0.85    0.34
   8   2   4    0.60    1.17
  -9  -2  -4   -0.08    0.72
  -9  -2  -4   -0.93    0.69
  -9  -2  -4    0.35    0.40
  -9  -2  -4    1.01    0.52
   9   2   4    0.25    1.20
   9   2   4    0.73    0.29
 -10  -2  -4    4.69    0.86
 -10  -2  -4    2.34    1.09
  10   2   4    2.94    1.53
 -11  -2  -4    2.43    0.57
 -11  -2  -4    1.02    0.91
  11   2   4   -0.16    1.43
 -12  -2  -4    0.57    0.49
 -12  -2  -4   -0.30    0.88
  12   2   4   -0.26    1.42
  10  -3  -4    1.27    1.30
 -10   3   4   -0.50    0.94
 -10   3   4    0.24    0.59
   9  -3  -4    1.56    1.40
  -9   3   4    1.66    1.01
  -9   3   4    2.85    0.59
   8  -3  -4    2.28    1.30
  -8   3   4    0.00    0.43
  -8   3   4    1.33    0.81
  -8   3   4    0.88    0.32
   7  -3  -4    0.16    1.23
  -7   3   4   -0.39    0.36
  -7   3   4    0.50    0.23
  -7   3   4   -0.12    0.74
  -7   3   4   -0.35    1.18
   6  -3  -4    0.58    1.16
  -6   3   4    0.56    1.08
  -6   3   4    0.22    0.67
  -6   3   4    1.11    0.35
  -6   3   4    0.62    0.24
  -6   3   4    1.12    0.54
   5  -3  -4    1.95    1.26
  -5   3   4    3.52    0.62
  -5   3   4    3.18    0.79
  -5   3   4    2.71    0.65
  -5   3   4    3.23    0.85
  -5   3   4    1.41    1.21
   4  -3  -4   15.59    3.02
  -4   3   4   16.46    3.09
  -4   3   4   13.53    2.63
  -4   3   4   15.89    2.65
  -4   3   4   13.35    2.54
  -4   3   4   11.77    2.52
   3  -3  -4   21.18    4.24
  -3   3   4   21.21    3.96
  -3   3   4   23.10    4.24
  -3   3   4   19.77    3.96
  -3   3   4   21.04    4.04
   2  -3  -4    4.57    0.72
   2  -3  -4    2.86    0.84
   2  -3  -4    6.64    1.21
  -2   3   4    4.42    1.07
  -2   3   4    2.71    0.78
  -2   3   4    2.44    0.61
   1  -3  -4   22.59    4.17
   1  -3  -4   18.41    3.97
  -1   3   4   20.89    3.95
  -1   3   4   21.18    4.08
   0  -3  -4   32.82    7.07
   0  -3  -4   36.52    7.08
   0  -3  -4   42.15    7.18
   0   3   4   40.91    7.08
   0   3   4   35.75    7.07
  -1  -3  -4  353.52   67.91
   1   3   4  353.09   67.86
   1   3   4  356.80   69.15
  -2  -3  -4   42.34   10.39
  -2  -3  -4   28.83   11.75
  -2  -3  -4   42.81    8.35
   2   3   4   41.12    8.28
   2   3   4   47.35   10.33
   2   3   4   65.24   12.87
  -3  -3  -4   40.26    8.06
  -3  -3  -4   46.38    8.10
   3   3   4   41.05    8.06
  -4  -3  -4   17.13    3.09
  -4  -3  -4   14.44    3.22
  -4  -3  -4   15.66    3.11
   4   3   4   14.11    3.24
   4   3   4   18.02    3.08
   4   3   4   14.67    3.12
  -5  -3  -4   10.65    1.83
  -5  -3  -4    8.98    1.65
  -5  -3  -4    6.78    1.61
   5   3   4    6.79    1.58
   5   3   4    7.82    1.68
   5   3   4   12.20    1.95
  -6  -3  -4   15.80    3.02
  -6  -3  -4   16.24    3.05
   6   3   4   14.19    3.00
   6   3   4   17.43    3.27
   6   3   4   16.41    3.06
  -7  -3  -4   12.57    2.25
  -7  -3  -4    9.21    2.38
  -7  -3  -4   11.90    2.29
   7   3   4   12.40    2.70
   7   3   4   10.60    2.32
   7   3   4   11.79    2.22
  -8  -3  -4    0.83    0.49
  -8  -3  -4    0.69    0.64
  -8  -3  -4    0.81    0.41
   8   3   4    1.14    0.58
   8   3   4    0.36    0.30
   8   3   4    1.80    1.10
  -9  -3  -4    7.43    1.55
  -9  -3  -4    8.33    1.47
   9   3   4    5.09    1.78
   9   3   4    6.71    1.42
 -10  -3  -4    0.35    0.44
  10   3   4    2.38    1.32
 -11  -3  -4    1.42    0.50
 -11  -3  -4    0.20    0.86
  11   3   4    1.09    1.34
 -12  -3  -4    0.13    0.49
 -12  -3  -4   -0.48    0.86
  12   3   4   -0.33    1.38
  10  -4  -4   -0.56    1.33
 -10   4   4    1.37    0.93
   9  -4  -4   -0.33    1.36
  -9   4   4    0.87    0.89
  -9   4   4    0.61    0.28
   8  -4  -4    2.25    1.44
  -8   4   4    2.51    0.49
  -8   4   4    3.41    0.93
  -8   4   4    1.79    0.53
   7  -4  -4    2.62    1.30
  -7   4   4    1.08    0.40
  -7   4   4    1.71    0.34
  -7   4   4    1.28    0.75
   6  -4  -4    0.13    1.20
  -6   4   4    0.64    0.65
  -6   4   4    0.92    0.27
  -6   4   4    0.74    0.55
  -6   4   4   -1.24    1.08
  -6   4   4    0.96    0.22
   5  -4  -4    2.85    1.37
  -5   4   4    3.85    0.89
  -5   4   4    4.04    0.94
  -5   4   4    4.10    1.28
   4  -4  -4    2.05    1.09
  -4   4   4    1.68    1.08
  -4   4   4    1.74    0.66
   3  -4  -4   99.79   17.78
   3  -4  -4   90.68   17.73
  -3   4   4   91.85   17.72
  -3   4   4   91.55   17.77
   2  -4  -4    1.80    1.04
   2  -4  -4    1.39    0.69
  -2   4   4    3.99    1.02
  -2   4   4    1.39    0.63
   1  -4  -4   82.58   15.89
  -1   4   4   84.98   15.93
   0  -4  -4   11.16    1.92
   0  -4  -4    9.51    1.88
   0   4   4    9.81    1.91
   0   4   4    9.03    1.86
  -1  -4  -4  347.61   69.91
   1   4   4  393.14   69.86
   1   4   4  342.54   71.05
  -2  -4  -4   34.67    7.94
  -2  -4  -4   37.69    7.94
   2   4   4   49.88    8.01
   2   4   4   42.23    8.04
   2   4   4   47.17    7.95
  -3  -4  -4   39.59    8.00
  -3  -4  -4   40.48    7.96
   3   4   4   47.38    8.03
   3   4   4   40.95    7.97
  -4  -4  -4    4.99    1.03
  -4  -4  -4    5.17    1.06
  -4  -4  -4    6.34    1.14
   4   4   4    4.99    1.19
   4   4   4    5.51    1.10
   4   4   4    3.86    1.04
  -5  -4  -4   33.27    6.24
  -5  -4  -4   33.31    6.25
  -5  -4  -4   33.59    6.30
   5   4   4   35.18    6.33
   5   4   4   32.86    6.26
   5   4   4   29.69    6.23
  -6  -4  -4    2.55    0.67
  -6  -4  -4    2.26    0.63
  -6  -4  -4    3.63    0.77
   6   4   4    2.87    0.72
   6   4   4    5.59    0.95
   6   4   4    2.06    0.57
  -7  -4  -4    1.87    0.47
  -7  -4  -4    0.38    0.63
  -7  -4  -4    0.56    0.41
   7   4   4    0.83    0.31
   7   4   4    0.69    0.92
   7   4   4    1.19    0.61
  -8  -4  -4    0.40    0.39
  -8  -4  -4    0.27    0.66
  -8  -4  -4    0.63    0.47
   8   4   4    0.54    0.31
   8   4   4    1.53    1.01
   8   4   4   -0.64    0.57
  -9  -4  -4    0.12    0.48
  -9  -4  -4   -0.67    0.41
  -9  -4  -4   -0.39    0.68
   9   4   4    0.83    0.65
   9   4   4    1.34    1.11
 -10  -4  -4   -0.17    0.44
 -10  -4  -4   -0.52    0.73
  10   4   4   -1.29    1.28
 -11  -4  -4    2.49    0.67
  11   4   4    2.88    1.38
 -12  -4  -4    0.56    0.88
 -12  -4  -4   -0.17    0.47
  12   4   4   -1.35    1.38
  10  -5  -4   -1.65    1.38
 -10   5   4   -0.14    0.89
   9  -5  -4    0.47    1.40
  -9   5   4    0.55    0.82
   8  -5  -4    3.15    1.62
  -8   5   4    4.98    1.13
   7  -5  -4    0.04    1.29
  -7   5   4   -0.03    0.68
   6  -5  -4    1.50    1.47
  -6   5   4    6.28    1.23
  -6   5   4    5.10    1.09
   5  -5  -4    4.43    1.33
  -5   5   4    3.16    0.83
  -5   5   4    1.65    1.20
   4  -5  -4    0.59    0.63
   4  -5  -4   -0.58    1.09
  -4   5   4   -0.05    0.54
  -4   5   4    0.95    0.94
   3  -5  -4   56.84   11.31
   3  -5  -4   58.09   11.23
  -3   5   4   57.60   11.32
  -3   5   4   62.64   11.22
   2  -5  -4   45.88    7.87
   2  -5  -4   39.66    8.05
   2  -5  -4   39.94    7.90
  -2   5   4   36.11    8.02
  -2   5   4   39.78    7.86
  -2   5   4   44.26    7.90
   1  -5  -4   77.57   15.28
   1  -5  -4   86.79   15.36
  -1   5   4   78.06   15.33
   0  -5  -4    0.96    0.28
   0  -5  -4    0.26    0.40
   0  -5  -4    0.71    0.88
   0   5   4    1.56    0.77
   0   5   4    0.65    0.42
   0   5   4    0.99    0.25
  -1  -5  -4   20.54    3.84
  -1  -5  -4   19.95    3.83
   1   5   4   19.75    3.85
  -2  -5  -4    3.59    0.76
  -2  -5  -4    4.16    0.81
   2   5   4    2.61    0.99
   2   5   4    2.01    0.81
   2   5   4    4.53    0.78
   2   5   4    4.09    1.09
  -3  -5  -4    2.53    0.61
  -3  -5  -4    2.65    0.64
   3   5   4    2.54    0.57
   3   5   4    1.92    0.71
   3   5   4    4.34    0.91
  -4  -5  -4    5.13    1.26
  -4  -5  -4    5.38    1.30
  -4  -5  -4    5.65    1.22
   4   5   4    5.59    1.33
   4   5   4    7.88    1.22
   4   5   4    6.03    1.37
  -5  -5  -4   13.28    2.54
  -5  -5  -4   11.76    2.63
  -5  -5  -4   12.11    2.52
   5   5   4   14.33    2.69
   5   5   4   13.69    2.50
   5   5   4   12.67    2.59
  -6  -5  -4   18.48    3.48
  -6  -5  -4   17.21    3.54
  -6  -5  -4   18.33    3.46
   6   5   4   18.18    3.50
   6   5   4   17.81    3.44
   6   5   4   17.90    3.64
  -7  -5  -4    6.87    1.74
  -7  -5  -4    7.59    1.60
  -7  -5  -4    6.62    1.56
   7   5   4    8.57    1.67
   7   5   4    7.40    1.69
   7   5   4    8.42    1.52
  -8  -5  -4    2.23    0.61
  -8  -5  -4    2.46    0.66
  -8  -5  -4    3.11    0.80
   8   5   4    2.57    0.78
   8   5   4    1.09    1.08
   8   5   4    2.35    0.54
  -9  -5  -4    0.78    0.45
  -9  -5  -4    1.11    0.70
   9   5   4    1.18    0.66
   9   5   4   -0.26    1.09
 -10  -5  -4    0.82    0.46
 -10  -5  -4    0.25    0.76
  10   5   4    1.77    1.22
  10   5   4    0.59    0.73
 -11  -5  -4    2.33    0.66
  11   5   4    2.75    1.39
 -12  -5  -4    0.77    0.50
  12   5   4    0.26    1.36
  10  -6  -4    0.59    1.39
 -10   6   4   -0.28    0.84
   9  -6  -4   -0.66    1.39
  -9   6   4    0.21    0.75
   8  -6  -4    3.37    1.61
  -8   6   4    4.55    1.08
   7  -6  -4    1.43    1.36
  -7   6   4    0.83    0.68
   6  -6  -4    2.15    1.36
  -6   6   4    1.68    0.73
   5  -6  -4    1.97    0.75
   5  -6  -4    0.93    1.24
  -5   6   4    2.90    0.72
  -5   6   4    1.51    1.07
   4  -6  -4    1.97    1.16
   4  -6  -4    1.39    0.75
  -4   6   4    3.14    0.72
  -4   6   4    1.23    1.08
   3  -6  -4    0.81    0.61
   3  -6  -4    0.43    1.09
  -3   6   4    0.32    0.55
  -3   6   4    1.78    1.03
   2  -6  -4   97.91   18.81
   2  -6  -4   99.74   18.90
   2  -6  -4   98.50   18.83
  -2   6   4  106.42   18.83
  -2   6   4   93.07   18.88
   1  -6  -4  138.79   27.89
  -1   6   4  155.81   27.93
   0  -6  -4    0.16    0.25
   0  -6  -4    0.05    0.35
   0  -6  -4   -0.82    0.89
   0   6   4    1.03    0.78
   0   6   4   -0.30    0.40
   0   6   4    0.18    0.20
  -1  -6  -4   18.42    3.35
  -1  -6  -4   16.16    3.36
   1   6   4   15.56    3.38
   1   6   4   19.07    3.34
  -2  -6  -4  117.51   22.63
  -2  -6  -4  109.87   20.75
  -2  -6  -4   91.94   18.80
   2   6   4  113.93   23.34
   2   6   4  104.45   20.47
   2   6   4   98.99   18.83
  -3  -6  -4    1.67    0.53
  -3  -6  -4    1.50    0.47
   3   6   4    1.23    0.78
   3   6   4    1.46    0.84
   3   6   4    2.72    0.44
   3   6   4    0.58    0.58
  -4  -6  -4   21.11    3.84
  -4  -6  -4   20.35    3.83
   4   6   4   20.78    3.88
   4   6   4   18.01    3.82
   4   6   4   20.76    3.95
  -5  -6  -4  110.29   20.26
  -5  -6  -4   98.78   20.27
   5   6   4  111.11   20.26
   5   6   4  106.99   20.27
  -6  -6  -4   10.70    2.19
  -6  -6  -4   10.47    2.17
  -6  -6  -4   10.72    2.31
   6   6   4   11.71    2.26
   6   6   4   10.77    2.38
   6   6   4   11.73    2.15
  -7  -6  -4    3.96    0.94
  -7  -6  -4    3.56    0.87
  -7  -6  -4    4.31    0.82
   7   6   4    4.02    1.14
   7   6   4    3.67    0.78
   7   6   4    3.19    0.94
  -8  -6  -4   11.83    2.26
  -8  -6  -4   10.66    2.37
  -8  -6  -4   13.29    2.22
   8   6   4    8.43    2.35
   8   6   4   11.27    2.32
  -9  -6  -4    4.44    0.78
  -9  -6  -4    2.77    0.95
   9   6   4    2.83    0.96
   9   6   4    2.80    1.24
 -10  -6  -4    0.72    0.45
  10   6   4    0.17    0.73
  10   6   4   -0.99    1.19
 -11  -6  -4    0.36    0.50
  11   6   4    0.98    0.78
  11   6   4    0.15    1.25
   9  -7  -4    1.47    1.43
  -9   7   4    0.86    0.79
   8  -7  -4    0.62    1.40
  -8   7   4    0.87    0.73
   7  -7  -4   -1.69    1.36
  -7   7   4   -0.15    0.69
   6  -7  -4    2.51    1.30
  -6   7   4    0.77    0.68
   5  -7  -4    0.75    0.70
   5  -7  -4    2.13    1.30
  -5   7   4    1.17    1.04
  -5   7   4    1.30    0.64
   4  -7  -4    8.19    1.92
   4  -7  -4    7.38    1.74
  -4   7   4    5.67    1.81
  -4   7   4   10.71    1.72
   3  -7  -4    1.57    1.15
   3  -7  -4    1.76    0.63
  -3   7   4    0.40    1.07
  -3   7   4    3.01    0.66
   2  -7  -4    3.33    0.99
   2  -7  -4    5.38    0.91
   2  -7  -4    5.41    1.45
  -2   7   4    5.28    1.02
  -2   7   4    1.96    1.31
  -2   7   4    4.48    0.90
   1  -7  -4  167.25   29.29
   1  -7  -4  144.44   29.23
  -1   7   4  151.69   29.27
   0  -7  -4   44.89    8.70
   0  -7  -4   43.43    8.58
   0  -7  -4   45.78    8.56
   0   7   4   42.35    8.67
   0   7   4   47.73    8.58
   0   7   4   45.73    8.56
  -1  -7  -4   47.92    9.03
  -1  -7  -4   40.30    9.02
   1   7   4   54.37    9.08
   1   7   4   49.12    9.04
  -2  -7  -4  132.75   27.05
  -2  -7  -4  153.41   27.09
   2   7   4  142.38   27.08
  -3  -7  -4   -0.04    0.41
  -3  -7  -4    0.27    0.34
   3   7   4   -0.25    0.78
   3   7   4    0.16    0.67
   3   7   4    0.00    0.28
   3   7   4    0.42    0.54
  -4  -7  -4    1.97    0.74
  -4  -7  -4    3.32    0.72
   4   7   4    2.48    0.95
   4   7   4    3.61    0.87
   4   7   4    3.57    0.92
   4   7   4    4.32    0.70
  -5  -7  -4   28.02    5.21
  -5  -7  -4   27.78    5.21
   5   7   4   24.08    5.19
   5   7   4   30.79    5.28
   5   7   4   26.67    5.25
  -6  -7  -4    1.88    0.60
  -6  -7  -4    2.57    0.57
  -6  -7  -4    1.31    0.70
   6   7   4    2.88    0.53
   6   7   4    2.14    0.83
   6   7   4    2.39    0.77
  -7  -7  -4    3.65    0.96
  -7  -7  -4    3.61    0.85
  -7  -7  -4    4.67    0.83
   7   7   4    3.57    0.96
   7   7   4    3.89    1.07
   7   7   4    3.46    0.79
  -8  -7  -4    2.08    0.55
  -8  -7  -4    2.16    0.78
  -8  -7  -4    1.93    0.62
   8   7   4    1.49    0.76
   8   7   4    2.42    1.05
  -9  -7  -4    3.18    0.93
  -9  -7  -4    3.83    0.78
   9   7   4    2.75    0.94
   9   7   4    3.30    1.22
 -10  -7  -4    0.27    0.46
  10   7   4    0.03    1.17
  10   7   4    0.72    0.75
 -11  -7  -4    6.25    1.41
  11   7   4    6.73    1.49
   9  -8  -4    0.99    1.39
  -9   8   4    0.25    0.68
   8  -8  -4   -0.26    1.37
  -8   8   4    0.49    0.68
   7  -8  -4    0.90    1.32
  -7   8   4    1.29    0.69
   6  -8  -4   -0.23    1.28
  -6   8   4   -0.54    0.63
   5  -8  -4    5.19    1.54
  -5   8   4    3.67    0.98
   4  -8  -4    5.38    1.43
   4  -8  -4   10.26    1.80
  -4   8   4    5.19    1.66
  -4   8   4    8.78    1.54
   3  -8  -4    9.55    2.21
   3  -8  -4   13.23    2.42
  -3   8   4   13.17    2.23
  -3   8   4    8.87    2.35
   2  -8  -4    3.82    1.44
   2  -8  -4    5.24    0.90
   2  -8  -4    3.44    0.98
  -2   8   4    4.79    1.03
  -2   8   4    4.35    0.89
  -2   8   4    3.83    1.33
   1  -8  -4    2.82    1.16
   1  -8  -4    0.67    0.24
   1  -8  -4    0.89    0.47
  -1   8   4    0.99    0.51
  -1   8   4    1.67    0.96
  -1   8   4    0.36    0.24
   0  -8  -4    5.11    0.93
   0  -8  -4    3.88    0.91
   0  -8  -4    7.46    1.34
   0   8   4    3.62    0.85
   0   8   4    6.25    1.19
   0   8   4    4.71    0.96
  -1  -8  -4   19.24    3.60
   1   8   4   19.13    3.59
   1   8   4   17.68    3.65
  -2  -8  -4    8.92    1.97
  -2  -8  -4    6.65    1.55
  -2  -8  -4    8.39    1.58
   2   8   4    9.40    1.63
   2   8   4    7.38    1.66
   2   8   4    6.89    1.53
  -3  -8  -4    5.60    1.26
  -3  -8  -4    5.61    1.27
   3   8   4    5.56    1.22
   3   8   4    7.12    1.31
   3   8   4    6.61    1.42
   3   8   4    5.68    1.28
  -4  -8  -4    1.17    0.49
  -4  -8  -4    2.60    0.45
   4   8   4   -0.63    0.80
   4   8   4    1.52    0.68
   4   8   4    0.91    0.67
  -5  -8  -4    9.31    2.03
  -5  -8  -4   11.21    2.05
   5   8   4    9.15    2.01
   5   8   4   12.09    2.20
   5   8   4   10.69    2.15
  -6  -8  -4   -0.19    0.42
  -6  -8  -4    0.39    0.44
   6   8   4    0.64    0.32
   6   8   4    0.72    0.66
   6   8   4    0.15    0.71
  -7  -8  -4    0.99    0.44
  -7  -8  -4    0.63    0.50
   7   8   4    0.96    0.80
   7   8   4    0.61    0.69
  -8  -8  -4    2.93    0.83
   8   8   4    2.09    0.83
   8   8   4    2.62    1.07
  -9  -8  -4    0.20    0.74
  -9  -8  -4    1.89    0.50
   9   8   4    0.74    0.79
   9   8   4    1.19    1.01
 -10  -8  -4    2.71    0.67
  10   8   4    1.71    1.16
  10   8   4    2.63    0.89
 -11  -8  -4    0.90    0.46
  11   8   4    0.74    1.18
  11   8   4   -0.90    0.75
   9  -9  -4   -0.65    1.34
  -9   9   4    1.01    0.68
   8  -9  -4    2.12    1.41
  -8   9   4   -0.39    0.65
   7  -9  -4    1.13    1.32
  -7   9   4    0.03    0.60
   6  -9  -4    2.35    1.40
  -6   9   4    2.93    0.83
   5  -9  -4    5.34    1.68
  -5   9   4    5.34    1.22
   4  -9  -4    7.34    1.75
  -4   9   4    5.79    1.35
   3  -9  -4   -0.15    1.27
   3  -9  -4   -0.12    0.53
  -3   9   4   -0.51    1.02
  -3   9   4    1.25    0.63
   2  -9  -4    8.39    1.86
   2  -9  -4   10.05    1.77
   2  -9  -4    9.31    2.16
  -2   9   4   10.22    1.91
  -2   9   4    5.34    2.06
   1  -9  -4    7.21    1.36
   1  -9  -4    5.27    1.46
   1  -9  -4    6.65    1.77
  -1   9   4    7.22    1.35
  -1   9   4    6.83    1.66
  -1   9   4    7.60    1.50
   0  -9  -4    8.93    1.79
   0  -9  -4    9.64    1.84
   0  -9  -4   11.90    2.46
   0   9   4    7.78    1.78
   0   9   4   10.80    1.89
   0   9   4   11.94    2.31
  -1  -9  -4    6.95    1.05
  -1  -9  -4    3.76    1.34
  -1  -9  -4    4.52    1.10
   1   9   4    4.23    1.22
   1   9   4    4.35    1.09
  -2  -9  -4   16.75    3.95
  -2  -9  -4   19.69    3.73
  -2  -9  -4   19.55    3.74
   2   9   4   21.58    3.72
   2   9   4   15.73    3.88
   2   9   4   20.01    3.78
  -3  -9  -4   -0.09    0.34
  -3  -9  -4    0.77    0.42
   3   9   4    0.58    0.64
   3   9   4    1.53    0.87
   3   9   4   -0.24    0.62
   3   9   4    0.07    0.27
  -4  -9  -4    0.96    0.48
  -4  -9  -4    1.33    0.44
   4   9   4    0.75    0.63
   4   9   4    0.66    0.85
   4   9   4    1.01    0.71
   4   9   4    1.46    0.38
  -5  -9  -4   11.58    2.28
  -5  -9  -4   10.60    2.30
   5   9   4   12.20    2.44
   5   9   4   13.28    2.41
   5   9   4    9.66    2.44
   5   9   4   12.38    2.26
  -6  -9  -4    1.23    0.53
  -6  -9  -4    1.56    0.54
   6   9   4    1.24    0.78
   6   9   4    1.18    0.79
   6   9   4    3.27    0.74
  -7  -9  -4   -0.23    0.51
  -7  -9  -4   -0.23    0.41
   7   9   4    0.18    0.73
   7   9   4   -0.02    0.73
   7   9   4    0.13    0.71
  -8  -9  -4    0.40    0.43
   8   9   4    0.97    0.71
   8   9   4    0.50    0.90
  -9  -9  -4    7.75    1.16
   9   9   4    2.40    1.32
   9   9   4    4.64    1.21
  10   9   4    6.77    1.65
 -11  -9  -4    5.24    1.04
  11   9   4    3.84    1.22
   8 -10  -4   -0.78    1.40
  -8  10   4    0.32    0.65
   7 -10  -4   -1.55    1.30
  -7  10   4   -0.77    0.68
   6 -10  -4    1.18    1.33
  -6  10   4    1.51    0.73
   5 -10  -4    1.43    1.37
  -5  10   4    1.73    0.79
   4 -10  -4   -0.19    1.31
  -4  10   4    0.30    0.68
   3 -10  -4    2.33    1.37
  -3  10   4    0.86    1.11
  -3  10   4    0.32    0.69
   2 -10  -4   16.88    4.39
   2 -10  -4   21.62    3.88
  -2  10   4   21.69    3.96
  -2  10   4   14.39    4.24
   1 -10  -4   -0.96    1.24
   1 -10  -4    0.04    0.25
   1 -10  -4    1.48    0.45
  -1  10   4    0.06    0.23
  -1  10   4   -0.80    1.10
  -1  10   4    0.09    0.59
   0 -10  -4    2.52    0.73
   0 -10  -4    1.78    1.29
   0  10   4    2.79    0.80
   0  10   4    3.27    1.15
   0  10   4    4.13    0.72
  -1 -10  -4    1.56    0.43
  -1 -10  -4    1.22    0.51
  -1 -10  -4    0.52    1.05
   1  10   4    1.76    0.40
   1  10   4    1.11    0.66
   1  10   4    2.97    0.97
  -2 -10  -4    0.09    0.36
  -2 -10  -4    0.55    0.42
  -2 -10  -4   -0.39    0.95
   2  10   4    1.14    0.30
   2  10   4    1.44    0.60
   2  10   4    0.26    0.76
  -3 -10  -4    0.39    0.44
  -3 -10  -4    1.12    0.40
   3  10   4    2.08    0.66
   3  10   4    1.16    0.31
   3  10   4   -0.11    0.72
  -4 -10  -4    2.34    0.47
  -4 -10  -4    0.24    0.49
   4  10   4    0.71    0.89
   4  10   4    2.01    0.39
   4  10   4    1.25    0.67
   4  10   4    1.04    0.74
  -5 -10  -4    2.69    0.53
  -5 -10  -4    0.94    0.58
   5  10   4    1.93    0.46
   5  10   4    2.13    0.82
   5  10   4    1.70    0.83
   5  10   4    1.77    0.72
  -6 -10  -4   10.37    2.16
  -6 -10  -4   12.33    2.14
   6  10   4    9.75    2.29
   6  10   4   12.28    2.30
   6  10   4    9.00    2.26
   7  10   4    2.53    0.86
   7  10   4    1.86    0.72
   7  10   4    1.79    0.80
  -8 -10  -4   -0.77    0.44
   8  10   4   -0.85    0.75
   8  10   4   -0.83    0.82
   8  10   4    0.61    0.73
  -9 -10  -4   10.43    1.65
   9  10   4    6.21    1.74
   9  10   4    7.00    1.69
 -10 -10  -4    4.24    0.85
  10  10   4    2.57    1.07
   8 -11  -4   -1.46    1.39
  -8  11   4   -0.27    0.69
   7 -11  -4    1.73    1.40
  -7  11   4    1.23    0.76
   6 -11  -4    2.81    1.46
  -6  11   4    2.25    0.80
   5 -11  -4    0.43    1.37
  -5  11   4    0.24    0.76
   4 -11  -4    1.60    1.36
  -4  11   4    1.05    0.76
   3 -11  -4    9.03    1.66
   3 -11  -4    5.17    2.17
   3 -11  -4    8.30    1.69
  -3  11   4    9.68    1.87
   2 -11  -4    0.60    1.38
   2 -11  -4    0.53    0.28
  -2  11   4    1.12    0.61
  -2  11   4   -0.39    1.17
   1 -11  -4    0.19    0.28
   1 -11  -4    0.18    0.46
   1 -11  -4    0.37    1.30
  -1  11   4   -0.08    1.15
  -1  11   4   -0.20    0.66
  -1  11   4   -0.09    0.23
   0 -11  -4    3.60    1.37
   0 -11  -4    4.75    0.84
   0 -11  -4    2.26    0.82
   0  11   4    2.64    1.31
   0  11   4    5.05    0.82
   0  11   4    3.39    0.92
  -1 -11  -4   -0.22    1.07
  -1 -11  -4    0.53    0.46
  -1 -11  -4    0.49    0.35
   1  11   4   -0.40    0.95
   1  11   4    1.51    0.68
   1  11   4    0.81    0.30
  -2 -11  -4    8.32    2.05
  -2 -11  -4    9.45    2.22
  -2 -11  -4   11.95    2.03
   2  11   4    7.38    2.17
   2  11   4   12.62    2.01
   2  11   4    9.84    2.16
  -3 -11  -4    1.86    0.45
  -3 -11  -4    1.02    0.49
   3  11   4    0.77    0.82
   3  11   4    1.06    0.73
   3  11   4    1.46    0.40
  -4 -11  -4    7.08    1.05
  -4 -11  -4    3.09    0.96
   4  11   4    5.90    1.00
   4  11   4    3.88    1.12
   4  11   4    3.74    1.12
   4  11   4    4.48    1.28
   5  11   4    2.40    0.86
   5  11   4    1.49    0.82
   5  11   4    1.50    0.73
  -6 -11  -4    0.64    0.42
   6  11   4    0.11    0.66
   6  11   4   -0.32    0.77
   6  11   4    0.57    0.62
  -7 -11  -4    0.37    0.47
   7  11   4   -0.19    0.68
   7  11   4   -0.32    0.79
   7  11   4    0.30    0.58
   8  11   4    3.10    1.01
   8  11   4    3.99    1.07
  -9 -11  -4   15.09    2.74
   9  11   4   11.57    2.91
 -10 -11  -4    1.16    0.52
  10  11   4    1.35    0.86
   7 -12  -4    0.45    1.45
  -7  12   4    0.55    0.65
   6 -12  -4    0.45    1.47
  -6  12   4   -0.44    0.69
   5 -12  -4    4.59    1.66
  -5  12   4    3.73    1.02
   4 -12  -4   -1.41    1.47
  -4  12   4   -1.73    0.66
   3 -12  -4    0.53    0.25
   3 -12  -4   -1.22    1.50
   3 -12  -4    0.89    0.36
  -3  12   4    0.63    0.71
   2 -12  -4    3.26    1.77
   2 -12  -4    5.01    1.15
   2 -12  -4    6.87    1.14
  -2  12   4    4.77    1.27
   1 -12  -4    0.30    0.31
   1 -12  -4    1.44    1.32
  -1  12   4   -0.10    0.28
  -1  12   4    1.15    1.18
  -1  12   4    0.33    0.68
   0 -12  -4    1.04    0.38
   0 -12  -4    0.14    1.24
   0  12   4    0.98    0.34
   0  12   4    1.21    1.18
   0  12   4    1.23    0.75
  -1 -12  -4    3.96    1.27
  -1 -12  -4    3.17    0.63
   1  12   4    2.36    0.60
   1  12   4    1.70    0.87
   1  12   4    3.52    1.26
  -2 -12  -4   26.57    4.83
   2  12   4   26.23    4.82
   2  12   4   21.45    4.91
  -3 -12  -4   -0.24    0.39
   3  12   4    0.16    0.33
   3  12   4    0.22    0.71
   3  12   4   -0.10    0.97
  -4 -12  -4    0.78    0.43
   4  12   4   -1.00    0.95
   4  12   4   -1.07    0.74
   4  12   4   -0.29    0.99
  -5 -12  -4    0.92    0.53
   5  12   4    2.26    0.82
   5  12   4    1.88    0.83
   5  12   4    0.77    0.86
  -6 -12  -4    8.53    1.54
   6  12   4    6.20    1.62
   6  12   4    5.94    1.53
   6  12   4    8.93    1.69
  -7 -12  -4    0.55    0.50
   7  12   4    0.29    0.85
   7  12   4    0.12    0.64
  -8 -12  -4    3.48    0.76
   8  12   4    1.87    1.04
  -9 -12  -4    0.82    0.51
   9  12   4   -0.29    0.82
  10  12   4   -0.13    0.87
   6 -13  -4    0.89    1.50
  -6  13   4   -0.15    0.75
   5 -13  -4    2.79    1.60
  -5  13   4    1.49    0.87
   4 -13  -4    1.97    1.50
  -4  13   4    1.99    0.87
   3 -13  -4   -0.17    0.23
   3 -13  -4   -0.42    1.50
  -3  13   4    0.95    0.72
   2 -13  -4    1.02    0.32
   2 -13  -4    0.04    0.49
   2 -13  -4    0.22    1.44
  -2  13   4    0.30    0.70
   1 -13  -4    4.67    1.75
   1 -13  -4    7.29    1.12
  -1  13   4    0.34    1.64
  -1  13   4    4.39    1.24
   0 -13  -4    0.24    0.35
   0 -13  -4   -0.01    1.32
   0  13   4    0.20    0.28
   0  13   4   -0.32    0.77
   0  13   4    1.76    1.19
  -1 -13  -4    1.94    0.55
  -1 -13  -4   -0.14    1.29
   1  13   4    0.71    1.25
   1  13   4    2.60    0.85
   1  13   4    2.49    0.51
  -2 -13  -4   -0.62    1.14
  -2 -13  -4    0.13    0.39
   2  13   4   -0.37    1.18
   2  13   4   -0.78    0.73
   2  13   4   -0.13    0.33
  -3 -13  -4    2.74    0.56
   3  13   4    0.62    0.88
   3  13   4    0.32    1.16
  -4 -13  -4    1.11    0.47
   4  13   4    0.62    1.06
   4  13   4    1.54    1.01
   4  13   4    0.59    0.84
  -5 -13  -4    3.88    0.81
   5  13   4    2.47    1.14
   5  13   4    3.45    1.16
   5  13   4    3.65    1.07
  -6 -13  -4    0.23    0.44
   6  13   4    0.66    0.88
   6  13   4   -0.57    0.62
  -7 -13  -4    0.49    0.52
   7  13   4   -0.26    0.89
  -8 -13  -4   -0.13    0.47
   8  13   4   -0.26    0.86
  -9 -13  -4    4.20    0.86
   9  13   4    2.56    1.12
   5 -14  -4    1.02    1.59
  -5  14   4    0.00    0.72
   4 -14  -4    2.06    1.59
  -4  14   4    1.95    0.94
   3 -14  -4    0.15    1.54
  -3  14   4    0.53    0.78
   2 -14  -4    1.44    1.48
  -2  14   4    1.88    0.84
   1 -14  -4    8.27    1.42
   1 -14  -4    4.35    1.94
  -1  14   4    5.66    1.57
   0 -14  -4    2.22    1.40
   0 -14  -4    2.63    0.54
   0  14   4    1.16    0.92
   0  14   4    0.57    1.27
   0  14   4    1.79    0.50
  -1 -14  -4    0.34    1.23
  -1 -14  -4   -0.09    0.39
   1  14   4   -0.18    0.77
   1  14   4   -0.15    0.32
   1  14   4    0.20    1.25
  -2 -14  -4    2.97    0.62
  -2 -14  -4    1.15    1.27
   2  14   4    1.97    0.95
   2  14   4    1.94    1.28
  -3 -14  -4   -0.16    0.42
   3  14   4   -0.10    1.17
   3  14   4    0.66    0.79
  -4 -14  -4    0.27    0.45
   4  14   4   -0.41    1.07
   4  14   4    0.81    0.85
  -5 -14  -4    2.46    0.55
   5  14   4    0.21    0.87
   5  14   4    1.47    0.95
  -6 -14  -4    0.23    0.48
   6  14   4   -0.91    0.93
  -7 -14  -4    3.39    0.77
   7  14   4    2.14    1.09
  -8 -14  -4   -0.20    0.49
   8  14   4   -0.08    0.91
   4 -15  -4    0.32    1.59
  -4  15   4   -1.14    0.88
   3 -15  -4   -0.17    1.56
  -3  15   4   -0.36    0.81
   2 -15  -4   -0.35    0.36
   2 -15  -4    2.70    1.49
  -2  15   4    0.19    0.84
   1 -15  -4    1.47    1.40
   1 -15  -4    0.30    0.37
  -1  15   4   -0.71    0.82
   0 -15  -4    2.12    0.58
   0 -15  -4    2.59    1.43
   0  15   4    1.85    0.93
  -1 -15  -4    0.01    1.30
  -1 -15  -4    0.34    0.41
   1  15   4    0.61    0.79
  -2 -15  -4    4.60    0.85
  -2 -15  -4    2.41    1.41
   2  15   4    2.65    1.14
  -3 -15  -4    0.30    0.43
   3  15   4   -0.24    0.86
  -4 -15  -4    0.82    0.45
   4  15   4    0.75    0.89
   4  15   4   -0.34    1.09
  -5 -15  -4    0.98    0.50
   5  15   4    0.76    0.97
  -6 -15  -4    0.45    0.49
   6  15   4   -1.03    0.94
  -7 -15  -4    3.17    0.70
   7  15   4    1.24    1.07
   3 -16  -4   -0.71    1.50
  -3  16   4   -0.45    0.92
   2 -16  -4   -0.94    1.50
  -2  16   4    0.95    0.92
   1 -16  -4    0.85    0.41
   1 -16  -4    0.13    1.44
  -1  16   4    0.66    0.93
   0 -16  -4    0.59    1.39
   0 -16  -4    1.39    0.47
   0  16   4    0.20    0.88
  -1 -16  -4   -1.35    1.35
  -1 -16  -4    0.84    0.43
   1  16   4   -0.55    0.87
  -2 -16  -4    3.77    0.73
  -2 -16  -4    2.83    1.30
   2  16   4    1.07    1.06
  -3 -16  -4    1.99    0.58
   3  16   4    1.49    0.95
  -4 -16  -4    0.35    0.46
   4  16   4   -0.80    0.95
  -5 -16  -4    0.05    0.50
   5  16   4    0.67    0.94
  -6 -16  -4    0.15    0.52
   6  16   4    0.48    1.00
   1 -17  -4    1.81    1.46
   1 -17  -4    0.86    0.45
  -1  17   4    0.83    1.03
   0 -17  -4   -0.47    1.39
   0 -17  -4    0.18    0.44
   0  17   4   -0.37    0.89
  -1 -17  -4    0.25    0.47
  -1 -17  -4    0.03    1.37
   1  17   4   -0.69    0.89
  -2 -17  -4    0.85    0.48
  -2 -17  -4    0.74    1.17
   2  17   4   -0.11    0.92
  -3 -17  -4   -0.39    0.46
   3  17   4    0.17    0.89
  -4 -17  -4    0.54    0.49
   4  17   4    1.12    0.97
   4  15  -5   -0.11    1.06
  -4 -15   5   -0.27    0.47
   3  15  -5    1.19    1.05
  -3 -15   5    0.01    0.50
   2  15  -5    1.23    0.99
  -2 -15   5    0.46    0.53
   1  15  -5    0.94    0.92
  -1 -15   5   -0.15    0.48
   0  15  -5   -0.08    0.87
   0 -15   5   -0.28    0.51
   0 -15   5   -0.16    1.32
  -1  15  -5   -0.03    0.89
   1 -15   5   -0.57    1.65
   1 -15   5    0.50    0.50
  -2  15  -5    0.12    0.93
   2 -15   5    0.20    0.49
   2 -15   5    0.00    1.81
  -3  15  -5    0.38    0.89
   3 -15   5    0.37    0.48
   3 -15   5   -2.09    1.88
   5  14  -5   -0.13    1.03
  -5 -14   5    0.84    0.54
   4  14  -5    0.80    1.04
  -4 -14   5    1.55    0.52
   3  14  -5    0.68    1.07
  -3 -14   5    1.17    0.57
   2  14  -5    1.00    1.02
  -2 -14   5    1.12    0.54
   1  14  -5    0.03    0.90
  -1 -14   5    0.10    0.51
  -1 -14   5   -0.59    1.03
   0  14  -5    0.78    0.85
   0 -14   5   -1.75    1.35
   0 -14   5    0.48    0.50
  -1  14  -5    4.04    1.29
   1 -14   5    6.32    1.18
   1 -14   5    2.96    1.89
  -2  14  -5    0.71    0.83
   2 -14   5   -0.43    0.46
   2 -14   5    1.35    1.79
  -3  14  -5   -0.27    0.88
   3 -14   5    0.96    0.47
   3 -14   5    1.80    1.98
  -4  14  -5    0.26    0.92
   4 -14   5    0.14    2.08
   4 -14   5    1.32    0.49
  -5  14  -5   -0.03    0.91
   6  13  -5    4.27    1.32
   5  13  -5   -1.00    1.01
  -5 -13   5    0.63    0.44
   4  13  -5    1.64    1.09
  -4 -13   5    2.71    0.67
   3  13  -5    0.22    0.98
  -3 -13   5    0.61    0.54
   2  13  -5    0.82    1.09
  -2 -13   5    3.49    0.72
   1  13  -5    0.91    0.90
  -1 -13   5    0.00    1.04
  -1 -13   5    1.82    0.52
   0  13  -5    1.19    0.95
   0 -13   5    3.15    0.66
   0 -13   5    1.23    1.47
  -1  13  -5    4.72    1.14
   1 -13   5    2.40    1.82
  -2  13  -5   -0.17    0.78
   2 -13   5   -0.74    1.79
   2 -13   5    0.84    0.47
  -3  13  -5    0.47    0.83
   3 -13   5    0.52    0.45
   3 -13   5   -2.06    1.87
  -4  13  -5   -0.08    0.87
   4 -13   5   -0.18    0.45
   4 -13   5    0.65    1.92
  -5  13  -5    1.20    0.87
   5 -13   5    1.26    2.00
   5 -13   5    1.14    0.47
  -6  13  -5    0.72    0.87
   6 -13   5    0.81    1.99
   7  12  -5   -0.70    0.98
  -7 -12   5   -0.06    0.48
   6  12  -5    1.05    1.04
  -6 -12   5    1.29    0.57
   5  12  -5    0.61    1.00
  -5 -12   5    0.47    0.52
   4  12  -5    1.27    0.99
  -4 -12   5    1.02    0.56
   3  12  -5    1.58    1.04
  -3 -12   5    3.03    0.73
   2  12  -5    2.55    1.08
  -2 -12   5    3.17    0.74
   1  12  -5    0.20    0.81
   1  12  -5    1.24    0.87
  -1 -12   5    0.14    1.17
  -1 -12   5    2.01    0.51
   0  12  -5   19.13    3.07
   0  12  -5   14.27    3.11
   0 -12   5   11.61    3.18
  -1  12  -5    5.38    1.12
  -1  12  -5    3.01    1.18
   1 -12   5    3.53    1.80
  -2  12  -5   -0.22    0.96
  -2  12  -5    0.57    0.79
   2 -12   5    1.27    0.47
   2 -12   5    1.01    0.54
   2 -12   5   -1.18    1.66
  -3  12  -5    0.50    0.83
   3 -12   5    4.10    1.77
   3 -12   5    0.95    0.56
   3 -12   5    0.94    0.47
  -4  12  -5    1.16    0.76
   4 -12   5    0.17    1.79
   4 -12   5   -0.68    0.43
  -5  12  -5    0.87    0.76
   5 -12   5   -0.23    0.42
   5 -12   5   -0.18    1.84
  -6  12  -5    0.04    0.81
   6 -12   5    0.53    0.40
   6 -12   5    0.87    1.88
  -7  12  -5    0.35    0.81
   7 -12   5   -2.99    1.84
   8  11  -5    2.60    1.11
  -8 -11   5    3.64    0.85
   7  11  -5    3.28    1.40
  -7 -11   5    6.79    1.27
   6  11  -5    0.34    0.98
  -6 -11   5    0.60    0.53
   5  11  -5   -0.16    0.93
  -5 -11   5    0.77    0.46
  -4 -11   5   10.10    2.05
   3  11  -5   20.82    4.82
  -3 -11   5   26.34    4.69
   2  11  -5    0.78    0.96
  -2 -11   5    1.34    0.54
   1  11  -5    1.48    0.82
   1  11  -5    1.24    0.84
  -1 -11   5    3.17    1.14
  -1 -11   5    1.49    0.58
   0  11  -5    9.98    2.24
   0  11  -5   12.10    2.17
   0 -11   5    9.78    2.32
   0 -11   5    8.64    1.98
  -1  11  -5    0.50    0.87
  -1  11  -5    1.39    0.75
   1 -11   5    0.44    0.60
   1 -11   5    0.52    0.45
   1 -11   5    2.67    1.46
  -2  11  -5    0.13    0.93
  -2  11  -5   -0.21    0.68
   2 -11   5    1.37    0.47
   2 -11   5    0.79    0.52
   2 -11   5    0.64    1.54
  -3  11  -5   -0.74    0.96
  -3  11  -5    1.62    0.78
   3 -11   5    0.50    0.44
   3 -11   5    0.04    1.70
   3 -11   5   -0.04    0.51
  -4  11  -5    0.33    0.74
   4 -11   5    0.74    0.51
   4 -11   5    0.50    0.42
   4 -11   5   -0.75    1.71
  -5  11  -5    1.76    0.83
   5 -11   5    2.07    1.72
   5 -11   5    2.46    0.61
  -6  11  -5    5.90    1.52
   6 -11   5    0.34    2.12
   6 -11   5    9.10    1.43
  -7  11  -5   -0.22    0.77
   7 -11   5   -1.89    1.71
  -8  11  -5    0.47    0.75
   8 -11   5    0.03    1.80
   8  10  -5   -0.33    0.92
  -8 -10   5   -0.01    0.48
   7  10  -5   -0.21    0.92
  -7 -10   5    0.22    0.46
   6  10  -5    0.55    0.96
  -6 -10   5    1.44    0.56
   5  10  -5    3.96    1.31
  -5 -10   5    5.34    1.07
   4  10  -5    2.37    1.13
  -4 -10   5    4.34    0.87
   3  10  -5    1.45    0.97
  -3 -10   5    2.54    0.63
   2  10  -5    1.55    0.88
  -2 -10   5    1.82    0.54
  -2 -10   5    1.30    0.71
   1  10  -5   -0.51    0.71
   1  10  -5    0.05    0.76
  -1 -10   5   -0.61    0.44
  -1 -10   5   -0.11    1.08
  -1 -10   5    0.51    0.65
   0  10  -5   24.15    5.43
   0  10  -5   31.52    5.40
   0 -10   5   30.27    5.39
   0 -10   5   22.84    5.59
   0 -10   5   23.95    5.34
   0 -10   5   33.03    5.33
  -1  10  -5    0.88    0.67
  -1  10  -5   -0.34    0.83
   1 -10   5    1.90    0.60
   1 -10   5    0.30    1.40
   1 -10   5    0.67    0.49
  -2  10  -5    1.00    0.91
  -2  10  -5    1.02    0.71
   2 -10   5    0.41    0.54
   2 -10   5    3.20    1.49
   2 -10   5    1.02    0.52
   2 -10   5    1.38    0.46
  -3  10  -5    0.02    0.69
  -3  10  -5   -0.93    0.88
   3 -10   5   -0.34    0.50
   3 -10   5   -0.09    0.42
  -4  10  -5    1.33    0.80
   4 -10   5    3.07    0.64
   4 -10   5    0.55    1.74
   4 -10   5    2.59    0.67
  -5  10  -5    2.19    0.85
   5 -10   5    0.90    1.77
   5 -10   5    2.77    0.65
   5 -10   5    2.71    0.64
  -6  10  -5    5.45    1.48
   6 -10   5    3.51    2.13
   6 -10   5    8.34    1.40
  -7  10  -5    0.67    0.73
   7 -10   5   -0.07    1.77
   7 -10   5    0.36    0.37
  -8  10  -5    1.81    0.75
   8 -10   5    0.60    1.64
   9   9  -5   -0.78    0.83
  -9  -9   5    0.68    0.54
   8   9  -5   -0.03    0.89
  -8  -9   5    0.45    0.54
   7   9  -5    0.57    0.93
  -7  -9   5    1.47    0.58
   6   9  -5    1.49    0.95
   5   9  -5    9.63    2.28
  -5  -9   5   12.13    2.22
   4   9  -5    4.19    1.46
  -4  -9   5    6.86    1.26
   3   9  -5    0.72    0.84
  -3  -9   5    0.60    0.49
   2   9  -5    0.07    0.79
  -2  -9   5    1.00    0.44
  -2  -9   5   -0.06    0.49
  -2  -9   5   -0.81    0.69
   1   9  -5    8.67    2.11
   1   9  -5   10.69    2.09
  -1  -9   5    9.98    1.93
  -1  -9   5    8.57    1.94
  -1  -9   5   10.48    1.95
   0   9  -5   -0.15    0.70
   0   9  -5   -0.18    0.69
   0  -9   5   -0.47    1.19
   0  -9   5   -0.06    0.42
   0  -9   5    0.49    0.57
   0  -9   5   -0.01    0.47
  -1   9  -5    8.20    2.50
  -1   9  -5   13.77    2.41
   1  -9   5   10.79    2.40
   1  -9   5   11.01    2.31
   1  -9   5   13.75    2.30
  -2   9  -5   10.46    1.89
  -2   9  -5    8.34    2.11
   2  -9   5    7.51    1.78
   2  -9   5   10.64    1.83
   2  -9   5    6.87    2.18
  -3   9  -5    1.46    1.11
  -3   9  -5    6.88    1.16
   3  -9   5    4.18    1.62
   3  -9   5    4.27    0.90
  -4   9  -5    2.79    0.74
  -4   9  -5    0.42    0.98
   4  -9   5    0.88    0.71
   4  -9   5    3.98    0.64
   4  -9   5    1.97    1.63
  -5   9  -5    1.96    0.82
   5  -9   5    2.68    0.66
   5  -9   5   -1.04    1.70
   5  -9   5    3.77    0.68
  -6   9  -5    0.61    0.66
   6  -9   5    0.71    0.35
   6  -9   5    0.13    1.70
  -7   9  -5    0.99    0.66
   7  -9   5   -0.56    1.68
  -8   9  -5    1.60    0.75
   8  -9   5   -0.24    1.72
  -9   9  -5   -0.12    0.69
   9  -9   5   -0.19    1.60
   9   8  -5    1.05    0.97
  -9  -8   5    2.63    0.66
   8   8  -5   -0.14    0.85
  -8  -8   5    0.07    0.48
   7   8  -5    2.68    0.91
  -7  -8   5    1.54    0.56
   6   8  -5   -0.37    0.84
  -6  -8   5    1.59    0.52
   5   8  -5    5.61    1.58
  -5  -8   5    7.62    1.42
   4   8  -5   30.43    5.87
  -4  -8   5   30.23    5.78
   3   8  -5   35.78    7.05
  -3  -8   5   43.19    6.99
  -3  -8   5   31.36    7.00
  -3  -8   5   35.56    7.04
   2   8  -5   19.84    3.19
  -2  -8   5   18.17    3.06
  -2  -8   5   12.07    3.13
  -2  -8   5   14.92    3.08
  -2  -8   5   15.12    3.16
   1   8  -5    1.77    0.71
   1   8  -5    0.99    0.64
  -1  -8   5    0.57    0.92
  -1  -8   5    0.78    0.45
  -1  -8   5   -0.08    0.63
  -1  -8   5    1.94    0.50
   0   8  -5   -0.10    0.66
   0   8  -5    0.76    0.66
   0  -8   5    1.12    0.56
   0  -8   5   -0.30    1.04
   0  -8   5    0.24    0.39
   0  -8   5    0.42    0.45
  -1   8  -5    0.90    0.68
  -1   8  -5    0.76    0.80
   1  -8   5    2.06    0.53
   1  -8   5    1.86    0.63
   1  -8   5    0.88    1.21
   1  -8   5    2.35    0.52
  -2   8  -5   -0.13    0.77
  -2   8  -5    0.39    0.58
   2  -8   5    0.12    0.42
   2  -8   5    1.26    1.27
   2  -8   5   -0.24    0.37
   2  -8   5   -0.49    0.48
  -3   8  -5    6.48    1.58
   3  -8   5    6.65    1.52
   3  -8   5    8.62    1.52
   3  -8   5    7.53    1.56
  -4   8  -5   -0.68    0.83
  -4   8  -5    0.09    0.57
   4  -8   5    2.82    1.37
   4  -8   5    0.74    0.55
   4  -8   5    0.92    0.44
  -5   8  -5    1.18    0.58
   5  -8   5    0.46    0.41
   5  -8   5    0.93    0.62
   5  -8   5    3.94    1.52
  -6   8  -5    1.10    0.62
  -6   8  -5    0.10    0.51
   6  -8   5    0.93    1.60
   6  -8   5    0.11    0.32
  -7   8  -5    0.21    0.62
  -7   8  -5    0.57    0.52
   7  -8   5    0.20    0.30
   7  -8   5   -1.38    1.65
  -8   8  -5    0.22    0.53
  -8   8  -5    0.17    0.66
   8  -8   5   -0.72    1.70
  -9   8  -5   -0.78    0.64
  -9   8  -5   -0.66    0.59
   9  -8   5   -0.82    1.74
  10   7  -5    0.56    0.87
 -10  -7   5    0.32    0.46
   9   7  -5    5.67    1.48
  -9  -7   5    6.58    1.36
   8   7  -5    3.08    1.28
  -8  -7   5    6.64    1.20
   7   7  -5    3.09    1.02
  -7  -7   5    2.59    0.71
   6   7  -5    0.88    0.84
  -6  -7   5    1.12    0.49
   5   7  -5   -0.38    0.81
  -5  -7   5    1.12    0.50
   4   7  -5    1.33    0.77
  -4  -7   5    1.20    0.55
  -4  -7   5    0.68    0.48
   3   7  -5   30.90    6.05
  -3  -7   5   27.96    6.04
  -3  -7   5   34.22    5.98
  -3  -7   5   30.99    6.00
   2   7  -5    2.31    0.84
  -2  -7   5    2.98    0.63
  -2  -7   5    2.18    0.77
  -2  -7   5    1.51    0.56
   1   7  -5    1.47    0.69
   1   7  -5    1.82    0.64
  -1  -7   5    0.95    0.49
  -1  -7   5    0.79    0.78
  -1  -7   5    0.26    0.42
  -1  -7   5    1.36    0.60
   0   7  -5    2.79    0.76
   0   7  -5    3.16    0.77
   0  -7   5    3.09    0.70
   0  -7   5    1.67    0.59
   0  -7   5    1.07    1.00
   0  -7   5    2.43    0.63
  -1   7  -5   29.69    5.34
  -1   7  -5   27.25    5.40
   1  -7   5   28.47    5.31
   1  -7   5   20.91    5.48
   1  -7   5   30.17    5.35
   1  -7   5   28.17    5.31
  -2   7  -5    0.62    0.55
  -2   7  -5   -0.36    0.74
   2  -7   5    0.60    0.49
   2  -7   5    0.45    1.08
   2  -7   5    0.47    0.41
  -3   7  -5    7.10    1.24
  -3   7  -5    4.21    1.29
   3  -7   5    3.25    1.56
   3  -7   5    5.70    1.20
   3  -7   5    6.35    1.24
  -4   7  -5    0.25    0.50
  -4   7  -5    0.06    0.76
  -4   7  -5    0.65    0.48
   4  -7   5    0.17    0.49
   4  -7   5   -0.32    0.38
   4  -7   5    0.98    1.28
  -5   7  -5    3.33    0.74
  -5   7  -5    3.94    0.70
  -5   7  -5    0.31    0.95
   5  -7   5   -0.52    1.51
   5  -7   5    1.48    0.78
   5  -7   5    3.27    0.61
  -6   7  -5    5.90    1.13
  -6   7  -5    5.19    1.17
   6  -7   5    3.10    1.21
   6  -7   5    7.39    1.12
   6  -7   5    1.03    1.80
  -7   7  -5    5.53    1.11
  -7   7  -5    3.51    1.17
   7  -7   5    2.33    1.87
   7  -7   5    6.33    1.07
  -8   7  -5    0.55    0.62
  -8   7  -5    0.38    0.49
   8  -7   5   -0.11    1.62
  -9   7  -5    0.46    0.52
  -9   7  -5    0.43    0.62
   9  -7   5    1.69    1.77
 -10   7  -5    1.01    0.64
  10  -7   5    1.91    1.71
  10   6  -5    0.06    0.83
 -10  -6   5    0.35    0.45
   9   6  -5    0.77    0.87
  -9  -6   5    1.08    0.48
   8   6  -5   -0.01    0.83
   8   6  -5   -1.25    0.62
  -8  -6   5   -0.29    0.46
   7   6  -5   19.13    4.00
  -7  -6   5   20.54    3.87
   6   6  -5   -0.11    0.77
  -6  -6   5    0.26    0.46
   5   6  -5    0.32    0.76
   5   6  -5    0.70    0.38
  -5  -6   5   -0.56    0.54
  -5  -6   5    1.97    0.47
   4   6  -5    6.56    1.27
  -4  -6   5    6.07    1.12
  -4  -6   5    4.06    1.13
   3   6  -5    3.80    0.91
  -3  -6   5    2.87    0.71
  -3  -6   5    3.00    0.77
   2   6  -5   10.26    2.07
  -2  -6   5    8.99    1.96
  -2  -6   5   11.61    1.93
  -2  -6   5    9.76    2.08
  -2  -6   5    7.22    2.00
  -2  -6   5   10.40    2.02
   1   6  -5   -0.39    0.58
   1   6  -5    1.05    0.66
  -1  -6   5    1.04    0.36
  -1  -6   5    0.70    0.74
  -1  -6   5   -0.86    0.46
   0   6  -5   43.29    7.50
   0   6  -5   39.85    7.52
   0  -6   5   38.67    7.51
   0  -6   5   36.78    7.57
   0  -6   5   35.46    7.47
   0  -6   5   41.76    7.48
  -1   6  -5    4.39    0.91
  -1   6  -5    1.88    0.80
   1  -6   5    2.82    0.73
   1  -6   5    2.13    1.15
   1  -6   5    3.90    0.74
   1  -6   5    3.44    0.81
  -2   6  -5   14.81    2.63
  -2   6  -5   11.37    2.74
  -2   6  -5   14.52    2.60
   2  -6   5   11.34    2.95
   2  -6   5   14.57    2.61
   2  -6   5   12.03    2.56
  -3   6  -5    4.09    1.19
  -3   6  -5    5.34    1.04
  -3   6  -5    4.95    1.04
   3  -6   5    4.67    1.47
   3  -6   5    4.77    1.02
   3  -6   5    4.98    1.02
  -4   6  -5    5.24    0.93
  -4   6  -5    2.87    1.11
  -4   6  -5    4.43    0.93
   4  -6   5    3.59    0.93
   4  -6   5    3.44    1.43
   4  -6   5    5.31    0.99
  -5   6  -5    0.41    0.46
  -5   6  -5   -0.58    0.75
  -5   6  -5    0.45    0.42
   5  -6   5    0.74    0.31
   5  -6   5   -0.25    0.56
   5  -6   5    1.36    1.22
  -6   6  -5    0.97    0.47
  -6   6  -5    1.54    0.59
   6  -6   5    0.15    1.40
   6  -6   5    1.25    0.35
   6  -6   5    0.54    0.68
  -7   6  -5    2.30    0.71
  -7   6  -5    1.84    0.61
   7  -6   5    2.56    1.53
   7  -6   5    1.27    0.81
   7  -6   5    2.56    0.50
  -8   6  -5   -0.76    0.45
  -8   6  -5    0.57    0.61
   8  -6   5    1.44    1.58
   8  -6   5   -0.10    0.24
  -9   6  -5    0.03    0.47
  -9   6  -5    0.17    0.60
   9  -6   5   -0.72    1.67
 -10   6  -5    0.12    0.59
 -10   6  -5   -0.02    0.53
  10  -6   5   -0.06    1.67
  10   5  -5   -0.95    0.85
 -10  -5   5    0.28    0.42
   9   5  -5   -0.74    0.83
   9   5  -5   -0.12    0.80
  -9  -5   5    0.50    0.42
   8   5  -5    3.71    0.94
   8   5  -5    1.66    0.84
  -8  -5   5   -0.38    0.91
  -8  -5   5    3.00    0.57
   7   5  -5    2.80    0.82
   7   5  -5    2.31    0.89
  -7  -5   5    2.22    0.89
   6   5  -5    0.07    0.78
   6   5  -5   -0.08    0.37
   6   5  -5    1.21    0.61
  -6  -5   5    0.69    0.65
  -6  -5   5    0.84    0.48
   5   5  -5    0.44    0.36
   5   5  -5    0.33    0.70
  -5  -5   5   -0.37    0.53
  -5  -5   5    0.49    0.39
  -5  -5   5   -1.08    0.52
   4   5  -5   45.58    8.62
  -4  -5   5   45.24    8.57
  -4  -5   5   44.49    8.59
   3   5  -5    3.89    1.04
  -3  -5   5    3.93    0.94
  -3  -5   5    4.48    0.89
   2   5  -5    0.09    0.70
  -2  -5   5    0.79    0.57
  -2  -5   5    1.53    0.49
  -2  -5   5    2.10    0.55
  -2  -5   5    2.86    0.66
   1   5  -5   27.15    5.24
   1   5  -5   27.06    5.25
  -1  -5   5   28.99    5.20
  -1  -5   5   23.74    5.27
  -1  -5   5   29.32    5.22
  -1  -5   5   26.34    5.26
   0   5  -5   18.79    4.11
   0   5  -5   21.91    4.07
   0  -5   5   22.92    4.03
   0  -5   5   16.86    4.16
   0  -5   5   22.74    4.09
   0  -5   5   22.03    4.05
  -1   5  -5   83.22   16.71
  -1   5  -5   92.39   16.69
  -1   5  -5   93.39   16.70
   1  -5   5   87.39   16.68
   1  -5   5   83.60   16.74
   1  -5   5   87.42   16.70
  -2   5  -5    5.27    1.04
  -2   5  -5    2.62    0.90
  -2   5  -5    3.96    0.88
   2  -5   5    1.99    0.89
   2  -5   5    4.76    0.85
   2  -5   5    6.20    1.29
  -3   5  -5   14.10    3.52
  -3   5  -5   18.93    3.38
  -3   5  -5   18.45    3.40
   3  -5   5   17.31    3.38
   3  -5   5   13.48    3.71
   3  -5   5   19.16    3.38
  -4   5  -5    2.44    0.79
  -4   5  -5    1.66    0.51
  -4   5  -5    1.74    0.53
   4  -5   5    1.35    0.45
   4  -5   5    2.70    1.20
   4  -5   5    0.96    0.56
  -5   5  -5    0.17    0.39
  -5   5  -5    0.32    0.46
  -5   5  -5   -1.07    0.70
   5  -5   5   -0.22    1.21
   5  -5   5    0.21    0.55
   5  -5   5    0.48    0.28
  -6   5  -5    0.58    0.37
  -6   5  -5    0.71    0.51
  -6   5  -5    0.56    0.72
   6  -5   5    0.45    0.26
   6  -5   5    0.21    0.62
   6  -5   5   -1.83    1.27
  -7   5  -5    0.29    0.38
  -7   5  -5    0.59    0.54
   7  -5   5    2.77    1.41
   7  -5   5    0.46    0.25
  -8   5  -5    1.01    0.43
  -8   5  -5    1.34    0.59
   8  -5   5    0.46    1.53
   8  -5   5    0.93    0.31
  -9   5  -5    4.85    1.28
  -9   5  -5    8.00    1.30
   9  -5   5    3.88    1.95
 -10   5  -5   -0.89    0.59
 -10   5  -5   -0.05    0.45
  10  -5   5   -0.97    1.65
 -11   5  -5   -0.07    0.61
  11  -5   5   -0.04    1.74
  10   4  -5    1.79    1.44
  10   4  -5    5.82    1.31
 -10  -4   5    6.22    1.11
   9   4  -5   12.66    2.83
  -9  -4   5   13.84    2.64
   8   4  -5    0.03    0.92
   8   4  -5    1.97    0.76
  -8  -4   5   -0.53    0.97
  -8  -4   5    0.88    0.40
   7   4  -5    0.50    0.39
   7   4  -5    0.50    0.82
   7   4  -5    1.14    0.78
  -7  -4   5    0.31    0.92
  -7  -4   5    1.23    0.43
   6   4  -5    0.97    0.40
   6   4  -5    0.95    0.78
   6   4  -5    0.79    0.69
  -6  -4   5    0.83    0.54
  -6  -4   5    0.92    0.46
  -6  -4   5    2.08    0.81
   5   4  -5   17.48    3.40
   5   4  -5   17.36    3.27
   5   4  -5   14.01    3.39
  -5  -4   5   16.58    3.33
  -5  -4   5   18.82    3.28
   4   4  -5   16.47    3.12
  -4  -4   5   15.20    3.01
  -4  -4   5   17.10    3.06
  -4  -4   5   13.43    3.15
   3   4  -5    5.71    1.44
  -3  -4   5    8.28    1.51
  -3  -4   5    6.15    1.33
  -3  -4   5    7.12    1.58
  -3  -4   5    6.59    1.49
   2   4  -5   25.98    5.19
  -2  -4   5   25.65    5.20
  -2  -4   5   26.55    5.16
  -2  -4   5   27.59    5.19
  -2  -4   5   29.33    5.17
  -2  -4   5   25.65    5.14
   1   4  -5   12.53    2.11
   1   4  -5    9.96    2.10
  -1  -4   5    9.00    1.98
  -1  -4   5   10.04    2.13
  -1  -4   5    9.22    2.02
   0   4  -5    0.90    0.54
   0   4  -5    0.06    0.61
   0  -4   5    0.58    0.70
   0  -4   5    0.07    0.46
   0  -4   5    1.63    0.60
  -1   4  -5   45.19    8.53
  -1   4  -5   50.10    8.56
  -1   4  -5   40.78    8.54
   1  -4   5   37.56    8.54
   1  -4   5   46.14    8.52
   1  -4   5   49.52    8.60
  -2   4  -5    2.58    1.00
  -2   4  -5    4.59    0.85
  -2   4  -5    4.09    0.88
   2  -4   5    2.07    1.18
   2  -4   5    3.84    0.83
   2  -4   5    4.79    0.87
  -3   4  -5    1.49    0.49
  -3   4  -5    0.33    0.71
  -3   4  -5    0.47    0.43
   3  -4   5    1.64    0.47
   3  -4   5    0.48    1.05
   3  -4   5    1.57    0.43
  -4   4  -5    8.67    1.55
  -4   4  -5    6.81    1.18
  -4   4  -5    5.12    1.13
   4  -4   5    5.22    1.16
   4  -4   5    4.92    1.18
   4  -4   5    4.10    1.52
  -5   4  -5    0.28    0.72
  -5   4  -5    0.93    0.37
  -5   4  -5    1.05    0.45
   5  -4   5    0.25    0.57
   5  -4   5    0.56    0.30
   5  -4   5   -0.79    1.11
  -6   4  -5   15.22    2.64
  -6   4  -5   12.43    2.60
  -6   4  -5   12.57    2.80
   6  -4   5   13.38    2.69
   6  -4   5   14.48    2.58
   6  -4   5   10.10    2.85
  -7   4  -5    0.29    0.54
  -7   4  -5    0.01    0.34
   7  -4   5    0.51    1.31
   7  -4   5    0.62    0.25
  -8   4  -5    0.98    0.35
  -8   4  -5   -0.26    0.49
  -8   4  -5   -0.43    0.55
   8  -4   5    0.43    1.46
   8  -4   5    0.23    0.24
  -9   4  -5    6.88    1.64
  -9   4  -5    7.43    1.53
   9  -4   5    7.13    2.12
   9  -4   5    7.84    1.48
 -10   4  -5    1.71    0.74
 -10   4  -5    2.68    0.60
  10  -4   5    1.12    1.73
 -11   4  -5    0.57    0.47
 -11   4  -5   -0.97    0.61
  11  -4   5   -0.29    1.73
  10   3  -5    4.36    1.59
 -10  -3   5    6.36    1.24
   9   3  -5    5.22    1.58
   9   3  -5    6.85    1.41
  -9  -3   5    5.84    1.26
   8   3  -5    6.78    1.28
   8   3  -5    3.87    1.42
   8   3  -5    6.74    1.17
  -8  -3   5    5.89    1.16
  -8  -3   5    1.99    1.43
   7   3  -5   -0.39    0.86
   7   3  -5    0.73    0.35
   7   3  -5    0.21    0.72
  -7  -3   5    0.86    0.36
  -7  -3   5   -0.07    1.01
   6   3  -5    0.15    0.33
   6   3  -5   -0.42    0.75
   6   3  -5    0.56    0.75
  -6  -3   5    0.69    0.36
  -6  -3   5    0.27    0.56
  -6  -3   5    1.46    0.83
   5   3  -5    0.96    0.62
   5   3  -5   -0.75    0.67
  -5  -3   5    0.68    0.36
  -5  -3   5   -0.01    0.51
   4   3  -5   -0.36    0.65
   4   3  -5    1.33    0.66
  -4  -3   5    1.24    0.86
  -4  -3   5    0.31    0.48
  -4  -3   5    0.16    0.40
   3   3  -5    1.38    0.77
  -3  -3   5    3.60    0.66
  -3  -3   5    1.40    0.53
  -3  -3   5    2.24    0.80
  -3  -3   5    1.94    0.64
  -2  -3   5  114.30   21.52
  -2  -3   5  113.26   21.52
  -2  -3   5  112.67   21.52
   1   3  -5   39.79    7.49
  -1  -3   5   38.76    7.47
   0   3  -5    4.61    1.09
   0   3  -5    5.01    1.02
   0   3  -5    3.99    1.04
   0  -3   5    5.46    1.06
   0  -3   5    4.75    0.97
   0  -3   5    4.21    1.09
  -1   3  -5    2.70    0.65
  -1   3  -5    1.74    0.62
  -1   3  -5    2.57    0.75
   1  -3   5    2.38    0.56
   1  -3   5    0.63    0.83
   1  -3   5    2.26    0.64
  -2   3  -5   26.11    5.30
  -2   3  -5   25.23    5.36
  -2   3  -5   29.77    5.28
   2  -3   5   28.60    5.27
   2  -3   5   32.70    5.44
   2  -3   5   24.55    5.29
  -3   3  -5   45.98    8.48
  -3   3  -5   43.59    8.55
  -3   3  -5   44.40    8.49
   3  -3   5   44.97    8.49
   3  -3   5   44.24    8.59
   3  -3   5   44.38    8.49
  -4   3  -5   36.42    7.81
  -4   3  -5   38.94    7.75
  -4   3  -5   42.45    7.75
   4  -3   5   43.11    7.91
   4  -3   5   41.22    7.75
   4  -3   5   42.77    7.76
  -5   3  -5    0.94    0.42
  -5   3  -5   -0.04    0.66
  -5   3  -5    0.35    0.30
   5  -3   5   -1.34    1.09
   5  -3   5    0.15    0.56
   5  -3   5    0.06    0.26
  -6   3  -5   36.61    7.89
  -6   3  -5   39.62    7.82
  -6   3  -5   45.84    7.84
   6  -3   5   43.23    7.82
   6  -3   5   38.59    8.03
  -7   3  -5   14.67    2.84
  -7   3  -5   14.82    2.78
  -7   3  -5   13.07    2.83
   7  -3   5   14.72    2.76
  -8   3  -5    2.72    0.76
  -8   3  -5    1.27    0.71
  -8   3  -5    3.02    0.62
   8  -3   5    2.95    0.58
   8  -3   5    5.37    1.50
  -9   3  -5    3.49    0.79
  -9   3  -5    2.98    0.91
   9  -3   5    4.52    0.81
   9  -3   5    2.19    1.68
 -10   3  -5    0.74    0.64
 -10   3  -5    1.44    0.45
  10  -3   5   -0.15    1.60
 -11   3  -5   -0.26    0.43
 -11   3  -5    0.18    0.62
  11  -3   5    0.52    1.67
  10   2  -5    3.65    1.68
 -10  -2   5    6.84    1.27
   9   2  -5    2.19    1.21
  -9  -2   5    1.16    0.45
   8   2  -5    3.86    1.03
   8   2  -5    3.20    1.30
  -8  -2   5    1.30    1.30
  -8  -2   5    4.06    0.77
   7   2  -5    7.79    2.02
   7   2  -5   11.13    2.05
  -7  -2   5   10.02    2.32
  -7  -2   5    8.94    1.80
   6   2  -5    1.06    0.71
   6   2  -5    0.73    0.90
  -6  -2   5    1.70    0.93
  -6  -2   5    1.43    0.39
  -6  -2   5    0.84    0.57
   5   2  -5    0.53    0.77
   5   2  -5    1.55    0.62
  -5  -2   5    0.08    0.51
  -5  -2   5   -0.38    0.31
  -5  -2   5    0.73    0.83
   4   2  -5   25.86    5.32
   4   2  -5   26.56    5.28
  -4  -2   5   26.79    5.22
  -4  -2   5   30.03    5.35
  -4  -2   5   28.06    5.25
   3   2  -5  129.58   24.95
   3   2  -5  136.47   24.95
  -3  -2   5  128.37   24.94
   2   2  -5    7.04    1.89
  -2  -2   5   11.49    1.94
  -2  -2   5   10.98    2.09
   1   2  -5   11.48    1.88
  -1  -2   5    7.15    1.79
  -1  -2   5   12.40    2.02
  -1  -2   5    7.64    1.78
   0   2  -5    5.84    1.30
   0   2  -5    6.59    1.35
   0   2  -5    6.86    1.39
   0  -2   5    5.81    1.29
  -1   2  -5   40.09    7.98
  -1   2  -5   42.69    8.03
   1  -2   5   42.09    7.97
   1  -2   5   43.34    8.03
  -2   2  -5    0.30    0.63
  -2   2  -5    0.39    0.33
  -2   2  -5   -0.01    0.42
   2  -2   5   -0.08    0.42
   2  -2   5   -0.09    0.29
   2  -2   5   -0.78    0.79
  -3   2  -5    2.26    0.69
  -3   2  -5    0.12    0.41
  -3   2  -5    1.06    0.35
   3  -2   5    0.83    0.38
   3  -2   5    0.53    0.89
   3  -2   5    0.80    0.44
  -4   2  -5   75.00   15.27
  -4   2  -5   84.80   15.23
   4  -2   5   82.57   15.24
   4  -2   5   76.60   15.23
   4  -2   5   82.59   15.30
  -5   2  -5    5.20    1.17
  -5   2  -5    4.30    1.07
  -5   2  -5    6.17    1.06
   5  -2   5    4.21    1.02
   5  -2   5    6.20    1.45
  -6   2  -5   33.05    6.54
  -6   2  -5   30.62    6.61
  -6   2  -5   34.23    6.56
  -6   2  -5   40.70    6.56
   6  -2   5   35.42    6.76
   6  -2   5   33.10    6.53
  -7   2  -5    7.02    1.33
  -7   2  -5    6.50    1.40
  -7   2  -5    6.34    1.34
   7  -2   5    5.60    1.78
   7  -2   5    6.50    1.28
  -8   2  -5    3.68    0.91
  -8   2  -5    4.87    0.88
  -8   2  -5    3.68    0.87
   8  -2   5    4.84    1.52
   8  -2   5    3.40    0.75
  -9   2  -5    2.54    0.73
  -9   2  -5    3.06    0.56
  -9   2  -5    1.02    0.67
   9  -2   5    1.23    1.49
   9  -2   5    2.11    0.49
 -10   2  -5    2.43    0.78
 -10   2  -5    2.51    0.60
  10  -2   5    1.24    1.57
 -11   2  -5    0.46    0.66
 -11   2  -5    0.74    0.47
  11  -2   5    2.05    1.70
  10   1  -5   -1.81    1.24
 -10  -1   5    1.00    1.09
 -10  -1   5    1.50    0.45
   9   1  -5    1.24    1.23
  -9  -1   5    0.35    0.36
   8   1  -5    0.68    1.12
  -8  -1   5   -1.28    1.15
  -8  -1   5    0.83    0.36
   7   1  -5    1.99    1.10
  -7  -1   5    0.21    0.31
  -7  -1   5    0.43    1.10
   6   1  -5    6.32    1.37
   6   1  -5    5.47    1.54
  -6  -1   5    5.57    1.26
  -6  -1   5    5.91    1.53
  -6  -1   5    7.69    1.32
   5   1  -5    3.69    1.08
   5   1  -5    5.98    1.28
  -5  -1   5    4.98    1.05
  -5  -1   5    9.34    1.65
  -5  -1   5    3.94    0.98
   4   1  -5   52.97    8.83
   4   1  -5   40.25    8.78
  -4  -1   5   47.25    8.82
  -4  -1   5   47.84    8.76
  -4  -1   5   42.63    8.77
   3   1  -5   28.36    4.87
   3   1  -5   26.56    4.92
  -3  -1   5   26.42    4.92
  -3  -1   5   18.99    4.83
  -3  -1   5   27.27    4.85
   2   1  -5   47.16    9.34
   2   1  -5   49.15    9.38
  -2  -1   5   50.79    9.33
   1   1  -5   32.14    5.95
  -1  -1   5   25.54    6.03
  -1  -1   5   34.11    5.94
   0   1  -5   56.91   10.45
   0   1  -5   50.71   10.42
   0  -1   5   56.99   10.42
  -1   1  -5   61.86   13.62
  -1   1  -5   61.19   11.99
   1  -1   5   63.32   12.09
   1  -1   5   55.19   14.19
   1  -1   5   59.75   13.98
  -2   1  -5   80.16   14.83
  -2   1  -5   64.89   13.44
   2  -1   5   77.08   15.01
   2  -1   5   88.36   18.31
   2  -1   5   70.03   13.48
  -3   1  -5  139.25   26.68
  -3   1  -5  135.84   29.40
  -3   1  -5  148.90   27.94
   3  -1   5  120.25   28.54
   3  -1   5  161.61   29.22
   3  -1   5  138.98   26.68
  -4   1  -5    5.01    0.91
  -4   1  -5    4.62    1.00
  -4   1  -5    4.87    1.05
   4  -1   5    5.31    1.26
   4  -1   5    3.52    0.88
  -5   1  -5    2.12    0.56
  -5   1  -5    2.91    0.73
  -5   1  -5    2.10    0.61
  -5   1  -5    2.24    0.52
   5  -1   5    2.05    0.48
   5  -1   5    0.72    1.08
  -6   1  -5   15.86    3.43
  -6   1  -5   17.65    3.33
  -6   1  -5   19.12    3.34
  -6   1  -5   16.40    3.30
   6  -1   5   15.20    3.70
   6  -1   5   17.50    3.28
  -7   1  -5    1.62    0.49
  -7   1  -5   -0.50    0.67
  -7   1  -5    1.35    0.39
  -7   1  -5    1.02    0.55
   7  -1   5    1.22    0.31
   7  -1   5    0.53    1.12
  -8   1  -5    7.68    1.48
  -8   1  -5    6.29    1.56
  -8   1  -5    7.89    1.61
   8  -1   5    4.21    1.91
   8  -1   5    7.90    1.44
  -9   1  -5    0.40    0.37
  -9   1  -5    0.28    0.51
  -9   1  -5   -0.32    0.61
   9  -1   5    0.33    0.27
   9  -1   5   -1.30    1.38
 -10   1  -5    0.71    0.68
 -10   1  -5    0.74    0.44
  10  -1   5    1.28    0.45
  10  -1   5   -0.09    1.51
 -11   1  -5    0.90    0.69
 -11   1  -5    0.16    0.45
  11  -1   5    1.63    1.55
 -12   1  -5    0.45    0.71
 -12   1  -5   -0.53    0.48
  12  -1   5   -0.11    1.70
  10   0  -5    0.91    1.26
 -10   0   5    1.21    1.18
 -10   0   5    1.51    0.49
   9   0  -5   -0.18    1.21
  -9   0   5    0.76    0.38
  -9   0   5   -0.09    1.08
   8   0  -5    0.44    1.21
  -8   0   5    1.77    1.03
  -8   0   5    2.48    0.51
  -8   0   5    0.92    1.24
   7   0  -5    2.87    1.34
  -7   0   5    4.64    0.86
  -7   0   5    2.33    1.33
   6   0  -5    1.69    1.06
  -6   0   5    1.02    1.08
  -6   0   5    1.20    0.59
   5   0  -5    0.27    0.64
   5   0  -5    3.53    1.01
  -5   0   5    1.63    0.48
  -5   0   5    1.79    1.04
  -5   0   5    0.37    0.57
   4   0  -5   10.95    2.17
   4   0  -5   12.93    2.20
  -4   0   5   12.62    2.13
  -4   0   5    8.29    2.03
   3   0  -5  153.11   29.04
   2   0  -5    5.28    1.15
   2   0  -5    5.61    1.29
  -2   0   5    6.42    1.14
  -2   0   5    4.44    1.23
   1   0  -5    6.69    1.11
   1   0  -5    7.46    1.15
  -1   0   5    4.13    0.97
  -1   0   5    3.21    0.95
   0   0  -5   63.95   12.38
   0   0   5   66.47   12.38
  -1   0  -5   68.33   13.68
  -1   0  -5   63.66   15.75
  -1   0  -5   70.52   14.81
   1   0   5   63.93   14.83
   1   0   5   75.33   13.72
   1   0   5   77.53   16.31
  -2   0  -5  117.25   23.48
  -2   0  -5  121.86   22.69
   2   0   5  121.33   24.56
   2   0   5  121.13   22.66
   2   0   5   95.55   24.04
  -3   0  -5   68.36   14.10
  -3   0  -5   64.37   14.21
  -3   0  -5   58.79   11.36
   3   0   5   45.08   14.94
   3   0   5   59.55   11.37
   3   0   5   41.99   13.31
  -4   0  -5    9.83    1.96
  -4   0  -5    8.84    1.96
  -4   0  -5   12.61    2.15
  -4   0  -5   10.84    1.98
   4   0   5    9.77    2.31
   4   0   5    9.41    1.94
  -5   0  -5   20.00    3.90
  -5   0  -5   22.10    3.91
  -5   0  -5   19.86    4.00
  -5   0  -5   21.16    3.89
   5   0   5   19.12    3.87
   5   0   5   19.90    4.11
  -6   0  -5    4.62    1.02
  -6   0  -5    4.63    0.88
  -6   0  -5    4.63    0.92
  -6   0  -5    4.32    0.94
   6   0   5    2.91    1.26
   6   0   5    3.88    0.88
  -7   0  -5    1.41    0.43
  -7   0  -5    0.52    0.63
  -7   0  -5    1.45    0.52
  -7   0  -5    1.54    0.57
   7   0   5    1.68    0.34
   7   0   5   -0.49    1.13
  -8   0  -5    7.05    1.73
  -8   0  -5    9.21    1.61
  -8   0  -5    8.13    1.68
   8   0   5    5.20    1.97
   8   0   5    8.10    1.56
  -9   0  -5    1.64    0.58
  -9   0  -5    1.22    0.44
  -9   0  -5    1.05    0.64
   9   0   5    1.25    0.35
   9   0   5    0.12    1.29
 -10   0  -5    3.46    0.69
 -10   0  -5    2.17    0.88
  10   0   5    2.81    0.62
  10   0   5    1.59    1.58
 -11   0  -5    0.92    0.48
 -11   0  -5    1.29    0.74
  11   0   5    0.80    1.55
 -12   0  -5   -0.29    0.76
 -12   0  -5   -0.34    0.47
  12   0   5   -0.08    1.64
  10  -1  -5    1.29    1.36
 -10   1   5    2.92    0.67
 -10   1   5    3.68    1.26
   9  -1  -5    1.25    1.30
  -9   1   5    3.15    0.64
  -9   1   5    1.77    1.22
   8  -1  -5    2.05    1.28
  -8   1   5    3.46    1.08
  -8   1   5    2.68    0.66
  -8   1   5    1.26    1.24
  -8   1   5    2.23    0.55
   7  -1  -5    5.74    1.67
  -7   1   5    7.40    1.29
  -7   1   5    6.24    1.40
  -7   1   5    4.27    1.50
   6  -1  -5    3.98    1.34
  -6   1   5    4.14    0.84
  -6   1   5    3.83    0.88
  -6   1   5    3.15    1.11
  -6   1   5    5.50    0.95
  -6   1   5    2.34    1.33
   5  -1  -5    0.40    1.01
  -5   1   5   -0.37    0.40
  -5   1   5    0.94    1.06
  -5   1   5    0.09    0.22
  -5   1   5   -0.54    0.49
   4  -1  -5    9.94    1.94
  -4   1   5   10.41    1.94
  -4   1   5    9.07    1.71
  -4   1   5    6.73    1.77
  -4   1   5    8.11    1.82
  -3   1   5  148.33   28.13
  -2   1   5   18.07    3.48
  -1   1   5   95.73   18.16
   0  -1  -5    2.14    0.50
   0   1   5    2.75    0.89
   0   1   5    1.11    0.50
  -1  -1  -5  209.08   41.13
  -1  -1  -5  195.75   41.85
   1   1   5  244.88   42.33
   1   1   5  213.43   41.15
  -2  -1  -5    6.15    1.40
  -2  -1  -5    7.17    1.31
   2   1   5    5.33    1.40
  -3  -1  -5  755.56  141.93
  -3  -1  -5  697.18  142.42
   3   1   5  719.81  142.47
   3   1   5  802.20  142.15
  -4  -1  -5    7.18    1.13
  -4  -1  -5    4.99    1.00
  -4  -1  -5    4.81    0.99
   4   1   5    3.36    1.00
   4   1   5    4.84    1.22
  -5  -1  -5   21.44    4.01
  -5  -1  -5   19.95    3.92
  -5  -1  -5   22.08    3.93
   5   1   5   25.29    4.16
   5   1   5   17.80    3.90
  -6  -1  -5   31.02    6.04
  -6  -1  -5   32.94    6.04
  -6  -1  -5   32.68    6.02
  -6  -1  -5   30.00    6.09
   6   1   5   32.27    6.01
   6   1   5   29.51    6.19
  -7  -1  -5    0.40    0.35
  -7  -1  -5   -0.03    0.61
  -7  -1  -5    0.48    0.46
  -7  -1  -5    0.08    0.50
   7   1   5   -0.64    1.01
   7   1   5    0.97    0.25
  -8  -1  -5    1.74    0.77
  -8  -1  -5    2.20    0.54
  -8  -1  -5    2.40    0.70
  -8  -1  -5    1.50    0.62
   8   1   5    1.23    1.20
   8   1   5    2.52    0.48
  -9  -1  -5    1.04    0.64
  -9  -1  -5    0.41    0.39
  -9  -1  -5    0.14    0.50
   9   1   5    0.35    0.27
   9   1   5   -0.82    1.21
 -10  -1  -5    5.05    0.96
 -10  -1  -5    4.10    1.13
  10   1   5    2.58    1.59
 -11  -1  -5    2.95    0.69
 -11  -1  -5    2.48    0.93
  11   1   5    2.05    1.54
 -12  -1  -5    0.36    0.79
 -12  -1  -5    0.11    0.49
  12   1   5   -1.14    1.52
  10  -2  -5    2.07    1.47
 -10   2   5    4.14    0.85
 -10   2   5    4.71    1.34
  -9   2   5   15.13    3.65
  -9   2   5   18.31    3.39
   8  -2  -5    0.17    1.25
  -8   2   5    2.27    0.53
  -8   2   5    2.40    0.63
  -8   2   5    3.12    1.03
   7  -2  -5    2.65    1.10
  -7   2   5    0.92    0.85
  -7   2   5    0.36    0.26
  -7   2   5    0.77    1.16
  -7   2   5    0.39    0.44
   6  -2  -5    0.26    1.06
  -6   2   5    0.97    1.12
  -6   2   5   -0.16    0.20
  -6   2   5    0.03    0.50
  -6   2   5    0.01    0.74
  -6   2   5    0.04    0.39
   5  -2  -5   -0.19    1.05
  -5   2   5    0.44    0.21
  -5   2   5   -0.18    0.67
  -5   2   5    0.93    1.08
  -5   2   5    0.22    0.49
  -5   2   5   -0.01    0.37
   4  -2  -5   71.17   12.39
  -4   2   5   60.90   12.28
  -4   2   5   62.48   12.30
  -4   2   5   65.75   12.31
  -4   2   5   65.08   12.38
  -3   2   5    7.11    1.43
  -3   2   5    4.99    1.17
  -3   2   5    5.26    1.17
  -3   2   5    4.88    1.12
  -3   2   5    7.03    1.20
   2  -2  -5   10.70    2.21
   2  -2  -5   13.44    2.58
  -2   2   5   12.53    2.24
  -2   2   5    9.58    2.47
  -2   2   5   14.41    2.28
  -2   2   5    9.16    2.18
   1  -2  -5   11.53    2.18
   1  -2  -5   11.58    2.51
  -1   2   5   12.43    2.48
  -1   2   5    9.95    2.22
   0  -2  -5  187.74   35.17
   0  -2  -5  183.10   35.88
   0  -2  -5  175.28   34.70
   0   2   5  180.60   34.70
   0   2   5  192.91   35.11
   0   2   5  181.99   35.95
  -1  -2  -5   98.51   19.04
  -1  -2  -5   93.16   19.98
   1   2   5  101.50   20.07
   1   2   5  113.84   22.77
   1   2   5  100.61   19.06
  -2  -2  -5  133.20   25.13
  -2  -2  -5  147.47   26.49
   2   2   5  148.22   26.55
   2   2   5  128.61   29.74
   2   2   5  122.33   25.10
  -3  -2  -5  193.97   36.15
  -3  -2  -5  203.78   38.75
   3   2   5  180.93   37.07
   3   2   5  176.85   38.41
  -4  -2  -5   17.55    3.32
  -4  -2  -5   17.57    3.43
  -4  -2  -5   16.61    3.33
   4   2   5   18.15    3.48
   4   2   5   17.57    3.30
   4   2   5   16.72    3.33
  -5  -2  -5   13.86    2.54
  -5  -2  -5   13.47    2.40
  -5  -2  -5   11.33    2.37
   5   2   5   15.33    2.65
   5   2   5    9.95    2.34
   5   2   5   13.44    2.39
  -6  -2  -5    7.31    1.91
  -6  -2  -5    9.07    1.74
  -6  -2  -5    9.58    1.79
   6   2   5    9.11    1.71
   6   2   5    8.09    1.88
  -7  -2  -5   11.53    2.23
  -7  -2  -5    8.73    2.37
  -7  -2  -5   12.64    2.28
   7   2   5   10.69    2.72
   7   2   5   12.10    2.21
  -8  -2  -5    0.04    0.38
  -8  -2  -5    0.42    0.61
  -8  -2  -5    0.19    0.47
   8   2   5   -0.19    1.10
   8   2   5    0.15    0.26
  -9  -2  -5    5.51    0.95
  -9  -2  -5    4.41    1.01
  -9  -2  -5    5.24    1.09
  -9  -2  -5    2.40    1.08
   9   2   5    4.70    1.52
   9   2   5    4.60    0.95
 -10  -2  -5    0.87    0.44
 -10  -2  -5    0.47    0.71
  10   2   5    0.99    1.34
 -11  -2  -5    1.68    0.81
 -11  -2  -5    0.17    0.49
  11   2   5    3.15    1.42
 -12  -2  -5   -0.18    0.48
 -12  -2  -5   -0.33    0.83
  12   2   5   -0.19    1.49
  10  -3  -5    1.11    1.42
 -10   3   5    2.66    1.07
  -9   3   5    7.77    2.17
  -9   3   5   11.09    2.00
   8  -3  -5   -0.26    1.21
  -8   3   5    0.33    0.28
  -8   3   5    0.13    0.87
  -8   3   5    0.15    0.39
   7  -3  -5    2.71    1.28
  -7   3   5    2.56    0.61
  -7   3   5    3.03    0.94
  -7   3   5    2.79    0.55
  -7   3   5   -0.17    1.29
   6  -3  -5    3.51    1.20
  -6   3   5    4.01    0.89
  -6   3   5    2.21    0.74
  -6   3   5    2.62    0.52
  -6   3   5    0.62    1.20
  -6   3   5    2.45    0.59
   5  -3  -5    1.15    1.04
  -5   3   5    0.79    1.03
  -5   3   5    0.39    0.55
  -5   3   5    1.80    0.37
  -5   3   5   -0.46    0.67
   4  -3  -5    6.06    1.54
  -4   3   5    4.59    1.19
  -4   3   5    5.84    1.49
  -4   3   5    7.04    1.15
  -4   3   5    5.56    1.28
  -4   3   5    4.99    1.23
   3  -3  -5   65.62   11.13
  -3   3   5   55.65   11.03
  -3   3   5   61.36   11.11
  -3   3   5   54.29   11.00
  -3   3   5   56.30   11.03
   2  -3  -5   11.51    1.98
   2  -3  -5   11.29    2.12
  -2   3   5    8.13    1.94
  -2   3   5   10.87    2.32
  -2   3   5   11.26    2.06
   1  -3  -5    4.63    0.99
   1  -3  -5    4.53    1.28
  -1   3   5    5.80    1.01
  -1   3   5    4.40    0.92
   0  -3  -5    7.13    1.48
   0  -3  -5    7.45    1.59
   0   3   5    6.59    1.41
  -1  -3  -5    2.69    0.53
  -1  -3  -5    2.10    0.50
   1   3   5    2.40    0.49
   1   3   5    1.72    0.51
  -2  -3  -5   75.24   14.31
  -3  -3  -5   18.19    3.17
  -3  -3  -5   15.13    3.02
   3   3   5   16.07    3.00
   3   3   5   14.18    3.03
   3   3   5   16.29    3.21
  -4  -3  -5    2.32    0.60
  -4  -3  -5    1.41    0.57
  -4  -3  -5    3.90    0.76
   4   3   5    1.43    0.61
   4   3   5    2.43    0.52
   4   3   5    4.95    0.88
  -5  -3  -5   56.63   10.76
  -5  -3  -5   57.94   10.73
   5   3   5   54.82   10.73
  -6  -3  -5   10.31    2.10
  -6  -3  -5   12.73    2.13
  -6  -3  -5   11.13    2.27
   6   3   5    9.33    2.06
   6   3   5   11.66    2.47
   6   3   5   11.38    2.15
  -7  -3  -5   -0.06    0.45
  -7  -3  -5   -0.10    0.59
  -7  -3  -5    0.34    0.36
   7   3   5    0.61    0.92
   7   3   5   -0.26    0.51
   7   3   5   -0.52    0.25
  -8  -3  -5    8.29    1.86
  -8  -3  -5    8.97    1.81
  -8  -3  -5    9.36    2.02
   8   3   5    9.37    1.75
   8   3   5    8.42    2.05
  -9  -3  -5    1.09    0.44
  -9  -3  -5    0.90    0.69
  -9  -3  -5    1.07    0.54
   9   3   5    1.18    1.22
   9   3   5    0.53    0.32
 -10  -3  -5    6.83    1.25
 -10  -3  -5    5.08    1.28
  10   3   5    4.09    1.67
 -11  -3  -5    2.91    1.06
 -11  -3  -5    3.95    0.83
  11   3   5    3.38    1.55
 -12  -3  -5    1.62    0.86
 -12  -3  -5    0.35    0.48
  12   3   5   -0.36    1.45
  10  -4  -5   -1.61    1.33
 -10   4   5    0.02    0.94
   9  -4  -5   -0.59    1.27
  -9   4   5    1.11    0.88
  -9   4   5   -0.31    0.36
   8  -4  -5   -0.35    1.27
  -8   4   5    0.78    0.25
  -8   4   5    0.69    0.81
  -8   4   5    0.16    0.31
   7  -4  -5    0.10    1.17
  -7   4   5    0.64    0.22
  -7   4   5    0.29    0.28
  -7   4   5    0.37    0.74
   6  -4  -5   -0.11    1.15
  -6   4   5    0.56    1.11
  -6   4   5    0.66    0.64
  -6   4   5    0.22    0.54
  -6   4   5    0.43    0.19
  -6   4   5    0.66    0.25
   5  -4  -5    1.46    1.04
  -5   4   5    2.44    0.63
  -5   4   5    1.71    0.29
  -5   4   5    0.67    0.56
  -5   4   5    0.97    0.25
  -5   4   5   -0.16    1.06
   4  -4  -5   15.94    3.53
  -4   4   5   17.02    3.19
  -4   4   5   17.31    3.50
  -4   4   5   15.80    3.08
  -4   4   5   16.30    3.09
  -3   4   5    8.21    1.74
  -3   4   5   10.89    1.74
  -3   4   5    6.31    1.83
   2  -4  -5   53.01    9.94
   2  -4  -5   53.04    9.91
   2  -4  -5   54.08   10.05
  -2   4   5   44.62    9.90
  -2   4   5   57.61    9.93
  -2   4   5   53.34   10.00
   1  -4  -5    7.73    1.28
   1  -4  -5    6.27    1.45
  -1   4   5    5.52    1.25
  -1   4   5    8.07    1.44
   0  -4  -5    0.31    0.41
   0  -4  -5   -0.42    0.82
  -1  -4  -5   27.19    4.78
  -1  -4  -5   23.55    4.78
   1   4   5   23.22    4.77
   1   4   5   26.38    4.78
  -2  -4  -5    0.34    0.36
  -2  -4  -5    1.12    0.36
   2   4   5    1.63    0.89
   2   4   5    0.66    0.42
   2   4   5    1.80    0.72
  -3  -4  -5   38.74    7.59
  -3  -4  -5   39.97    7.64
   3   4   5   39.82    7.60
   3   4   5   41.72    7.68
  -4  -4  -5   21.90    3.88
  -4  -4  -5   17.76    3.77
  -4  -4  -5   20.39    3.78
   4   4   5   17.85    3.76
   4   4   5   23.25    3.91
   4   4   5   19.85    3.80
  -5  -4  -5    0.59    0.44
  -5  -4  -5    1.11    0.59
  -5  -4  -5   -0.09    0.39
   5   4   5    0.14    0.47
   5   4   5    1.75    0.71
   5   4   5    0.92    0.28
  -6  -4  -5    2.84    0.73
  -6  -4  -5    3.54    0.77
  -6  -4  -5    3.38    0.87
   6   4   5    3.34    0.98
   6   4   5    3.65    0.69
   6   4   5    3.22    0.80
  -7  -4  -5    0.70    0.45
  -7  -4  -5    0.87    0.62
  -7  -4  -5    0.55    0.42
   7   4   5    1.34    0.33
   7   4   5    2.17    0.88
   7   4   5    0.67    0.55
  -8  -4  -5    4.70    1.24
  -8  -4  -5    5.79    1.22
  -8  -4  -5    5.40    1.19
   8   4   5    4.75    1.48
   8   4   5    5.73    1.19
   8   4   5    5.67    1.11
  -9  -4  -5    0.04    0.72
  -9  -4  -5    1.07    0.50
  -9  -4  -5    1.05    0.44
   9   4   5    0.82    1.18
   9   4   5    0.68    0.62
 -10  -4  -5    2.06    0.57
  10   4   5    1.00    1.25
 -11  -4  -5    2.38    0.61
  11   4   5    0.76    1.38
 -12  -4  -5    0.34    0.49
 -12  -4  -5    1.14    0.89
  12   4   5    1.30    1.41
  10  -5  -5    0.87    1.37
 -10   5   5    0.12    0.89
   9  -5  -5   -0.43    1.31
  -9   5   5    1.43    0.84
   8  -5  -5    0.74    1.27
  -8   5   5   -0.99    0.72
  -7   5   5   10.59    2.23
   6  -5  -5    2.10    1.17
  -6   5   5    0.74    0.67
   5  -5  -5    0.37    1.09
  -5   5   5    0.00    0.96
  -5   5   5    1.10    0.60
   4  -5  -5   18.24    4.20
  -4   5   5   21.29    3.91
  -4   5   5   19.51    4.15
   3  -5  -5   12.79    2.53
   3  -5  -5   12.97    2.63
  -3   5   5   12.66    2.49
  -3   5   5   10.57    2.81
   2  -5  -5   14.43    2.27
   2  -5  -5   10.03    2.12
   2  -5  -5    8.78    1.98
  -2   5   5   10.27    2.44
  -2   5   5   12.29    2.11
   1  -5  -5    4.26    1.43
  -1   5   5    5.34    1.18
  -1   5   5    6.40    1.11
  -1   5   5    4.43    1.37
[truncated: 1,066,398 more chars]
