# Supplementary material for: Developing scandium and yttrium coordination chemistry to advance theranostic radiopharmaceuticals
Source: Commun Chem. 2020 May 15;3:61. doi: 10.1038/s42004-020-0307-0 (PMC9814396; doi:10.1038/s42004-020-0307-0)
Supplement: Supplementary file 4 — Supplementary Data 2 [file 42004_2020_307_MOESM4_ESM.txt]

 
data_shelx

_publ_section_acknowledgements
;
The Advanced Light Source is supported by the Director,
 Office of Science, Office of Basic Energy Sciences, of the 
U.S. Department of Energy under Contract No. DE-AC02-05CH11231.
;
 
_audit_creation_method            'SHELXL-2014/7'
_shelx_SHELXL_version_number      '2014/7'
_chemical_name_systematic         ?
_chemical_name_common             ?
_chemical_melting_point           ?
_chemical_formula_moiety          ?
_chemical_formula_sum
 'C37 H41 K N9 O13 Y' 
_chemical_formula_weight          947.80

loop_
 _atom_type_symbol
 _atom_type_description
 _atom_type_scat_dispersion_real
 _atom_type_scat_dispersion_imag
 _atom_type_scat_source
 'C'  'C'   0.0034   0.0017
 'Calculated using XDISP in WinGX (Farrugia, 1999)'
 'H'  'H'   0.0000   0.0000
 'Calculated using XDISP in WinGX (Farrugia, 1999)'
 'N'  'N'   0.0065   0.0035
 'Calculated using XDISP in WinGX (Farrugia, 1999)'
 'O'  'O'   0.0115   0.0064
 'Calculated using XDISP in WinGX (Farrugia, 1999)'
 'K'  'K'   0.2084   0.2634
 'Calculated using XDISP in WinGX (Farrugia, 1999)'
 'Y'  'Y'  -5.8250   0.5297
 'Calculated using XDISP in WinGX (Farrugia, 1999)'
 
_space_group_crystal_system       triclinic
_space_group_IT_number            2
_space_group_name_H-M_alt         'P -1'
_space_group_name_Hall            '-P 1'
 
_shelx_space_group_comment
;
The symmetry employed for this shelxl refinement is uniquely defined
by the following loop, which should always be used as a source of
symmetry information in preference to the above space-group names.
They are only intended as comments.
;
 
loop_
 _space_group_symop_operation_xyz
 'x, y, z'
 '-x, -y, -z'
 
_cell_length_a                    10.1709(7)
_cell_length_b                    11.0022(8)
_cell_length_c                    17.6122(12)
_cell_angle_alpha                 84.486(3)
_cell_angle_beta                  86.426(3)
_cell_angle_gamma                 86.696(3)
_cell_volume                      1955.3(2)
_cell_formula_units_Z             2
_cell_measurement_temperature     100(2)
_cell_measurement_reflns_used     30004
_cell_measurement_theta_min       2.060
_cell_measurement_theta_max       28.328
 
_exptl_crystal_description        needle
_exptl_crystal_colour             colorless
_exptl_crystal_density_meas       ?
_exptl_crystal_density_method     ?
_exptl_crystal_density_diffrn     1.610          
_exptl_crystal_F_000              976
_exptl_transmission_factor_min    ?
_exptl_transmission_factor_max    ?
_exptl_crystal_size_max           0.080
_exptl_crystal_size_mid           0.010
_exptl_crystal_size_min           0.005
_exptl_absorpt_coefficient_mu     0.468
_shelx_estimated_absorpt_T_min    ?
_shelx_estimated_absorpt_T_max    ?
_exptl_absorpt_correction_type    multi-scan
_exptl_absorpt_correction_T_min   0.6028
_exptl_absorpt_correction_T_max   0.7457
_exptl_absorpt_process_details    SADABS
_exptl_absorpt_special_details    ?
_diffrn_ambient_temperature       100(2)
_diffrn_radiation_wavelength      0.7288
_diffrn_radiation_type            synchrotron
_diffrn_source                    'Advanced Light Source, station 12.2.1'                       
_diffrn_radiation_monochromator	  'silicon 111'
_diffrn_measurement_device_type   'Bruker D8 with PHOTON 100 detector' 
_diffrn_measurement_method        '\f and \w shutterless scans'
_diffrn_detector_area_resol_mean  10.42
_diffrn_reflns_number             30004
_diffrn_reflns_av_unetI/netI      0.0803
_diffrn_reflns_av_R_equivalents   0.0759
_diffrn_reflns_limit_h_min        -13
_diffrn_reflns_limit_h_max        13
_diffrn_reflns_limit_k_min        -14
_diffrn_reflns_limit_k_max        14
_diffrn_reflns_limit_l_min        -22
_diffrn_reflns_limit_l_max        22
_diffrn_reflns_theta_min          2.060
_diffrn_reflns_theta_max          28.328
_diffrn_reflns_theta_full         25.930
_diffrn_measured_fraction_theta_max   0.997
_diffrn_measured_fraction_theta_full  0.999
_diffrn_reflns_Laue_measured_fraction_max    0.997
_diffrn_reflns_Laue_measured_fraction_full   0.999
_diffrn_reflns_point_group_measured_fraction_max   0.997
_diffrn_reflns_point_group_measured_fraction_full  0.999
_reflns_number_total              9004
_reflns_number_gt                 6418
_reflns_threshold_expression      'I > 2\s(I)'
_reflns_Friedel_coverage          0.000
_reflns_Friedel_fraction_max      .
_reflns_Friedel_fraction_full     .
 
_reflns_special_details
;
 Reflections were merged by SHELXL according to the crystal
 class for the calculation of statistics and refinement.
 
 _reflns_Friedel_fraction is defined as the number of unique
 Friedel pairs measured divided by the number that would be
 possible theoretically, ignoring centric projections and
 systematic absences.
;
 
_computing_data_collection        'Bruker APEX3 Bruker, Madison WI'
_computing_cell_refinement        'SAINT V8.37A Bruker, Madison WI'
_computing_data_reduction         'SAINT V8.37A Bruker, Madison WI'
_computing_structure_solution     SHELXT
_computing_structure_refinement   'SHELXL-2014/7 (Sheldrick, 2014)'
_computing_molecular_graphics     ORTEP-32
_computing_publication_material   WinGX
_refine_special_details           ?
_refine_ls_structure_factor_coef  Fsqd
_refine_ls_matrix_type            full
_refine_ls_weighting_scheme       calc
_refine_ls_weighting_details
'w=1/[\s^2^(Fo^2^)+(0.0560P)^2^+2.3410P] where P=(Fo^2^+2Fc^2^)/3'
_atom_sites_solution_primary      iterative
_atom_sites_solution_secondary    diffmap
_atom_sites_solution_hydrogens    geom
_refine_ls_hydrogen_treatment     constr
_refine_ls_extinction_method      none
_refine_ls_extinction_coef        .
_refine_ls_number_reflns          9004
_refine_ls_number_parameters      599
_refine_ls_number_restraints      0
_refine_ls_R_factor_all           0.0848
_refine_ls_R_factor_gt            0.0588
_refine_ls_wR_factor_ref          0.1543
_refine_ls_wR_factor_gt           0.1434
_refine_ls_goodness_of_fit_ref    1.070
_refine_ls_restrained_S_all       1.070
_refine_ls_shift/su_max           0.001
_refine_ls_shift/su_mean          0.000
 
loop_
 _atom_site_label
 _atom_site_type_symbol
 _atom_site_fract_x
 _atom_site_fract_y
 _atom_site_fract_z
 _atom_site_U_iso_or_equiv
 _atom_site_adp_type
 _atom_site_occupancy
 _atom_site_site_symmetry_order  
 _atom_site_calc_flag
 _atom_site_refinement_flags_posn
 _atom_site_refinement_flags_adp
 _atom_site_refinement_flags_occupancy
 _atom_site_disorder_assembly
 _atom_site_disorder_group
C1 C 0.4520(3) 0.7656(3) 0.4713(2) 0.0301(8) Uani 1 1 d . . . . .
C2 C 0.3679(4) 0.7749(4) 0.5374(2) 0.0392(10) Uani 1 1 d . . . . .
H2 H 0.3583 0.7075 0.5730 0.047 Uiso 1 1 calc R U . . .
C3 C 0.3000(4) 0.8844(4) 0.5489(2) 0.0376(9) Uani 1 1 d . . . . .
H3 H 0.2447 0.8903 0.5926 0.045 Uiso 1 1 calc R U . . .
C4 C 0.3129(3) 0.9848(4) 0.4969(2) 0.0328(8) Uani 1 1 d . . . . .
H4 H 0.2676 1.0584 0.5059 0.039 Uiso 1 1 calc R U . . .
C5 C 0.3926(3) 0.9766(3) 0.4314(2) 0.0298(8) Uani 1 1 d . . . . .
C6 C 0.4033(4) 1.0877(4) 0.3746(2) 0.0419(10) Uani 1 1 d . . . . .
C7 C 0.4673(3) 0.5307(3) 0.2516(2) 0.0270(8) Uani 1 1 d . . . . .
C8 C 0.3790(4) 0.4488(3) 0.2288(3) 0.0358(9) Uani 1 1 d . . . . .
H8 H 0.3347 0.3975 0.2656 0.043 Uiso 1 1 calc R U . . .
C9 C 0.3574(4) 0.4436(4) 0.1535(3) 0.0380(10) Uani 1 1 d . . . . .
H9 H 0.3003 0.3877 0.1394 0.046 Uiso 1 1 calc R U . . .
C10 C 0.4198(4) 0.5204(4) 0.0985(2) 0.0341(9) Uani 1 1 d . . . . .
H10 H 0.4060 0.5161 0.0471 0.041 Uiso 1 1 calc R U . . .
C11 C 0.5025(3) 0.6036(3) 0.1196(2) 0.0282(8) Uani 1 1 d . . . . .
C12 C 0.5569(3) 0.6959(3) 0.0583(2) 0.0275(8) Uani 1 1 d . . . . .
C13 C 0.8523(3) 0.4509(3) 0.40962(19) 0.0231(7) Uani 1 1 d . . . . .
C14 C 0.9391(3) 0.3826(3) 0.4587(2) 0.0257(7) Uani 1 1 d . . . . .
H14 H 0.9235 0.3820 0.5114 0.031 Uiso 1 1 calc R U . . .
C15 C 1.0461(3) 0.3171(3) 0.4299(2) 0.0263(7) Uani 1 1 d . . . . .
H15 H 1.1048 0.2752 0.4628 0.032 Uiso 1 1 calc R U . . .
C16 C 1.0670(3) 0.3132(3) 0.3513(2) 0.0241(7) Uani 1 1 d . . . . .
H16 H 1.1392 0.2678 0.3319 0.029 Uiso 1 1 calc R U . . .
C17 C 0.9818(3) 0.3760(3) 0.30254(19) 0.0213(7) Uani 1 1 d . . . . .
C18 C 1.0006(3) 0.3616(3) 0.2181(2) 0.0224(7) Uani 1 1 d . . . . .
C19 C 0.8918(3) 0.8463(3) 0.36966(19) 0.0221(7) Uani 1 1 d . . . . .
C20 C 0.9870(3) 0.9120(3) 0.4005(2) 0.0246(7) Uani 1 1 d . . . . .
H20 H 1.0076 0.8927 0.4511 0.030 Uiso 1 1 calc R U . . .
C21 C 1.0498(3) 1.0036(3) 0.3576(2) 0.0266(7) Uani 1 1 d . . . . .
H21 H 1.1120 1.0463 0.3792 0.032 Uiso 1 1 calc R U . . .
C22 C 1.0211(3) 1.0337(3) 0.2809(2) 0.0262(7) Uani 1 1 d . . . . .
H22 H 1.0635 1.0962 0.2515 0.031 Uiso 1 1 calc R U . . .
C23 C 0.9291(3) 0.9692(3) 0.2504(2) 0.0225(7) Uani 1 1 d . . . . .
C24 C 0.9070(3) 0.9879(3) 0.1657(2) 0.0243(7) Uani 1 1 d . . . . .
C25 C 0.4659(7) 1.1486(7) 0.2393(4) 0.047(2) Uani 0.655(9) 1 d . . P A 1
H25A H 0.4981 1.2240 0.2537 0.056 Uiso 0.655(9) 1 calc R U P A 1
H25B H 0.3785 1.1662 0.2205 0.056 Uiso 0.655(9) 1 calc R U P A 1
C26 C 0.5581(6) 1.0986(6) 0.1771(4) 0.0411(18) Uani 0.655(9) 1 d . . P A 1
H26A H 0.5415 1.0135 0.1730 0.049 Uiso 0.655(9) 1 calc R U P A 1
H26B H 0.5422 1.1442 0.1283 0.049 Uiso 0.655(9) 1 calc R U P A 1
C27 C 0.7001(7) 1.1092(9) 0.1962(4) 0.0343(18) Uani 0.655(9) 1 d . . P A 1
H27A H 0.7181 1.1951 0.1950 0.041 Uiso 0.655(9) 1 calc R U P A 1
H27B H 0.7120 1.0721 0.2477 0.041 Uiso 0.655(9) 1 calc R U P A 1
C28 C 0.7807(4) 1.0770(3) 0.0593(2) 0.0293(8) Uani 1 1 d . . . . .
H28A H 0.8668 1.0879 0.0334 0.035 Uiso 1 1 calc R U . . .
H28B H 0.7291 1.1536 0.0513 0.035 Uiso 1 1 calc R U . . .
C29 C 0.7133(4) 0.9781(3) 0.0239(2) 0.0338(8) Uani 1 1 d . . . . .
H29A H 0.6493 0.9421 0.0613 0.041 Uiso 1 1 calc R U . . .
H29B H 0.6656 1.0156 -0.0191 0.041 Uiso 1 1 calc R U . . .
C30 C 0.8075(4) 0.8775(4) -0.0033(2) 0.0354(9) Uani 1 1 d . . . . .
H30A H 0.8661 0.8502 0.0370 0.042 Uiso 1 1 calc R U . . .
H30B H 0.8612 0.9110 -0.0469 0.042 Uiso 1 1 calc R U . . .
C31 C 0.7404(4) 0.7677(3) -0.0259(2) 0.0313(8) Uani 1 1 d . . . . .
H31A H 0.6692 0.7962 -0.0583 0.038 Uiso 1 1 calc R U . . .
H31B H 0.8035 0.7191 -0.0555 0.038 Uiso 1 1 calc R U . . .
C32 C 0.7832(4) 0.6103(3) 0.0820(2) 0.0280(8) Uani 1 1 d . . . . .
H32A H 0.7569 0.6074 0.1361 0.034 Uiso 1 1 calc R U . . .
H32B H 0.8688 0.6455 0.0748 0.034 Uiso 1 1 calc R U . . .
C33 C 0.7962(3) 0.4796(3) 0.0584(2) 0.0277(8) Uani 1 1 d . . . . .
H33A H 0.7167 0.4379 0.0755 0.033 Uiso 1 1 calc R U . . .
H33B H 0.8052 0.4822 0.0031 0.033 Uiso 1 1 calc R U . . .
C34 C 0.9148(4) 0.4084(3) 0.0921(2) 0.0290(8) Uani 1 1 d . . . . .
H34A H 0.9174 0.3247 0.0790 0.035 Uiso 1 1 calc R U . . .
H34B H 0.9953 0.4449 0.0712 0.035 Uiso 1 1 calc R U . . .
C35 C 0.7707(4) 0.3009(4) 0.6826(2) 0.0416(10) Uani 1 1 d . . . . .
H35 H 0.7050 0.2590 0.6636 0.050 Uiso 1 1 calc R U . . .
C36 C 0.9073(4) 0.3246(4) 0.7889(3) 0.0423(10) Uani 1 1 d . . . . .
H36A H 0.9673 0.3606 0.7500 0.063 Uiso 1 1 calc R U . . .
H36B H 0.9544 0.2640 0.8212 0.063 Uiso 1 1 calc R U . . .
H36C H 0.8683 0.3870 0.8190 0.063 Uiso 1 1 calc R U . . .
C37 C 0.7300(4) 0.1757(4) 0.8008(3) 0.0390(9) Uani 1 1 d . . . . .
H37A H 0.6587 0.1520 0.7732 0.058 Uiso 1 1 calc R U . . .
H37B H 0.6954 0.2094 0.8467 0.058 Uiso 1 1 calc R U . . .
H37C H 0.7875 0.1054 0.8138 0.058 Uiso 1 1 calc R U . . .
N1 N 0.4587(3) 0.8666(3) 0.42014(17) 0.0271(6) Uani 1 1 d . . . . .
N2 N 0.5243(3) 0.6081(2) 0.19491(17) 0.0242(6) Uani 1 1 d . . . . .
N3 N 0.8791(3) 0.4464(2) 0.33227(16) 0.0215(6) Uani 1 1 d . . . . .
N4 N 0.8674(3) 0.8784(2) 0.29364(16) 0.0206(6) Uani 1 1 d . . . . .
N5 N 0.4596(7) 1.0592(7) 0.3048(4) 0.0379(16) Uani 0.655(9) 1 d . . P A 1
H5 H 0.4918 0.9861 0.3002 0.045 Uiso 0.655(9) 1 calc R U P A 1
N6 N 0.6875(3) 0.6905(3) 0.03918(17) 0.0275(6) Uani 1 1 d . . . . .
N7 N 0.9056(3) 0.4099(3) 0.17441(16) 0.0268(6) Uani 1 1 d . . . . .
H7 H 0.8361 0.4434 0.1958 0.032 Uiso 1 1 calc R U . . .
N8 N 0.7971(3) 1.0489(3) 0.14191(17) 0.0281(7) Uani 1 1 d . . . . .
N9 N 0.8040(3) 0.2675(3) 0.75330(18) 0.0308(7) Uani 1 1 d . . . . .
O1 O 0.5219(2) 0.6691(2) 0.45553(15) 0.0320(6) Uani 1 1 d . . . . .
O2 O 0.5368(2) 0.8506(2) 0.35703(14) 0.0311(6) Uani 1 1 d . . . . .
O3 O 0.4973(2) 0.5413(2) 0.32010(15) 0.0296(6) Uani 1 1 d . . . . .
O4 O 0.6007(2) 0.6923(2) 0.21618(14) 0.0247(5) Uani 1 1 d . . . . .
O5 O 0.7509(2) 0.5170(2) 0.42998(13) 0.0261(5) Uani 1 1 d . . . . .
O6 O 0.7991(2) 0.5193(2) 0.28693(13) 0.0245(5) Uani 1 1 d . . . . .
O7 O 0.8250(2) 0.7612(2) 0.40438(13) 0.0253(5) Uani 1 1 d . . . . .
O8 O 0.7804(2) 0.8142(2) 0.26274(13) 0.0240(5) Uani 1 1 d . . . . .
O9 O 0.3459(3) 1.1854(3) 0.38884(17) 0.0482(8) Uani 1 1 d . . . . .
O10 O 0.4768(3) 0.7652(2) 0.02414(16) 0.0377(6) Uani 1 1 d . . . . .
O11 O 1.0992(2) 0.3038(2) 0.19389(14) 0.0267(5) Uani 1 1 d . . . . .
O12 O 0.9954(3) 0.9505(3) 0.12280(15) 0.0405(7) Uani 1 1 d . . . . .
O13 O 0.8198(3) 0.3823(3) 0.64091(18) 0.0566(9) Uani 1 1 d . . . . .
K1 K 0.66043(10) 0.55903(11) 0.56912(5) 0.0315(4) Uani 0.839(4) 1 d . . P B 1
Y1 Y 0.66455(4) 0.67139(4) 0.34178(2) 0.02423(13) Uani 1 1 d . . . . .
C25A C 0.5389(11) 1.1977(9) 0.2685(6) 0.029(3) Uani 0.345(9) 1 d . . P A 2
H25C H 0.5409 1.2699 0.2959 0.034 Uiso 0.345(9) 1 calc R U P A 2
H25D H 0.4716 1.2124 0.2315 0.034 Uiso 0.345(9) 1 calc R U P A 2
C26A C 0.6727(11) 1.1732(10) 0.2275(7) 0.028(3) Uani 0.345(9) 1 d . . P A 2
H26C H 0.7407 1.1676 0.2641 0.033 Uiso 0.345(9) 1 calc R U P A 2
H26D H 0.6908 1.2410 0.1896 0.033 Uiso 0.345(9) 1 calc R U P A 2
N5A N 0.5066(12) 1.0910(10) 0.3229(7) 0.027(3) Uani 0.345(9) 1 d . . P A 2
H5A H 0.5577 1.0262 0.3214 0.032 Uiso 0.345(9) 1 calc R U P A 2
C27A C 0.6768(14) 1.0547(12) 0.1883(8) 0.026(3) Uani 0.345(9) 1 d . . P A 2
H27C H 0.6738 0.9847 0.2263 0.031 Uiso 0.345(9) 1 calc R U P A 2
H27D H 0.6017 1.0543 0.1570 0.031 Uiso 0.345(9) 1 calc R U P A 2
K1A K 0.6349(9) 0.4824(8) 0.5495(5) 0.068(3) Uani 0.161(4) 1 d . . P B 2
 
loop_
 _atom_site_aniso_label
 _atom_site_aniso_U_11
 _atom_site_aniso_U_22
 _atom_site_aniso_U_33
 _atom_site_aniso_U_23
 _atom_site_aniso_U_13
 _atom_site_aniso_U_12
C1 0.0179(16) 0.0352(19) 0.038(2) -0.0118(17) 0.0030(15) -0.0025(15)
C2 0.034(2) 0.039(2) 0.043(2) -0.0026(19) 0.0133(18) -0.0053(18)
C3 0.0264(19) 0.047(2) 0.039(2) -0.0119(19) 0.0097(17) 0.0002(18)
C4 0.0190(17) 0.044(2) 0.037(2) -0.0143(18) -0.0014(15) 0.0028(16)
C5 0.0135(15) 0.041(2) 0.036(2) -0.0123(17) -0.0054(14) 0.0072(15)
C6 0.030(2) 0.053(3) 0.038(2) 0.004(2) 0.0003(18) 0.0197(19)
C7 0.0187(16) 0.0263(17) 0.038(2) -0.0121(16) -0.0015(15) 0.0012(14)
C8 0.0238(18) 0.0249(18) 0.059(3) -0.0125(18) 0.0105(18) -0.0024(15)
C9 0.0241(19) 0.037(2) 0.058(3) -0.028(2) -0.0055(18) 0.0003(16)
C10 0.0231(18) 0.038(2) 0.044(2) -0.0171(18) -0.0082(17) 0.0015(16)
C11 0.0195(17) 0.0300(18) 0.037(2) -0.0136(16) -0.0091(15) 0.0072(14)
C12 0.0268(18) 0.0285(17) 0.0291(19) -0.0089(15) -0.0115(15) 0.0036(15)
C13 0.0230(17) 0.0218(16) 0.0241(17) 0.0003(13) -0.0011(14) -0.0036(13)
C14 0.0295(18) 0.0245(17) 0.0235(17) -0.0002(14) -0.0057(15) -0.0029(14)
C15 0.0279(18) 0.0223(16) 0.0289(18) 0.0017(14) -0.0078(15) -0.0025(14)
C16 0.0206(16) 0.0193(15) 0.0322(19) -0.0004(14) -0.0046(14) 0.0011(13)
C17 0.0184(15) 0.0202(15) 0.0252(17) -0.0002(13) -0.0029(13) -0.0013(13)
C18 0.0209(16) 0.0164(14) 0.0297(18) -0.0006(13) -0.0039(14) 0.0011(13)
C19 0.0189(15) 0.0218(16) 0.0252(17) -0.0019(14) -0.0032(13) 0.0036(13)
C20 0.0229(17) 0.0252(17) 0.0264(18) -0.0038(14) -0.0072(14) 0.0018(14)
C21 0.0180(16) 0.0250(17) 0.038(2) -0.0042(15) -0.0103(15) -0.0010(14)
C22 0.0215(17) 0.0214(16) 0.036(2) -0.0004(15) -0.0054(15) -0.0007(13)
C23 0.0171(15) 0.0182(15) 0.0310(18) 0.0018(14) -0.0028(14) 0.0032(12)
C24 0.0241(17) 0.0198(15) 0.0289(18) 0.0025(14) -0.0077(15) -0.0005(13)
C25 0.038(4) 0.056(4) 0.041(4) 0.003(3) -0.004(3) 0.019(3)
C26 0.030(3) 0.057(4) 0.035(3) 0.004(3) -0.011(3) 0.011(3)
C27 0.029(4) 0.038(5) 0.033(4) 0.004(4) -0.004(3) 0.014(4)
C28 0.0285(18) 0.0249(17) 0.033(2) 0.0076(15) -0.0086(16) 0.0039(15)
C29 0.032(2) 0.0317(19) 0.037(2) 0.0006(17) -0.0100(17) 0.0051(16)
C30 0.032(2) 0.034(2) 0.040(2) -0.0037(17) 0.0017(17) -0.0001(16)
C31 0.0297(19) 0.0353(19) 0.0287(19) -0.0024(16) -0.0081(16) 0.0047(16)
C32 0.0254(18) 0.0308(18) 0.0288(19) -0.0065(15) -0.0086(15) 0.0041(15)
C33 0.0273(18) 0.0331(19) 0.0237(18) -0.0083(15) -0.0092(15) 0.0073(15)
C34 0.0297(19) 0.0326(19) 0.0246(18) -0.0066(15) -0.0054(15) 0.0100(15)
C35 0.043(2) 0.036(2) 0.042(2) 0.000(2) -0.002(2) 0.0157(19)
C36 0.035(2) 0.031(2) 0.061(3) -0.007(2) -0.007(2) 0.0024(17)
C37 0.0251(19) 0.038(2) 0.052(3) 0.0006(19) -0.0009(18) 0.0030(17)
N1 0.0194(14) 0.0361(16) 0.0264(15) -0.0086(13) -0.0002(12) 0.0010(12)
N2 0.0167(13) 0.0210(13) 0.0356(17) -0.0057(12) -0.0055(12) 0.0010(11)
N3 0.0189(13) 0.0207(13) 0.0247(15) -0.0008(11) -0.0050(11) 0.0022(11)
N4 0.0166(13) 0.0197(13) 0.0262(15) -0.0024(11) -0.0080(11) 0.0014(11)
N5 0.030(4) 0.051(4) 0.030(3) -0.001(3) -0.003(3) 0.018(3)
N6 0.0251(15) 0.0286(15) 0.0296(16) -0.0056(13) -0.0113(13) 0.0059(12)
N7 0.0238(15) 0.0315(15) 0.0254(15) -0.0065(12) -0.0065(12) 0.0076(12)
N8 0.0224(15) 0.0313(15) 0.0289(16) 0.0067(13) -0.0071(13) 0.0050(12)
N9 0.0286(16) 0.0273(15) 0.0354(18) 0.0002(13) -0.0040(14) 0.0052(13)
O1 0.0273(13) 0.0295(13) 0.0390(15) -0.0072(11) 0.0069(11) -0.0032(11)
O2 0.0279(13) 0.0355(14) 0.0284(13) -0.0054(11) 0.0034(11) 0.0105(11)
O3 0.0226(12) 0.0271(12) 0.0391(15) -0.0043(11) 0.0026(11) -0.0036(10)
O4 0.0219(12) 0.0219(11) 0.0323(13) -0.0066(10) -0.0071(10) -0.0046(9)
O5 0.0264(12) 0.0259(12) 0.0252(12) -0.0011(10) 0.0007(10) 0.0005(10)
O6 0.0216(12) 0.0254(12) 0.0257(12) -0.0018(10) -0.0054(10) 0.0086(10)
O7 0.0250(12) 0.0280(12) 0.0230(12) 0.0003(10) -0.0049(10) -0.0040(10)
O8 0.0184(11) 0.0262(12) 0.0283(13) -0.0005(10) -0.0073(10) -0.0065(9)
O9 0.0358(16) 0.0550(18) 0.0489(18) 0.0008(15) 0.0020(14) 0.0266(14)
O10 0.0325(14) 0.0412(15) 0.0397(15) -0.0048(13) -0.0161(12) 0.0123(12)
O11 0.0217(12) 0.0284(12) 0.0287(13) -0.0003(10) 0.0003(10) 0.0043(10)
O12 0.0319(15) 0.0558(18) 0.0312(15) 0.0002(13) -0.0057(12) 0.0156(13)
O13 0.062(2) 0.0521(19) 0.0453(18) 0.0163(16) 0.0178(16) 0.0262(17)
K1 0.0342(6) 0.0352(8) 0.0221(5) 0.0038(4) 0.0010(4) 0.0091(4)
Y1 0.0209(2) 0.0240(2) 0.0278(2) -0.00314(16) -0.00141(16) 0.00007(16)
C25A 0.033(6) 0.022(5) 0.029(6) 0.000(4) -0.006(5) 0.007(4)
C26A 0.029(6) 0.018(5) 0.032(6) 0.008(5) 0.005(5) -0.004(4)
N5A 0.027(6) 0.024(5) 0.029(6) -0.006(4) -0.009(5) 0.016(4)
C27A 0.031(7) 0.018(6) 0.029(6) 0.002(6) -0.011(5) -0.004(5)
K1A 0.083(6) 0.046(5) 0.075(5) -0.015(4) -0.001(4) 0.000(4)
 
_geom_special_details
;
 All esds (except the esd in the dihedral angle between two l.s. planes)
 are estimated using the full covariance matrix.  The cell esds are taken
 into account individually in the estimation of esds in distances, angles
 and torsion angles; correlations between esds in cell parameters are only
 used when they are defined by crystal symmetry.  An approximate (isotropic)
 treatment of cell esds is used for estimating esds involving l.s. planes.
;
 
loop_
 _geom_bond_atom_site_label_1
 _geom_bond_atom_site_label_2
 _geom_bond_distance
 _geom_bond_site_symmetry_2
 _geom_bond_publ_flag
C1 O1 1.286(4) . ?
C1 N1 1.364(5) . ?
C1 C2 1.408(5) . ?
C1 K1A 2.979(10) 2_666 ?
C1 K1 3.432(4) . ?
C2 C3 1.380(6) . ?
C2 K1A 3.347(10) 2_666 ?
C2 H2 0.9300 . ?
C3 C4 1.373(6) . ?
C3 H3 0.9300 . ?
C4 C5 1.375(5) . ?
C4 H4 0.9300 . ?
C5 N1 1.375(5) . ?
C5 C6 1.508(6) . ?
C6 O9 1.233(5) . ?
C6 N5A 1.346(13) . ?
C6 N5 1.379(8) . ?
C7 O3 1.280(4) . ?
C7 N2 1.372(5) . ?
C7 C8 1.410(5) . ?
C7 K1 3.415(4) 2_666 ?
C8 C9 1.365(6) . ?
C8 H8 0.9300 . ?
C9 C10 1.372(6) . ?
C9 H9 0.9300 . ?
C10 C11 1.371(5) . ?
C10 H10 0.9300 . ?
C11 N2 1.364(5) . ?
C11 C12 1.511(5) . ?
C12 O10 1.228(4) . ?
C12 N6 1.349(5) . ?
C13 O5 1.280(4) . ?
C13 N3 1.377(4) . ?
C13 C14 1.409(5) . ?
C13 K1A 3.237(9) . ?
C14 C15 1.368(5) . ?
C14 H14 0.9300 . ?
C15 C16 1.391(5) . ?
C15 K1 3.354(4) 2_766 ?
C15 H15 0.9300 . ?
C16 C17 1.370(5) . ?
C16 H16 0.9300 . ?
C17 N3 1.372(4) . ?
C17 C18 1.510(5) . ?
C18 O11 1.232(4) . ?
C18 N7 1.328(4) . ?
C19 O7 1.274(4) . ?
C19 N4 1.385(4) . ?
C19 C20 1.406(5) . ?
C20 C21 1.365(5) . ?
C20 H20 0.9300 . ?
C21 C22 1.403(5) . ?
C21 H21 0.9300 . ?
C22 C23 1.371(5) . ?
C22 H22 0.9300 . ?
C23 N4 1.356(4) . ?
C23 C24 1.516(5) . ?
C24 O12 1.217(4) . ?
C24 N8 1.339(4) . ?
C25 N5 1.444(9) . ?
C25 C26 1.520(9) . ?
C25 H25A 0.9700 . ?
C25 H25B 0.9700 . ?
C26 C27 1.517(10) . ?
C26 H26A 0.9700 . ?
C26 H26B 0.9700 . ?
C27 N8 1.502(8) . ?
C27 H27A 0.9700 . ?
C27 H27B 0.9700 . ?
C28 N8 1.476(5) . ?
C28 C29 1.521(5) . ?
C28 H28A 0.9700 . ?
C28 H28B 0.9700 . ?
C29 C30 1.516(5) . ?
C29 H29A 0.9700 . ?
C29 H29B 0.9700 . ?
C30 C31 1.518(5) . ?
C30 H30A 0.9700 . ?
C30 H30B 0.9700 . ?
C31 N6 1.454(5) . ?
C31 H31A 0.9700 . ?
C31 H31B 0.9700 . ?
C32 N6 1.470(4) . ?
C32 C33 1.532(5) . ?
C32 H32A 0.9700 . ?
C32 H32B 0.9700 . ?
C33 C34 1.521(5) . ?
C33 H33A 0.9700 . ?
C33 H33B 0.9700 . ?
C34 N7 1.448(4) . ?
C34 H34A 0.9700 . ?
C34 H34B 0.9700 . ?
C35 O13 1.212(5) . ?
C35 N9 1.323(5) . ?
C35 H35 0.9300 . ?
C36 N9 1.458(5) . ?
C36 H36A 0.9600 . ?
C36 H36B 0.9600 . ?
C36 H36C 0.9600 . ?
C37 N9 1.461(5) . ?
C37 H37A 0.9600 . ?
C37 H37B 0.9600 . ?
C37 H37C 0.9600 . ?
N1 O2 1.345(4) . ?
N2 O4 1.337(3) . ?
N3 O6 1.351(3) . ?
N4 O8 1.336(3) . ?
N5 H5 0.8600 . ?
N7 H7 0.8600 . ?
N8 C27A 1.431(15) . ?
O1 K1A 2.384(10) 2_666 ?
O1 Y1 2.398(2) . ?
O1 K1 2.673(3) . ?
O1 K1A 2.756(9) . ?
O1 K1 3.283(3) 2_666 ?
O2 Y1 2.326(2) . ?
O3 Y1 2.357(2) . ?
O3 K1A 2.586(9) 2_666 ?
O3 K1 2.646(3) 2_666 ?
O4 Y1 2.331(2) . ?
O5 K1A 2.358(9) . ?
O5 Y1 2.359(2) . ?
O5 K1 2.637(3) . ?
O6 Y1 2.343(2) . ?
O7 Y1 2.340(2) . ?
O8 Y1 2.320(2) . ?
O9 K1 2.972(3) 2_676 ?
O13 K1A 2.671(9) . ?
O13 K1 2.725(3) . ?
K1 O3 2.646(3) 2_666 ?
K1 O9 2.972(3) 2_676 ?
K1 O1 3.283(3) 2_666 ?
K1 C15 3.354(4) 2_766 ?
K1 C7 3.415(4) 2_666 ?
K1 Y1 4.0739(10) . ?
K1 Y1 4.4011(12) 2_666 ?
K1 K1 4.511(2) 2_666 ?
Y1 K1A 3.879(9) 2_666 ?
Y1 K1A 4.034(8) . ?
Y1 K1 4.4011(12) 2_666 ?
C25A N5A 1.481(15) . ?
C25A C26A 1.523(16) . ?
C25A H25C 0.9700 . ?
C25A H25D 0.9700 . ?
C26A C27A 1.531(17) . ?
C26A H26C 0.9700 . ?
C26A H26D 0.9700 . ?
N5A H5A 0.8600 . ?
C27A H27C 0.9700 . ?
C27A H27D 0.9700 . ?
K1A O1 2.384(10) 2_666 ?
K1A O3 2.586(9) 2_666 ?
K1A C1 2.979(10) 2_666 ?
K1A K1A 3.327(18) 2_666 ?
K1A C2 3.347(10) 2_666 ?
K1A Y1 3.879(9) 2_666 ?
 
loop_
 _geom_angle_atom_site_label_1
 _geom_angle_atom_site_label_2
 _geom_angle_atom_site_label_3
 _geom_angle
 _geom_angle_site_symmetry_1
 _geom_angle_site_symmetry_3
 _geom_angle_publ_flag
O1 C1 N1 117.8(3) . . ?
O1 C1 C2 124.9(4) . . ?
N1 C1 C2 117.3(3) . . ?
O1 C1 K1A 50.8(2) . 2_666 ?
N1 C1 K1A 129.5(3) . 2_666 ?
C2 C1 K1A 92.4(3) . 2_666 ?
O1 C1 K1 44.61(18) . . ?
N1 C1 K1 139.1(2) . . ?
C2 C1 K1 91.1(3) . . ?
C3 C2 C1 119.7(4) . . ?
C3 C2 K1A 144.5(3) . 2_666 ?
C1 C2 K1A 62.8(3) . 2_666 ?
C3 C2 H2 120.1 . . ?
C1 C2 H2 120.1 . . ?
K1A C2 H2 69.2 2_666 . ?
C4 C3 C2 121.0(4) . . ?
C4 C3 H3 119.5 . . ?
C2 C3 H3 119.5 . . ?
C3 C4 C5 120.0(4) . . ?
C3 C4 H4 120.0 . . ?
C5 C4 H4 120.0 . . ?
C4 C5 N1 118.4(4) . . ?
C4 C5 C6 118.9(3) . . ?
N1 C5 C6 122.6(3) . . ?
O9 C6 N5A 118.1(6) . . ?
O9 C6 N5 126.6(5) . . ?
O9 C6 C5 120.0(4) . . ?
N5A C6 C5 118.3(5) . . ?
N5 C6 C5 112.3(4) . . ?
O3 C7 N2 117.0(3) . . ?
O3 C7 C8 126.4(4) . . ?
N2 C7 C8 116.6(3) . . ?
O3 C7 K1 43.87(17) . 2_666 ?
N2 C7 K1 156.5(2) . 2_666 ?
C8 C7 K1 83.7(2) . 2_666 ?
C9 C8 C7 121.1(4) . . ?
C9 C8 H8 119.5 . . ?
C7 C8 H8 119.5 . . ?
C8 C9 C10 120.2(3) . . ?
C8 C9 H9 119.9 . . ?
C10 C9 H9 119.9 . . ?
C11 C10 C9 119.6(4) . . ?
C11 C10 H10 120.2 . . ?
C9 C10 H10 120.2 . . ?
N2 C11 C10 119.9(4) . . ?
N2 C11 C12 121.9(3) . . ?
C10 C11 C12 117.9(3) . . ?
O10 C12 N6 123.6(4) . . ?
O10 C12 C11 117.1(3) . . ?
N6 C12 C11 118.9(3) . . ?
O5 C13 N3 116.8(3) . . ?
O5 C13 C14 126.2(3) . . ?
N3 C13 C14 117.0(3) . . ?
O5 C13 K1A 37.7(2) . . ?
N3 C13 K1A 148.3(3) . . ?
C14 C13 K1A 91.3(3) . . ?
C15 C14 C13 120.8(3) . . ?
C15 C14 H14 119.6 . . ?
C13 C14 H14 119.6 . . ?
C14 C15 C16 120.0(3) . . ?
C14 C15 K1 116.7(2) . 2_766 ?
C16 C15 K1 88.5(2) . 2_766 ?
C14 C15 H15 120.0 . . ?
C16 C15 H15 120.0 . . ?
K1 C15 H15 65.0 2_766 . ?
C17 C16 C15 120.3(3) . . ?
C17 C16 H16 119.9 . . ?
C15 C16 H16 119.9 . . ?
C16 C17 N3 118.9(3) . . ?
C16 C17 C18 119.0(3) . . ?
N3 C17 C18 122.0(3) . . ?
O11 C18 N7 123.8(3) . . ?
O11 C18 C17 119.3(3) . . ?
N7 C18 C17 116.9(3) . . ?
O7 C19 N4 116.7(3) . . ?
O7 C19 C20 126.9(3) . . ?
N4 C19 C20 116.4(3) . . ?
C21 C20 C19 121.3(3) . . ?
C21 C20 H20 119.4 . . ?
C19 C20 H20 119.4 . . ?
C20 C21 C22 120.4(3) . . ?
C20 C21 H21 119.8 . . ?
C22 C21 H21 119.8 . . ?
C23 C22 C21 118.6(3) . . ?
C23 C22 H22 120.7 . . ?
C21 C22 H22 120.7 . . ?
N4 C23 C22 120.5(3) . . ?
N4 C23 C24 118.8(3) . . ?
C22 C23 C24 120.3(3) . . ?
O12 C24 N8 123.8(3) . . ?
O12 C24 C23 116.7(3) . . ?
N8 C24 C23 119.5(3) . . ?
N5 C25 C26 109.2(5) . . ?
N5 C25 H25A 109.8 . . ?
C26 C25 H25A 109.8 . . ?
N5 C25 H25B 109.8 . . ?
C26 C25 H25B 109.8 . . ?
H25A C25 H25B 108.3 . . ?
C27 C26 C25 109.5(6) . . ?
C27 C26 H26A 109.8 . . ?
C25 C26 H26A 109.8 . . ?
C27 C26 H26B 109.8 . . ?
C25 C26 H26B 109.8 . . ?
H26A C26 H26B 108.2 . . ?
N8 C27 C26 112.7(6) . . ?
N8 C27 H27A 109.1 . . ?
C26 C27 H27A 109.1 . . ?
N8 C27 H27B 109.1 . . ?
C26 C27 H27B 109.1 . . ?
H27A C27 H27B 107.8 . . ?
N8 C28 C29 113.3(3) . . ?
N8 C28 H28A 108.9 . . ?
C29 C28 H28A 108.9 . . ?
N8 C28 H28B 108.9 . . ?
C29 C28 H28B 108.9 . . ?
H28A C28 H28B 107.7 . . ?
C30 C29 C28 113.8(3) . . ?
C30 C29 H29A 108.8 . . ?
C28 C29 H29A 108.8 . . ?
C30 C29 H29B 108.8 . . ?
C28 C29 H29B 108.8 . . ?
H29A C29 H29B 107.7 . . ?
C29 C30 C31 114.3(3) . . ?
C29 C30 H30A 108.7 . . ?
C31 C30 H30A 108.7 . . ?
C29 C30 H30B 108.7 . . ?
C31 C30 H30B 108.7 . . ?
H30A C30 H30B 107.6 . . ?
N6 C31 C30 113.3(3) . . ?
N6 C31 H31A 108.9 . . ?
C30 C31 H31A 108.9 . . ?
N6 C31 H31B 108.9 . . ?
C30 C31 H31B 108.9 . . ?
H31A C31 H31B 107.7 . . ?
N6 C32 C33 113.7(3) . . ?
N6 C32 H32A 108.8 . . ?
C33 C32 H32A 108.8 . . ?
N6 C32 H32B 108.8 . . ?
C33 C32 H32B 108.8 . . ?
H32A C32 H32B 107.7 . . ?
C34 C33 C32 111.5(3) . . ?
C34 C33 H33A 109.3 . . ?
C32 C33 H33A 109.3 . . ?
C34 C33 H33B 109.3 . . ?
C32 C33 H33B 109.3 . . ?
H33A C33 H33B 108.0 . . ?
N7 C34 C33 109.6(3) . . ?
N7 C34 H34A 109.7 . . ?
C33 C34 H34A 109.7 . . ?
N7 C34 H34B 109.7 . . ?
C33 C34 H34B 109.7 . . ?
H34A C34 H34B 108.2 . . ?
O13 C35 N9 124.6(5) . . ?
O13 C35 H35 117.7 . . ?
N9 C35 H35 117.7 . . ?
N9 C36 H36A 109.5 . . ?
N9 C36 H36B 109.5 . . ?
H36A C36 H36B 109.5 . . ?
N9 C36 H36C 109.5 . . ?
H36A C36 H36C 109.5 . . ?
H36B C36 H36C 109.5 . . ?
N9 C37 H37A 109.5 . . ?
N9 C37 H37B 109.5 . . ?
H37A C37 H37B 109.5 . . ?
N9 C37 H37C 109.5 . . ?
H37A C37 H37C 109.5 . . ?
H37B C37 H37C 109.5 . . ?
O2 N1 C1 114.4(3) . . ?
O2 N1 C5 122.0(3) . . ?
C1 N1 C5 123.5(3) . . ?
O4 N2 C11 120.2(3) . . ?
O4 N2 C7 117.3(3) . . ?
C11 N2 C7 122.4(3) . . ?
O6 N3 C17 121.7(3) . . ?
O6 N3 C13 115.3(3) . . ?
C17 N3 C13 122.9(3) . . ?
O8 N4 C23 119.9(3) . . ?
O8 N4 C19 117.2(3) . . ?
C23 N4 C19 122.9(3) . . ?
C6 N5 C25 121.8(6) . . ?
C6 N5 H5 119.1 . . ?
C25 N5 H5 119.1 . . ?
C12 N6 C31 120.2(3) . . ?
C12 N6 C32 123.3(3) . . ?
C31 N6 C32 116.6(3) . . ?
C18 N7 C34 122.4(3) . . ?
C18 N7 H7 118.8 . . ?
C34 N7 H7 118.8 . . ?
C24 N8 C27A 122.9(6) . . ?
C24 N8 C28 119.6(3) . . ?
C27A N8 C28 114.3(6) . . ?
C24 N8 C27 121.8(4) . . ?
C28 N8 C27 117.7(4) . . ?
C35 N9 C36 122.7(4) . . ?
C35 N9 C37 119.9(4) . . ?
C36 N9 C37 117.2(3) . . ?
C1 O1 K1A 104.5(3) . 2_666 ?
C1 O1 Y1 120.5(2) . . ?
K1A O1 Y1 108.4(2) 2_666 . ?
C1 O1 K1 115.6(2) . . ?
Y1 O1 K1 106.77(9) . . ?
C1 O1 K1A 130.9(3) . . ?
K1A O1 K1A 80.3(3) 2_666 . ?
Y1 O1 K1A 102.8(2) . . ?
C1 O1 K1 112.3(2) . 2_666 ?
Y1 O1 K1 100.40(8) . 2_666 ?
K1 O1 K1 97.97(8) . 2_666 ?
N1 O2 Y1 122.6(2) . . ?
C7 O3 Y1 119.6(2) . . ?
C7 O3 K1A 132.9(3) . 2_666 ?
Y1 O3 K1A 103.3(2) . 2_666 ?
C7 O3 K1 116.5(2) . 2_666 ?
Y1 O3 K1 123.13(11) . 2_666 ?
N2 O4 Y1 117.84(19) . . ?
C13 O5 K1A 122.9(3) . . ?
C13 O5 Y1 119.3(2) . . ?
K1A O5 Y1 117.6(2) . . ?
C13 O5 K1 128.6(2) . . ?
Y1 O5 K1 109.14(9) . . ?
N3 O6 Y1 118.43(18) . . ?
C19 O7 Y1 120.5(2) . . ?
N4 O8 Y1 118.40(18) . . ?
C6 O9 K1 152.9(3) . 2_676 ?
C35 O13 K1A 107.7(4) . . ?
C35 O13 K1 119.4(3) . . ?
O5 K1 O3 138.59(9) . 2_666 ?
O5 K1 O1 64.35(8) . . ?
O3 K1 O1 110.99(8) 2_666 . ?
O5 K1 O13 95.00(9) . . ?
O3 K1 O13 76.68(9) 2_666 . ?
O1 K1 O13 156.70(10) . . ?
O5 K1 O9 117.90(8) . 2_676 ?
O3 K1 O9 100.59(8) 2_666 2_676 ?
O1 K1 O9 80.78(8) . 2_676 ?
O13 K1 O9 120.37(11) . 2_676 ?
O5 K1 O1 81.33(8) . 2_666 ?
O3 K1 O1 57.69(7) 2_666 2_666 ?
O1 K1 O1 82.03(8) . 2_666 ?
O13 K1 O1 84.30(10) . 2_666 ?
O9 K1 O1 144.40(8) 2_676 2_666 ?
O5 K1 C15 81.61(8) . 2_766 ?
O3 K1 C15 132.21(9) 2_666 2_766 ?
O1 K1 C15 110.41(9) . 2_766 ?
O13 K1 C15 74.77(10) . 2_766 ?
O9 K1 C15 63.99(8) 2_676 2_766 ?
O1 K1 C15 151.61(8) 2_666 2_766 ?
O5 K1 C7 152.95(9) . 2_666 ?
O3 K1 C7 19.59(8) 2_666 2_666 ?
O1 K1 C7 125.11(8) . 2_666 ?
O13 K1 C7 68.80(9) . 2_666 ?
O9 K1 C7 89.16(9) 2_676 2_666 ?
O1 K1 C7 75.76(8) 2_666 2_666 ?
C15 K1 C7 112.81(9) 2_766 2_666 ?
O5 K1 C1 82.62(8) . . ?
O3 K1 C1 102.86(9) 2_666 . ?
O1 K1 C1 19.75(8) . . ?
O13 K1 C1 175.86(11) . . ?
O9 K1 C1 63.77(8) 2_676 . ?
O1 K1 C1 91.97(8) 2_666 . ?
C15 K1 C1 108.12(9) 2_766 . ?
C7 K1 C1 112.07(9) 2_666 . ?
O5 K1 Y1 33.16(5) . . ?
O3 K1 Y1 140.35(7) 2_666 . ?
O1 K1 Y1 34.31(5) . . ?
O13 K1 Y1 127.71(7) . . ?
O9 K1 Y1 92.20(6) 2_676 . ?
O1 K1 Y1 90.88(5) 2_666 . ?
C15 K1 Y1 87.10(6) 2_766 . ?
C7 K1 Y1 158.25(7) 2_666 . ?
C1 K1 Y1 50.36(6) . . ?
O5 K1 Y1 113.56(6) . 2_666 ?
O3 K1 Y1 26.64(6) 2_666 2_666 ?
O1 K1 Y1 93.09(6) . 2_666 ?
O13 K1 Y1 85.27(8) . 2_666 ?
O9 K1 Y1 118.27(6) 2_676 2_666 ?
O1 K1 Y1 32.41(4) 2_666 2_666 ?
C15 K1 Y1 156.16(7) 2_766 2_666 ?
C7 K1 Y1 46.06(6) 2_666 2_666 ?
C1 K1 Y1 92.55(6) . 2_666 ?
Y1 K1 Y1 115.81(3) . 2_666 ?
O5 K1 K1 68.52(6) . 2_666 ?
O3 K1 K1 79.82(7) 2_666 2_666 ?
O1 K1 K1 46.10(6) . 2_666 ?
O13 K1 K1 118.16(10) . 2_666 ?
O9 K1 K1 119.78(7) 2_676 2_666 ?
O1 K1 K1 35.93(5) 2_666 2_666 ?
C15 K1 K1 147.85(7) 2_766 2_666 ?
C7 K1 K1 99.31(7) 2_666 2_666 ?
C1 K1 K1 57.81(6) . 2_666 ?
Y1 K1 K1 61.43(2) . 2_666 ?
Y1 K1 K1 54.38(2) 2_666 2_666 ?
O8 Y1 O2 78.03(9) . . ?
O8 Y1 O4 66.44(8) . . ?
O2 Y1 O4 86.11(8) . . ?
O8 Y1 O7 66.91(8) . . ?
O2 Y1 O7 85.68(9) . . ?
O4 Y1 O7 133.33(8) . . ?
O8 Y1 O6 87.62(8) . . ?
O2 Y1 O6 161.95(9) . . ?
O4 Y1 O6 78.08(8) . . ?
O7 Y1 O6 98.81(8) . . ?
O8 Y1 O3 132.86(9) . . ?
O2 Y1 O3 99.55(9) . . ?
O4 Y1 O3 66.42(8) . . ?
O7 Y1 O3 160.13(9) . . ?
O6 Y1 O3 82.16(8) . . ?
O8 Y1 O5 127.53(8) . . ?
O2 Y1 O5 132.52(9) . . ?
O4 Y1 O5 138.42(8) . . ?
O7 Y1 O5 73.76(8) . . ?
O6 Y1 O5 65.24(8) . . ?
O3 Y1 O5 88.95(9) . . ?
O8 Y1 O1 137.34(8) . . ?
O2 Y1 O1 64.48(9) . . ?
O4 Y1 O1 126.74(9) . . ?
O7 Y1 O1 89.76(8) . . ?
O6 Y1 O1 132.60(8) . . ?
O3 Y1 O1 75.58(9) . . ?
O5 Y1 O1 72.95(9) . . ?
O8 Y1 K1A 158.64(14) . 2_666 ?
O2 Y1 K1A 83.47(14) . 2_666 ?
O4 Y1 K1A 101.98(15) . 2_666 ?
O7 Y1 K1A 122.49(15) . 2_666 ?
O6 Y1 K1A 108.13(14) . 2_666 ?
O3 Y1 K1A 40.45(15) . 2_666 ?
O5 Y1 K1A 73.29(14) . 2_666 ?
O1 Y1 K1A 35.67(15) . 2_666 ?
O8 Y1 K1A 145.99(15) . . ?
O2 Y1 K1A 103.97(14) . . ?
O4 Y1 K1A 147.01(15) . . ?
O7 Y1 K1A 79.30(15) . . ?
O6 Y1 K1A 94.05(13) . . ?
O3 Y1 K1A 80.84(15) . . ?
O5 Y1 K1A 31.19(13) . . ?
O1 Y1 K1A 41.77(14) . . ?
K1A Y1 K1A 49.7(2) 2_666 . ?
O8 Y1 K1 134.17(6) . . ?
O2 Y1 K1 94.95(6) . . ?
O4 Y1 K1 159.16(6) . . ?
O7 Y1 K1 67.42(6) . . ?
O6 Y1 K1 102.93(6) . . ?
O3 Y1 K1 92.94(7) . . ?
O5 Y1 K1 37.70(6) . . ?
O1 Y1 K1 38.92(7) . . ?
O8 Y1 K1 159.35(6) . 2_666 ?
O2 Y1 K1 92.35(7) . 2_666 ?
O4 Y1 K1 94.98(6) . 2_666 ?
O7 Y1 K1 131.20(6) . 2_666 ?
O6 Y1 K1 97.58(6) . 2_666 ?
O3 Y1 K1 30.22(6) . 2_666 ?
O5 Y1 K1 72.23(6) . 2_666 ?
O1 Y1 K1 47.19(6) . 2_666 ?
K1 Y1 K1 64.19(3) . 2_666 ?
N5A C25A C26A 109.6(8) . . ?
N5A C25A H25C 109.7 . . ?
C26A C25A H25C 109.7 . . ?
N5A C25A H25D 109.7 . . ?
C26A C25A H25D 109.7 . . ?
H25C C25A H25D 108.2 . . ?
C25A C26A C27A 111.4(10) . . ?
C25A C26A H26C 109.3 . . ?
C27A C26A H26C 109.3 . . ?
C25A C26A H26D 109.3 . . ?
C27A C26A H26D 109.3 . . ?
H26C C26A H26D 108.0 . . ?
C6 N5A C25A 125.0(9) . . ?
C6 N5A H5A 117.5 . . ?
C25A N5A H5A 117.5 . . ?
N8 C27A C26A 107.5(9) . . ?
N8 C27A H27C 110.2 . . ?
C26A C27A H27C 110.2 . . ?
N8 C27A H27D 110.2 . . ?
C26A C27A H27D 110.2 . . ?
H27C C27A H27D 108.5 . . ?
O5 K1A O1 110.2(4) . 2_666 ?
O5 K1A O3 176.4(4) . 2_666 ?
O1 K1A O3 71.7(3) 2_666 2_666 ?
O5 K1A O13 103.5(3) . . ?
O1 K1A O13 106.4(3) 2_666 . ?
O3 K1A O13 78.6(3) 2_666 . ?
O5 K1A O1 66.6(2) . . ?
O1 K1A O1 99.7(3) 2_666 . ?
O3 K1A O1 110.2(3) 2_666 . ?
O13 K1A O1 153.9(4) . . ?
O5 K1A C1 97.2(3) . 2_666 ?
O1 K1A C1 24.71(13) 2_666 2_666 ?
O3 K1A C1 85.6(3) 2_666 2_666 ?
O13 K1A C1 90.0(3) . 2_666 ?
O1 K1A C1 114.7(3) . 2_666 ?
O5 K1A C13 19.38(11) . . ?
O1 K1A C13 107.2(3) 2_666 . ?
O3 K1A C13 163.8(3) 2_666 . ?
O13 K1A C13 86.4(2) . . ?
O1 K1A C13 86.0(2) . . ?
C1 K1A C13 88.2(2) 2_666 . ?
O5 K1A K1A 85.3(4) . 2_666 ?
O1 K1A K1A 54.7(3) 2_666 2_666 ?
O3 K1A K1A 93.5(4) 2_666 2_666 ?
O13 K1A K1A 161.2(5) . 2_666 ?
O1 K1A K1A 44.9(2) . 2_666 ?
C1 K1A K1A 72.2(3) 2_666 2_666 ?
C13 K1A K1A 98.8(4) . 2_666 ?
O5 K1A C2 72.8(2) . 2_666 ?
O1 K1A C2 45.56(18) 2_666 2_666 ?
O3 K1A C2 110.1(3) 2_666 2_666 ?
O13 K1A C2 91.0(3) . 2_666 ?
O1 K1A C2 107.7(3) . 2_666 ?
C1 K1A C2 24.86(12) 2_666 2_666 ?
C13 K1A C2 63.45(18) . 2_666 ?
K1A K1A C2 75.5(3) 2_666 2_666 ?
O5 K1A Y1 145.1(4) . 2_666 ?
O1 K1A Y1 35.92(14) 2_666 2_666 ?
O3 K1A Y1 36.25(13) 2_666 2_666 ?
O13 K1A Y1 97.3(2) . 2_666 ?
O1 K1A Y1 103.9(3) . 2_666 ?
C1 K1A Y1 54.60(16) 2_666 2_666 ?
C13 K1A Y1 142.4(3) . 2_666 ?
K1A K1A Y1 67.6(3) 2_666 2_666 ?
C2 K1A Y1 79.1(2) 2_666 2_666 ?
O5 K1A Y1 31.20(13) . . ?
O1 K1A Y1 107.6(3) 2_666 . ?
O3 K1A Y1 145.7(3) 2_666 . ?
O13 K1A Y1 131.2(3) . . ?
O1 K1A Y1 35.43(12) . . ?
C1 K1A Y1 107.8(3) 2_666 . ?
C13 K1A Y1 50.54(13) . . ?
K1A K1A Y1 62.7(3) 2_666 . ?
C2 K1A Y1 88.6(2) 2_666 . ?
Y1 K1A Y1 130.3(2) 2_666 . ?
 
_refine_diff_density_max    0.821
_refine_diff_density_min   -0.959
_refine_diff_density_rms    0.090

_shelx_res_file
;

    shelx.res created by SHELXL-2014/7

TITL shelxt_a.res in P-1
CELL  0.72880  10.1709  11.0022  17.6122   84.486   86.426   86.696
ZERR     2.00   0.0007   0.0008   0.0012    0.003    0.003    0.003
LATT   1
SFAC  C    H    N    O    K    Y
DISP    Y    -5.82498    0.52974      2355.47
DISP    K     0.20841    0.26341      1118.26
DISP    C     0.00337    0.00172        11.92
DISP    N     0.00654    0.00351        20.58
DISP    O     0.01151    0.00644        34.18
DISP    H     0.00000    0.00000         0.67
UNIT  74 82 18 26 2 2
MERG   2
OMIT     0   1   0
FREE  K1 C35
FREE  K1A C35
FMAP   2
PLAN   20
ACTA    51.86
BOND   $H
LIST   4
WPDB  -2
L.S.  10
TEMP     0.00
WGHT    0.056000    2.341000
FVAR       0.15984   0.65550   0.83910
C1    1    0.452014    0.765639    0.471314    11.00000    0.01789    0.03523 =
         0.03849   -0.01177    0.00303   -0.00247
C2    1    0.367947    0.774885    0.537351    11.00000    0.03363    0.03869 =
         0.04347   -0.00262    0.01326   -0.00528
AFIX  43
H2    2    0.358266    0.707501    0.573005    11.00000   -1.20000
AFIX   0
C3    1    0.299985    0.884395    0.548922    11.00000    0.02641    0.04732 =
         0.03888   -0.01191    0.00967    0.00018
AFIX  43
H3    2    0.244651    0.890270    0.592631    11.00000   -1.20000
AFIX   0
C4    1    0.312853    0.984817    0.496853    11.00000    0.01896    0.04408 =
         0.03699   -0.01428   -0.00136    0.00283
AFIX  43
H4    2    0.267609    1.058391    0.505872    11.00000   -1.20000
AFIX   0
C5    1    0.392589    0.976617    0.431406    11.00000    0.01348    0.04147 =
         0.03559   -0.01229   -0.00536    0.00717
C6    1    0.403293    1.087718    0.374589    11.00000    0.02998    0.05320 =
         0.03799    0.00378    0.00032    0.01971
C7    1    0.467254    0.530657    0.251624    11.00000    0.01868    0.02631 =
         0.03759   -0.01206   -0.00153    0.00124
C8    1    0.378968    0.448799    0.228787    11.00000    0.02378    0.02488 =
         0.05903   -0.01252    0.01046   -0.00236
AFIX  43
H8    2    0.334669    0.397524    0.265635    11.00000   -1.20000
AFIX   0
C9    1    0.357436    0.443567    0.153459    11.00000    0.02412    0.03671 =
         0.05800   -0.02780   -0.00546    0.00033
AFIX  43
H9    2    0.300314    0.387730    0.139371    11.00000   -1.20000
AFIX   0
C10   1    0.419786    0.520414    0.098451    11.00000    0.02310    0.03776 =
         0.04444   -0.01707   -0.00815    0.00151
AFIX  43
H10   2    0.405967    0.516053    0.047102    11.00000   -1.20000
AFIX   0
C11   1    0.502533    0.603624    0.119599    11.00000    0.01950    0.03004 =
         0.03716   -0.01356   -0.00915    0.00718
C12   1    0.556904    0.695864    0.058265    11.00000    0.02683    0.02845 =
         0.02912   -0.00887   -0.01154    0.00362
C13   1    0.852319    0.450869    0.409617    11.00000    0.02305    0.02175 =
         0.02414    0.00033   -0.00106   -0.00357
C14   1    0.939110    0.382586    0.458740    11.00000    0.02951    0.02450 =
         0.02348   -0.00019   -0.00568   -0.00289
AFIX  43
H14   2    0.923481    0.382018    0.511362    11.00000   -1.20000
AFIX   0
C15   1    1.046091    0.317124    0.429906    11.00000    0.02789    0.02226 =
         0.02891    0.00167   -0.00778   -0.00246
AFIX  43
H15   2    1.104806    0.275246    0.462811    11.00000   -1.20000
AFIX   0
C16   1    1.067013    0.313231    0.351328    11.00000    0.02060    0.01929 =
         0.03221   -0.00036   -0.00460    0.00106
AFIX  43
H16   2    1.139167    0.267839    0.331854    11.00000   -1.20000
AFIX   0
C17   1    0.981804    0.375956    0.302542    11.00000    0.01835    0.02020 =
         0.02519   -0.00021   -0.00288   -0.00126
C18   1    1.000579    0.361608    0.218088    11.00000    0.02093    0.01639 =
         0.02966   -0.00062   -0.00385    0.00111
C19   1    0.891804    0.846306    0.369664    11.00000    0.01889    0.02185 =
         0.02520   -0.00194   -0.00318    0.00357
C20   1    0.986992    0.911991    0.400480    11.00000    0.02295    0.02521 =
         0.02635   -0.00378   -0.00721    0.00180
AFIX  43
H20   2    1.007564    0.892665    0.451080    11.00000   -1.20000
AFIX   0
C21   1    1.049805    1.003584    0.357567    11.00000    0.01804    0.02504 =
         0.03813   -0.00424   -0.01030   -0.00102
AFIX  43
H21   2    1.112003    1.046251    0.379232    11.00000   -1.20000
AFIX   0
C22   1    1.021058    1.033742    0.280930    11.00000    0.02148    0.02139 =
         0.03557   -0.00036   -0.00541   -0.00067
AFIX  43
H22   2    1.063472    1.096161    0.251456    11.00000   -1.20000
AFIX   0
C23   1    0.929076    0.969188    0.250437    11.00000    0.01715    0.01816 =
         0.03097    0.00183   -0.00280    0.00320
C24   1    0.906953    0.987890    0.165712    11.00000    0.02412    0.01977 =
         0.02891    0.00251   -0.00769   -0.00054
PART    1
C25   1    0.465907    1.148606    0.239269    21.00000    0.03841    0.05643 =
         0.04127    0.00299   -0.00409    0.01852
AFIX  23
H25A  2    0.498114    1.223965    0.253651    21.00000   -1.20000
H25B  2    0.378548    1.166248    0.220494    21.00000   -1.20000
AFIX   0
C26   1    0.558114    1.098555    0.177057    21.00000    0.02964    0.05684 =
         0.03496    0.00352   -0.01091    0.01080
AFIX  23
H26A  2    0.541523    1.013532    0.173045    21.00000   -1.20000
H26B  2    0.542227    1.144186    0.128292    21.00000   -1.20000
AFIX   0
C27   1    0.700069    1.109242    0.196215    21.00000    0.02938    0.03786 =
         0.03266    0.00413   -0.00404    0.01364
AFIX  23
H27A  2    0.718086    1.195051    0.194995    21.00000   -1.20000
H27B  2    0.711963    1.072061    0.247700    21.00000   -1.20000
AFIX   0
PART    0
C28   1    0.780683    1.077035    0.059323    11.00000    0.02854    0.02487 =
         0.03275    0.00760   -0.00861    0.00388
AFIX  23
H28A  2    0.866770    1.087854    0.033407    11.00000   -1.20000
H28B  2    0.729098    1.153628    0.051261    11.00000   -1.20000
AFIX   0
C29   1    0.713286    0.978110    0.023893    11.00000    0.03184    0.03171 =
         0.03739    0.00056   -0.01003    0.00514
AFIX  23
H29A  2    0.649301    0.942053    0.061294    11.00000   -1.20000
H29B  2    0.665645    1.015602   -0.019096    11.00000   -1.20000
AFIX   0
C30   1    0.807526    0.877464   -0.003329    11.00000    0.03167    0.03397 =
         0.03990   -0.00371    0.00170   -0.00011
AFIX  23
H30A  2    0.866104    0.850177    0.037005    11.00000   -1.20000
H30B  2    0.861228    0.911004   -0.046939    11.00000   -1.20000
AFIX   0
C31   1    0.740393    0.767665   -0.025882    11.00000    0.02974    0.03533 =
         0.02868   -0.00243   -0.00815    0.00465
AFIX  23
H31A  2    0.669163    0.796193   -0.058330    11.00000   -1.20000
H31B  2    0.803501    0.719136   -0.055470    11.00000   -1.20000
AFIX   0
C32   1    0.783184    0.610311    0.082045    11.00000    0.02538    0.03085 =
         0.02880   -0.00646   -0.00858    0.00410
AFIX  23
H32A  2    0.756850    0.607385    0.136053    11.00000   -1.20000
H32B  2    0.868849    0.645501    0.074766    11.00000   -1.20000
AFIX   0
C33   1    0.796162    0.479589    0.058367    11.00000    0.02725    0.03314 =
         0.02369   -0.00830   -0.00917    0.00729
AFIX  23
H33A  2    0.716679    0.437863    0.075475    11.00000   -1.20000
H33B  2    0.805197    0.482248    0.003087    11.00000   -1.20000
AFIX   0
C34   1    0.914776    0.408409    0.092143    11.00000    0.02973    0.03263 =
         0.02457   -0.00656   -0.00542    0.00998
AFIX  23
H34A  2    0.917401    0.324678    0.078950    11.00000   -1.20000
H34B  2    0.995338    0.444930    0.071178    11.00000   -1.20000
AFIX   0
C35   1    0.770699    0.300929    0.682606    11.00000    0.04318    0.03642 =
         0.04244   -0.00011   -0.00216    0.01573
AFIX  43
H35   2    0.704968    0.259049    0.663564    11.00000   -1.20000
AFIX   0
C36   1    0.907330    0.324632    0.788905    11.00000    0.03544    0.03096 =
         0.06110   -0.00680   -0.00749    0.00238
AFIX 137
H36A  2    0.967279    0.360555    0.749979    11.00000   -1.50000
H36B  2    0.954405    0.263976    0.821163    11.00000   -1.50000
H36C  2    0.868312    0.386989    0.819011    11.00000   -1.50000
AFIX   0
C37   1    0.730034    0.175689    0.800829    11.00000    0.02513    0.03838 =
         0.05173    0.00063   -0.00095    0.00300
AFIX 137
H37A  2    0.658665    0.151972    0.773224    11.00000   -1.50000
H37B  2    0.695360    0.209353    0.846715    11.00000   -1.50000
H37C  2    0.787453    0.105415    0.813788    11.00000   -1.50000
AFIX   0
N1    3    0.458716    0.866632    0.420145    11.00000    0.01942    0.03609 =
         0.02639   -0.00863   -0.00019    0.00103
N2    3    0.524303    0.608126    0.194905    11.00000    0.01670    0.02104 =
         0.03561   -0.00572   -0.00547    0.00100
N3    3    0.879131    0.446445    0.332274    11.00000    0.01886    0.02070 =
         0.02467   -0.00077   -0.00502    0.00221
N4    3    0.867392    0.878373    0.293641    11.00000    0.01663    0.01967 =
         0.02622   -0.00241   -0.00800    0.00138
PART    1
N5    3    0.459564    1.059190    0.304810    21.00000    0.03026    0.05101 =
         0.02976   -0.00149   -0.00304    0.01764
AFIX  43
H5    2    0.491775    0.986088    0.300213    21.00000   -1.20000
AFIX   0
PART    0
N6    3    0.687452    0.690459    0.039176    11.00000    0.02511    0.02865 =
         0.02958   -0.00565   -0.01127    0.00593
N7    3    0.905613    0.409934    0.174405    11.00000    0.02378    0.03149 =
         0.02542   -0.00650   -0.00651    0.00765
AFIX  43
H7    2    0.836124    0.443361    0.195752    11.00000   -1.20000
AFIX   0
N8    3    0.797095    1.048938    0.141914    11.00000    0.02244    0.03127 =
         0.02885    0.00667   -0.00708    0.00496
N9    3    0.804013    0.267473    0.753299    11.00000    0.02862    0.02729 =
         0.03539    0.00015   -0.00400    0.00521
O1    4    0.521875    0.669150    0.455529    11.00000    0.02729    0.02951 =
         0.03904   -0.00718    0.00686   -0.00315
O2    4    0.536830    0.850648    0.357031    11.00000    0.02788    0.03552 =
         0.02844   -0.00544    0.00344    0.01052
O3    4    0.497339    0.541275    0.320097    11.00000    0.02261    0.02710 =
         0.03907   -0.00427    0.00262   -0.00364
O4    4    0.600654    0.692329    0.216185    11.00000    0.02188    0.02191 =
         0.03225   -0.00660   -0.00708   -0.00455
O5    4    0.750924    0.516952    0.429981    11.00000    0.02635    0.02593 =
         0.02523   -0.00107    0.00074    0.00052
O6    4    0.799059    0.519275    0.286934    11.00000    0.02157    0.02541 =
         0.02569   -0.00183   -0.00536    0.00855
O7    4    0.824973    0.761214    0.404378    11.00000    0.02504    0.02797 =
         0.02300    0.00033   -0.00487   -0.00398
O8    4    0.780379    0.814155    0.262741    11.00000    0.01841    0.02618 =
         0.02835   -0.00051   -0.00732   -0.00649
O9    4    0.345901    1.185360    0.388845    11.00000    0.03578    0.05502 =
         0.04888    0.00077    0.00202    0.02657
O10   4    0.476831    0.765233    0.024139    11.00000    0.03249    0.04123 =
         0.03972   -0.00485   -0.01611    0.01234
O11   4    1.099176    0.303788    0.193887    11.00000    0.02170    0.02839 =
         0.02870   -0.00033    0.00027    0.00430
O12   4    0.995397    0.950506    0.122796    11.00000    0.03195    0.05585 =
         0.03123    0.00018   -0.00574    0.01564
O13   4    0.819751    0.382264    0.640909    11.00000    0.06221    0.05214 =
         0.04526    0.01633    0.01784    0.02617
PART    1
K1    5    0.660431    0.559030    0.569125    31.00000    0.03420    0.03523 =
         0.02213    0.00383    0.00101    0.00914
PART    0
Y1    6    0.664554    0.671389    0.341776    11.00000    0.02086    0.02400 =
         0.02783   -0.00314   -0.00141    0.00007
PART    2
C25A  1    0.538856    1.197677    0.268541   -21.00000    0.03341    0.02238 =
         0.02938    0.00029   -0.00574    0.00723
AFIX  23
H25C  2    0.540879    1.269948    0.295864   -21.00000   -1.20000
H25D  2    0.471632    1.212352    0.231537   -21.00000   -1.20000
AFIX   0
C26A  1    0.672654    1.173228    0.227549   -21.00000    0.02941    0.01830 =
         0.03237    0.00785    0.00458   -0.00365
AFIX  23
H26C  2    0.740710    1.167588    0.264125   -21.00000   -1.20000
H26D  2    0.690835    1.241017    0.189647   -21.00000   -1.20000
AFIX   0
N5A   3    0.506573    1.090993    0.322931   -21.00000    0.02695    0.02386 =
         0.02857   -0.00618   -0.00931    0.01574
AFIX  43
H5A   2    0.557735    1.026153    0.321395   -21.00000   -1.20000
AFIX   0
C27A  1    0.676771    1.054683    0.188348   -21.00000    0.03119    0.01821 =
         0.02919    0.00228   -0.01091   -0.00389
AFIX  23
H27C  2    0.673804    0.984695    0.226253   -21.00000   -1.20000
H27D  2    0.601717    1.054297    0.157002   -21.00000   -1.20000
AFIX   0
K1A   5    0.634878    0.482399    0.549536   -31.00000    0.08268    0.04641 =
         0.07472   -0.01481   -0.00147   -0.00028
HKLF    4

REM  shelxt_a.res in P-1
REM R1 =  0.0588 for    6418 Fo > 4sig(Fo)  and  0.0848 for all    9004 data
REM    599 parameters refined using      0 restraints

END

WGHT      0.0546      2.4270

REM Highest difference peak  0.821,  deepest hole -0.959,  1-sigma level  0.090
Q1    1   0.7572  0.3284  0.6198  11.00000  0.05    0.82
Q2    1   1.2169  0.3581  0.4367  11.00000  0.05    0.58
Q3    1   0.5568  0.6364  0.4911  11.00000  0.05    0.50
Q4    1   0.6858  0.6207  0.3739  11.00000  0.05    0.44
Q5    1   0.4013  0.4123  0.2689  11.00000  0.05    0.43
Q6    1   0.3830  0.4090  0.1927  11.00000  0.05    0.42
Q7    1   0.6195  0.5845  0.3111  11.00000  0.05    0.40
Q8    1   0.6150  0.7825  0.3543  11.00000  0.05    0.40
Q9    1   0.3035  1.1196  0.3912  11.00000  0.05    0.39
Q10   1   0.7024  0.7569  0.2870  11.00000  0.05    0.39
Q11   1   0.9861  0.3724  0.2623  11.00000  0.05    0.38
Q12   1   0.3320  0.9387  0.5327  11.00000  0.05    0.38
Q13   1   0.5324  0.5141  0.3517  11.00000  0.05    0.37
Q14   1   0.9754  0.9229  0.0921  11.00000  0.05    0.37
Q15   1   0.6241  0.5761  0.6208  11.00000  0.05    0.35
Q16   1   0.8047  0.1176  0.6880  11.00000  0.05    0.35
Q17   1   0.7454  0.5929  0.3119  11.00000  0.05    0.34
Q18   1   0.6875  0.6038  0.6095  11.00000  0.05    0.34
Q19   1   0.3992  0.7256  0.5847  11.00000  0.05    0.34
Q20   1   0.6819  0.4625  0.3189  11.00000  0.05    0.33
;
_shelx_res_checksum   44903

_shelx_hkl_file
;
  -1   0   0   97.61    7.93
  -2   0   0   14.59    1.26
  -2   0   0   15.51    1.81
   2   0   0   12.76    1.30
   2   0   0   15.75    1.99
   2   0   0   14.40    1.29
  -3   0   0    1.24    0.44
  -3   0   0    1.75    1.15
  -3   0   0    0.76    0.37
   3   0   0    2.38    0.51
   3   0   0    0.44    1.23
   3   0   0    2.09    0.53
  -4   0   0    8.64    1.87
  -4   0   0    8.33    1.03
   4   0   0   10.69    1.09
   4   0   0   10.44    2.26
   4   0   0   10.36    1.11
  -5   0   0   27.88    2.72
  -5   0   0   31.23    2.80
  -5   0   0   31.84    3.30
   5   0   0   35.37    3.67
   5   0   0   35.92    2.82
  -6   0   0  117.87    9.49
  -6   0   0  110.93    9.84
  -6   0   0  116.02    9.41
   6   0   0  106.37    9.94
   6   0   0  123.94    9.47
  -7   0   0  102.71    7.87
  -7   0   0   91.83    7.75
  -7   0   0   90.64    8.26
  -7   0   0   96.59    8.04
   7   0   0   89.97    8.46
   7   0   0   92.51    7.81
  -8   0   0    3.33    1.40
  -8   0   0    6.07    1.40
  -8   0   0    2.28    0.70
  -8   0   0    2.98    0.60
   8   0   0    2.96    2.04
  -9   0   0   48.70    4.79
  -9   0   0   60.90    5.19
  -9   0   0   62.86    5.04
  -9   0   0   49.41    5.29
 -10   0   0    3.10    1.11
 -10   0   0    2.71    0.75
 -10   0   0    2.36    1.37
 -11   0   0    0.20    0.72
 -11   0   0    0.23    1.20
 -11   0   0    0.23    0.90
 -12   0   0    1.13    0.70
 -12   0   0    1.77    1.35
 -12   0   0    1.29    1.04
 -13   0   0    1.05    1.12
 -13   0   0    0.29    1.40
 -13   0   0    1.12    0.75
 -13   1   0   20.86    2.91
 -13   1   0   17.81    2.26
 -13   1   0   18.31    2.12
 -12   1   0   13.67    1.89
 -12   1   0   11.72    1.66
 -12   1   0   14.57    2.49
 -11   1   0    0.97    1.24
 -11   1   0    1.86    0.74
  10  -1   0   24.09    3.94
 -10   1   0   22.92    2.45
 -10   1   0   23.68    2.53
 -10   1   0   29.26    2.94
   9  -1   0    0.32    1.81
  -9   1   0   -0.23    0.49
  -9   1   0    0.29    0.62
  -9   1   0    1.46    1.14
  -9   1   0   -0.64    0.80
   8  -1   0   34.59    4.05
  -8   1   0   29.55    3.20
  -8   1   0   25.61    3.10
  -8   1   0   30.63    2.77
  -8   1   0   30.16    2.68
   7  -1   0  129.57   10.25
  -7   1   0  114.95    9.82
  -7   1   0  112.02    9.39
  -7   1   0  104.12    9.57
  -7   1   0  116.50    9.46
   6  -1   0    8.40    2.02
  -6   1   0    9.54    1.49
  -6   1   0    6.72    1.52
  -6   1   0    8.29    1.02
  -6   1   0    7.22    0.98
   5  -1   0   21.52    3.00
  -5   1   0   21.71    1.94
  -5   1   0   19.66    2.39
  -5   1   0   15.99    2.14
  -5   1   0   25.05    1.94
   4  -1   0  139.79   11.26
  -4   1   0  140.28   10.81
  -4   1   0  124.41   11.05
  -4   1   0  128.98   10.88
   3  -1   0   73.37    6.06
   3  -1   0   77.02    6.44
  -3   1   0   71.10    6.10
  -3   1   0   75.97    6.31
  -3   1   0   72.74    6.04
   2  -1   0   46.69    3.77
  -2   1   0   45.74    3.63
  -2   1   0   40.09    3.44
  -2   1   0   38.67    3.47
  -2   1   0   38.95    3.40
   1  -1   0  294.75   24.07
  -1   1   0  290.25   24.02
  -1   1   0  299.13   28.21
   0   1   0   18.64    1.55
   1   1   0   42.95    3.48
  -2  -1   0  109.50    9.32
  -2  -1   0  109.21   12.82
  -2  -1   0  100.58   11.08
   2   1   0   92.94   11.22
   2   1   0  128.60   13.29
   2   1   0  105.06    9.41
  -3  -1   0    1.16    0.49
  -3  -1   0    2.17    0.37
  -3  -1   0    1.91    0.58
  -3  -1   0    3.46    1.28
   3   1   0    1.41    0.49
   3   1   0    2.11    0.43
  -4  -1   0    1.00    1.21
  -4  -1   0    0.65    0.51
  -4  -1   0    1.14    0.48
  -4  -1   0    1.12    0.34
   4   1   0    1.00    0.50
   4   1   0    0.67    0.39
  -5  -1   0   75.24    7.20
  -5  -1   0   89.65    7.64
  -5  -1   0   94.02    7.12
  -5  -1   0   91.60    7.16
   5   1   0   86.28    7.14
  -6  -1   0   31.95    3.29
  -6  -1   0   30.45    3.81
  -6  -1   0   39.74    3.38
  -6  -1   0   40.64    3.24
   6   1   0   45.79    3.43
   6   1   0   38.49    3.29
  -7  -1   0   13.21    1.30
  -7  -1   0   13.61    2.36
  -7  -1   0   14.82    1.53
  -7  -1   0   10.13    1.45
   7   1   0   15.74    1.49
  -8  -1   0    8.04    1.96
  -8  -1   0    5.11    0.77
  -8  -1   0    5.86    1.11
  -8  -1   0    5.62    1.06
   8   1   0    6.58    1.03
  -9  -1   0    7.52    0.89
  -9  -1   0    5.36    1.14
  -9  -1   0    5.26    1.57
  -9  -1   0    7.20    1.88
  -9  -1   0    7.42    1.20
 -10  -1   0    4.12    1.06
 -10  -1   0    1.92    1.42
 -11  -1   0   15.01    1.61
 -11  -1   0   10.90    2.61
 -11  -1   0   14.13    1.83
 -12  -1   0    7.71    1.35
 -12  -1   0    4.57    1.82
 -12  -1   0    7.98    1.50
 -13  -1   0   -0.34    1.35
 -13  -1   0    0.91    0.70
 -13  -1   0   -0.17    1.07
  12  -2   0    0.55    2.29
 -12   2   0    0.19    0.73
 -12   2   0    0.14    1.25
  11  -2   0    2.01    2.37
 -11   2   0    0.76    1.24
 -11   2   0    2.29    0.83
  10  -2   0    0.50    2.16
 -10   2   0    2.79    1.34
 -10   2   0    3.40    0.87
   9  -2   0    3.72    2.45
  -9   2   0    2.57    0.76
  -9   2   0    1.61    1.17
  -9   2   0    2.96    1.23
  -9   2   0    2.60    0.77
   8  -2   0   45.49    5.20
  -8   2   0   53.95    4.34
  -8   2   0   51.47    4.56
  -8   2   0   46.07    4.66
  -8   2   0   47.86    4.27
   7  -2   0   25.80    3.57
  -7   2   0   22.99    2.22
  -7   2   0   22.22    2.21
  -7   2   0   22.90    2.20
  -7   2   0   26.05    2.51
  -7   2   0   25.28    2.67
   6  -2   0    0.27    1.58
  -6   2   0    0.23    0.43
  -6   2   0    0.36    0.45
  -6   2   0    0.82    0.44
  -6   2   0    0.10    0.84
  -6   2   0    0.06    0.73
   5  -2   0   45.31    4.77
  -5   2   0   45.66    4.09
  -5   2   0   51.55    4.31
  -5   2   0   42.97    3.96
  -5   2   0   48.32    4.01
  -5   2   0   50.40    3.95
   4  -2   0   15.42    2.39
  -4   2   0   12.02    1.34
  -4   2   0   13.75    1.59
  -4   2   0   16.42    1.42
  -4   2   0   14.82    1.33
  -4   2   0   11.82    1.72
   3  -2   0   64.47    5.73
  -3   2   0   62.21    5.29
  -3   2   0   69.00    5.31
  -3   2   0   60.85    5.45
   2  -2   0  771.15   67.15
   2  -2   0  698.98   70.30
  -2   2   0  818.10   63.19
  -2   2   0  795.93   71.27
   1  -2   0    2.05    0.83
   1  -2   0    2.18    0.45
   1  -2   0    3.52    0.43
  -1   2   0    3.18    0.68
  -1   2   0    2.01    0.40
  -1   2   0    3.47    0.43
   0  -2   0   62.83    4.89
   0  -2   0   57.80    4.86
   0   2   0   64.38    4.88
   0   2   0   54.26    4.85
  -1  -2   0  200.34   16.00
  -1  -2   0  200.58   21.25
  -1  -2   0  172.33   22.95
   1   2   0  201.72   16.04
   1   2   0  163.62   23.66
  -2  -2   0  548.50   46.89
  -2  -2   0  526.91   49.38
  -2  -2   0  501.20   42.15
   2   2   0  569.10   49.78
   2   2   0  499.63   42.26
  -3  -2   0   23.25    1.88
  -3  -2   0   19.91    2.06
   3   2   0   24.09    1.91
  -4  -2   0   61.42    5.31
  -4  -2   0   68.40    5.88
  -4  -2   0   67.44    5.38
   4   2   0   66.92    5.35
   4   2   0   63.53    5.46
  -5  -2   0    0.98    0.60
  -5  -2   0    1.22    0.31
  -5  -2   0    0.61    1.32
  -5  -2   0    1.10    0.59
   5   2   0    0.88    0.63
   5   2   0    1.09    0.44
  -6  -2   0    2.21    1.51
  -6  -2   0    1.69    0.66
  -6  -2   0    1.32    0.37
  -6  -2   0    3.28    0.74
   6   2   0    1.54    0.51
   6   2   0    1.48    0.63
  -7  -2   0   35.84    4.21
  -7  -2   0   37.68    3.40
  -7  -2   0   39.35    3.54
  -7  -2   0   38.20    3.30
   7   2   0   40.06    3.38
   7   2   0   41.71    3.53
  -8  -2   0    7.49    1.23
  -8  -2   0    5.24    1.08
  -8  -2   0    6.87    0.83
  -8  -2   0    7.90    2.10
   8   2   0    8.96    1.11
  -9  -2   0    1.46    0.41
  -9  -2   0    2.13    0.91
  -9  -2   0    3.30    1.67
   9   2   0    1.42    0.63
 -10  -2   0   13.18    1.77
 -10  -2   0   14.74    2.59
 -11  -2   0    9.90    2.16
 -11  -2   0    8.75    1.50
 -12  -2   0    4.47    1.93
 -12  -2   0    6.41    1.31
 -12  -2   0    7.10    1.28
 -13  -2   0    0.54    0.91
 -13  -2   0    1.03    0.75
 -13  -2   0    0.92    1.74
  12  -3   0   16.93    3.68
 -12   3   0   12.56    2.28
 -12   3   0   13.02    1.70
  11  -3   0    2.48    2.58
 -11   3   0    1.16    1.21
 -11   3   0    0.04    0.69
  10  -3   0    0.87    2.20
 -10   3   0    1.81    1.19
 -10   3   0   -0.56    0.61
   9  -3   0   25.62    4.11
  -9   3   0   25.37    2.85
  -9   3   0   27.38    2.47
  -9   3   0   25.44    2.51
   8  -3   0   28.46    4.26
  -8   3   0   26.63    3.15
  -8   3   0   30.65    2.83
  -8   3   0   35.65    3.18
  -8   3   0   32.40    2.82
   7  -3   0    0.65    1.98
  -7   3   0    1.58    0.57
  -7   3   0    0.15    0.80
  -7   3   0    1.76    0.94
  -7   3   0    0.93    0.49
  -7   3   0    0.24    0.53
   6  -3   0   16.61    2.96
  -6   3   0   16.80    1.88
  -6   3   0   16.75    1.60
  -6   3   0   14.78    2.00
  -6   3   0   18.89    1.65
  -6   3   0   15.47    1.66
   5  -3   0   10.20    2.15
  -5   3   0    8.16    1.24
  -5   3   0    9.36    1.05
  -5   3   0    8.46    0.92
  -5   3   0    7.69    1.33
  -5   3   0    6.67    1.01
   4  -3   0   15.32    2.32
  -4   3   0   15.64    1.80
  -4   3   0   17.15    1.58
  -4   3   0   13.48    1.55
  -4   3   0   18.94    1.52
  -4   3   0   13.86    1.41
   3  -3   0  229.80   18.03
   3  -3   0  223.72   18.32
  -3   3   0  222.79   18.02
  -3   3   0  214.37   18.09
  -3   3   0  230.28   18.21
   2  -3   0    6.44    0.81
   2  -3   0    6.76    1.37
  -2   3   0    8.56    1.07
  -2   3   0    5.05    0.73
   1  -3   0   66.49    5.38
   1  -3   0   66.30    5.56
   1  -3   0   69.77    5.38
  -1   3   0   62.26    5.36
  -1   3   0   65.51    5.47
  -1   3   0   66.42    5.37
   0  -3   0   88.64    6.63
   0  -3   0   72.23    6.57
   0   3   0   71.64    6.57
   0   3   0   91.70    6.61
  -1  -3   0  283.03   32.97
  -1  -3   0  238.73   19.37
  -1  -3   0  229.82   25.95
   1   3   0  197.01   27.50
   1   3   0  232.15   19.37
   1   3   0  253.37   29.95
  -2  -3   0  344.19   34.85
  -2  -3   0  344.97   27.76
  -2  -3   0  360.82   39.05
   2   3   0  326.42   27.82
   2   3   0  344.65   38.21
  -3  -3   0  229.43   20.07
  -3  -3   0  274.58   30.79
  -3  -3   0  301.80   27.92
   3   3   0  239.71   20.33
   3   3   0  234.56   26.70
   3   3   0  216.53   28.99
  -4  -3   0    5.35    0.74
  -4  -3   0    3.80    0.52
  -4  -3   0    3.86    0.90
   4   3   0    5.11    0.63
   4   3   0    4.61    0.92
   4   3   0    5.23    0.82
  -5  -3   0    7.29    1.08
  -5  -3   0    7.22    0.70
   5   3   0    5.74    0.80
   5   3   0    5.86    1.07
  -6  -3   0    0.19    1.36
  -6  -3   0    1.83    0.61
  -6  -3   0    0.45    0.26
  -6  -3   0    0.42    0.57
   6   3   0    0.70    0.67
   6   3   0    0.84    0.41
  -7  -3   0   12.18    2.49
  -7  -3   0   14.52    1.40
  -7  -3   0   10.75    1.51
  -7  -3   0   12.68    1.18
   7   3   0   14.66    1.34
   7   3   0    9.01    1.53
  -8  -3   0    1.38    1.66
  -8  -3   0    2.94    0.55
  -8  -3   0    4.92    0.88
   8   3   0    3.27    0.87
   8   3   0    3.70    0.72
  -9  -3   0    5.09    0.64
  -9  -3   0    3.32    0.87
  -9  -3   0    4.31    2.04
   9   3   0    2.46    0.72
 -10  -3   0    1.92    0.80
  10   3   0    0.80    0.62
 -11  -3   0    4.39    1.70
 -11  -3   0    5.52    1.10
 -12  -3   0   11.66    1.54
 -12  -3   0    9.87    1.51
 -12  -3   0   11.87    2.81
 -13  -3   0    0.30    0.83
  12  -4   0    2.45    2.66
 -12   4   0    0.51    0.70
  11  -4   0    2.01    2.29
 -11   4   0    0.16    1.10
 -11   4   0    1.49    0.73
  10  -4   0    0.48    2.33
 -10   4   0    0.26    1.02
 -10   4   0    0.11    0.62
   9  -4   0    9.21    2.98
  -9   4   0    9.89    1.31
  -9   4   0    7.45    1.19
  -9   4   0    9.77    1.64
   8  -4   0    0.85    2.19
  -8   4   0    0.96    0.92
  -8   4   0    1.13    0.55
  -8   4   0    1.16    0.64
   7  -4   0    4.14    2.10
  -7   4   0    3.30    0.96
  -7   4   0    2.68    1.07
  -7   4   0    3.56    0.71
  -7   4   0    2.30    0.66
   6  -4   0   82.17    7.07
  -6   4   0   79.13    6.52
  -6   4   0   69.58    6.27
  -6   4   0   77.05    6.21
  -6   4   0   73.30    6.29
  -6   4   0   72.90    6.19
   5  -4   0   33.88    3.79
  -5   4   0   33.31    2.87
  -5   4   0   32.71    3.10
  -5   4   0   33.60    2.91
  -5   4   0   27.33    2.81
  -5   4   0   35.59    2.78
   4  -4   0   48.15    4.61
  -4   4   0   51.04    4.06
  -4   4   0   42.45    4.14
  -4   4   0   52.69    4.32
   3  -4   0  125.78   10.40
   3  -4   0  123.45    9.99
  -3   4   0  124.29   10.17
  -3   4   0  133.68    9.97
  -3   4   0  110.74    9.98
   2  -4   0   25.01    2.60
   2  -4   0   26.19    2.27
  -2   4   0   27.13    2.21
  -2   4   0   25.35    2.39
  -2   4   0   25.33    2.24
   1  -4   0    1.23    0.37
   1  -4   0    0.79    0.44
   1  -4   0    0.53    0.85
  -1   4   0    1.62    0.41
  -1   4   0    0.98    0.42
  -1   4   0    0.91    0.55
   0  -4   0    2.08    0.72
   0  -4   0    2.80    0.42
   0   4   0    1.94    0.39
   0   4   0    2.44    0.56
  -1  -4   0   15.99    1.67
  -1  -4   0   17.71    1.49
  -1  -4   0   18.82    1.68
   1   4   0   18.24    1.49
   1   4   0   17.08    1.59
   1   4   0   16.56    1.68
  -2  -4   0   22.30    1.96
  -2  -4   0   25.74    2.18
  -2  -4   0   21.10    2.10
   2   4   0   20.97    2.08
   2   4   0   24.72    1.98
   2   4   0   27.58    2.23
  -3  -4   0  190.16   15.23
   3   4   0  179.62   15.22
   3   4   0  192.41   15.05
  -4  -4   0   54.14    4.58
  -4  -4   0   52.36    4.46
  -4  -4   0   56.66    4.72
   4   4   0   53.78    4.50
   4   4   0   60.80    4.62
   4   4   0   52.49    4.68
  -5  -4   0   12.66    1.11
  -5  -4   0   11.26    1.45
   5   4   0   12.97    1.20
   5   4   0   11.78    1.49
  -6  -4   0    5.06    1.01
  -6  -4   0    4.74    0.58
   6   4   0    5.01    1.14
   6   4   0    5.13    0.75
  -7  -4   0   14.02    1.50
  -7  -4   0   15.28    2.66
  -7  -4   0   13.21    1.22
  -7  -4   0   14.08    1.65
   7   4   0   13.99    1.39
   7   4   0   11.21    1.66
  -8  -4   0    2.72    0.47
  -8  -4   0    3.70    1.78
  -8  -4   0    1.06    0.73
   8   4   0    1.98    0.79
   8   4   0    2.56    0.61
  -9  -4   0    8.59    0.95
  -9  -4   0   10.68    1.29
  -9  -4   0    8.75    2.37
   9   4   0    7.48    1.17
   9   4   0    9.79    1.50
 -10  -4   0    0.39    0.71
  10   4   0   -0.27    0.52
 -11  -4   0    3.02    0.93
 -11  -4   0    4.39    1.74
 -12  -4   0    1.75    1.73
 -12  -4   0    0.20    0.76
  12  -5   0    4.47    2.80
 -12   5   0    2.36    0.79
  11  -5   0   -0.46    2.16
 -11   5   0    0.04    0.61
  10  -5   0    4.82    2.77
 -10   5   0    3.91    1.19
 -10   5   0    3.64    0.81
   9  -5   0    7.21    2.82
  -9   5   0    8.41    1.61
  -9   5   0    9.59    1.28
   8  -5   0   42.92    5.31
  -8   5   0   52.64    4.32
  -8   5   0   55.85    4.15
  -8   5   0   39.78    4.07
   7  -5   0   16.08    3.23
  -7   5   0   13.83    1.91
  -7   5   0   12.66    1.41
  -7   5   0   15.44    1.76
  -7   5   0   17.11    1.58
   6  -5   0   10.98    2.46
  -6   5   0    9.36    1.12
  -6   5   0    8.33    0.95
  -6   5   0    7.73    1.37
  -6   5   0    9.03    1.13
  -6   5   0    9.19    1.20
   5  -5   0    1.21    1.51
  -5   5   0    0.74    0.75
  -5   5   0    0.90    0.48
  -5   5   0    0.41    0.42
  -5   5   0    0.28    0.30
  -5   5   0    0.38    0.41
   4  -5   0   26.68    2.98
   4  -5   0   24.11    2.25
  -4   5   0   22.00    2.48
  -4   5   0   29.77    2.41
  -4   5   0   24.05    2.23
  -4   5   0   27.98    2.20
   3  -5   0    9.30    1.78
   3  -5   0    9.78    1.09
  -3   5   0    9.07    1.26
  -3   5   0   10.09    0.99
  -3   5   0   10.28    1.11
   2  -5   0   19.01    2.28
   2  -5   0   18.49    1.90
   2  -5   0   24.15    1.88
  -2   5   0   21.74    1.86
  -2   5   0   20.65    2.01
   1  -5   0    4.11    0.67
   1  -5   0    2.99    1.03
  -1   5   0    4.04    0.80
  -1   5   0    3.85    0.55
   0  -5   0   32.66    2.63
   0  -5   0   33.32    2.89
   0  -5   0   29.81    2.75
   0   5   0   32.10    2.63
   0   5   0   28.22    2.73
   0   5   0   33.09    2.75
  -1  -5   0   84.99    6.73
  -1  -5   0   88.55    6.91
  -1  -5   0   78.64    6.87
   1   5   0   75.64    6.85
   1   5   0   88.95    6.85
  -2  -5   0    2.86    0.49
  -2  -5   0    2.78    0.70
  -2  -5   0    4.51    0.87
   2   5   0    4.57    0.93
   2   5   0    3.01    0.53
   2   5   0    2.86    0.63
  -3  -5   0   11.06    1.30
  -3  -5   0   13.30    1.41
  -3  -5   0   11.27    1.09
   3   5   0   13.85    1.13
   3   5   0   14.21    1.48
   3   5   0    9.50    1.25
  -4  -5   0    2.98    0.80
  -4  -5   0    2.61    0.67
  -4  -5   0    3.06    0.41
   4   5   0    2.37    0.76
   4   5   0    2.39    0.44
   4   5   0    2.28    0.59
  -5  -5   0   12.79    1.12
  -5  -5   0   11.69    1.51
   5   5   0   11.30    1.52
   5   5   0   12.31    1.18
  -6  -5   0   13.42    1.47
  -6  -5   0   12.71    1.19
   6   5   0   12.66    1.38
   6   5   0   13.04    1.29
   6   5   0   13.33    1.67
  -7  -5   0    5.05    0.96
  -7  -5   0    3.56    0.55
  -7  -5   0    4.83    1.78
   7   5   0    3.58    0.67
   7   5   0    4.00    1.07
  -8  -5   0    7.85    0.90
  -8  -5   0    9.72    1.22
  -8  -5   0    9.49    2.31
   8   5   0    6.62    1.47
   8   5   0    8.99    1.10
  -9  -5   0    6.21    0.79
  -9  -5   0    5.20    1.11
   9   5   0    6.96    1.04
   9   5   0    7.93    1.46
 -10  -5   0    7.71    1.17
  10   5   0    4.83    0.97
  11   5   0    6.38    1.21
 -12  -5   0    5.04    1.97
 -12  -5   0    4.04    1.02
  11  -6   0   -0.53    2.47
 -11   6   0    1.03    0.76
  10  -6   0    5.48    2.72
 -10   6   0    3.36    0.86
   9  -6   0    8.51    2.83
  -9   6   0   11.50    1.66
  -9   6   0   11.16    1.39
   8  -6   0    2.75    2.38
  -8   6   0    3.77    0.72
   7  -6   0    9.36    2.48
  -7   6   0    7.66    0.93
  -7   6   0   10.59    1.15
  -7   6   0    7.88    1.11
   6  -6   0    3.57    1.96
  -6   6   0    3.84    0.67
  -6   6   0    3.28    0.67
  -6   6   0    3.94    0.57
   5  -6   0   -0.13    1.50
  -5   6   0    0.71    0.73
  -5   6   0    1.22    0.37
  -5   6   0    0.06    0.52
  -5   6   0    0.70    0.30
  -5   6   0    0.65    0.48
   4  -6   0   16.14    2.52
   4  -6   0   13.66    1.40
  -4   6   0   13.36    1.46
  -4   6   0   14.50    1.62
  -4   6   0   14.81    1.54
  -4   6   0   14.98    1.31
   3  -6   0   10.13    1.17
   3  -6   0   10.78    1.89
  -3   6   0    9.73    1.26
  -3   6   0    9.99    1.01
  -3   6   0    9.63    1.10
   2  -6   0    1.09    1.04
   2  -6   0    2.19    0.47
   2  -6   0    2.46    0.62
  -2   6   0    1.09    0.62
  -2   6   0    2.52    0.51
  -2   6   0    1.48    0.44
   1  -6   0   46.01    4.01
   1  -6   0   46.05    3.75
   1  -6   0   42.91    3.68
  -1   6   0   43.36    3.80
  -1   6   0   45.28    3.74
  -1   6   0   42.29    3.67
   0  -6   0   69.02    5.61
   0  -6   0   63.51    5.34
   0  -6   0   65.02    5.47
   0   6   0   66.43    5.46
   0   6   0   68.15    5.35
   0   6   0   61.82    5.45
  -1  -6   0    3.32    0.85
  -1  -6   0    2.90    0.52
   1   6   0    3.34    0.56
   1   6   0    2.09    0.58
  -2  -6   0   29.61    2.34
  -2  -6   0   22.71    2.04
  -2  -6   0   23.42    2.28
   2   6   0   26.47    2.06
   2   6   0   19.98    2.14
  -3  -6   0  127.55   10.21
  -3  -6   0  119.10    9.95
  -3  -6   0  123.44   10.12
   3   6   0  120.55   10.07
   3   6   0  127.69    9.97
  -4  -6   0    1.93    0.67
  -4  -6   0    1.13    0.69
  -4  -6   0    1.66    0.35
   4   6   0    2.32    0.72
   4   6   0    1.82    0.42
   4   6   0    0.88    0.52
  -5  -6   0   37.56    3.51
  -5  -6   0   40.50    3.31
   5   6   0   43.33    3.67
   5   6   0   35.34    3.48
   5   6   0   43.97    3.37
  -6  -6   0    8.12    0.87
  -6  -6   0    7.67    1.16
   6   6   0    8.16    1.43
   6   6   0    8.72    1.12
   6   6   0    8.90    0.97
  -7  -6   0    6.25    1.01
  -7  -6   0    3.29    0.59
   7   6   0    5.76    1.00
   7   6   0    3.67    0.67
   7   6   0    2.26    0.91
  -8  -6   0    8.78    1.00
  -8  -6   0   12.46    2.57
  -8  -6   0    9.60    1.36
   8   6   0    9.05    1.63
   8   6   0   10.72    1.20
  -9  -6   0    5.65    1.13
   9   6   0    5.95    0.97
   9   6   0    3.72    1.01
 -10  -6   0    1.04    0.79
  10   6   0    1.22    0.63
 -11  -6   0    6.14    1.26
  11   6   0    6.73    1.23
 -12  -6   0    2.09    0.93
 -12  -6   0    4.86    2.05
  11  -7   0    3.96    2.83
 -11   7   0    6.25    1.09
  10  -7   0    2.25    2.51
 -10   7   0    0.82    0.73
   9  -7   0    0.72    2.24
  -9   7   0    0.72    0.68
   8  -7   0   33.84    4.47
  -8   7   0   34.84    3.13
   7  -7   0   21.83    3.75
  -7   7   0   20.96    2.08
   6  -7   0   -0.72    1.75
  -6   7   0    1.49    0.62
   5  -7   0   45.56    4.48
  -5   7   0   39.96    3.59
   4  -7   0    9.48    1.98
   4  -7   0    5.97    0.91
  -4   7   0    7.78    0.78
  -4   7   0    6.20    0.96
  -4   7   0    5.96    1.18
  -4   7   0    7.02    1.06
   3  -7   0   12.76    2.14
   3  -7   0   13.04    1.42
  -3   7   0   13.54    1.28
  -3   7   0   13.51    1.34
  -3   7   0   13.11    1.50
   2  -7   0   19.14    2.38
   2  -7   0   20.83    1.93
  -2   7   0   18.49    1.96
  -2   7   0   20.70    1.82
  -2   7   0   19.85    1.83
   1  -7   0   70.21    5.67
   1  -7   0   64.89    5.59
   1  -7   0   72.58    5.96
  -1   7   0   64.69    5.70
  -1   7   0   69.08    5.58
  -1   7   0   67.89    5.66
   0  -7   0    2.13    0.47
   0  -7   0    4.48    0.83
   0  -7   0    3.26    1.05
   0   7   0    2.67    0.49
   0   7   0    3.91    0.80
   0   7   0    2.59    0.65
  -1  -7   0   48.25    4.53
  -1  -7   0   59.77    4.53
  -1  -7   0   49.28    4.29
   1   7   0   45.88    4.39
   1   7   0   57.83    4.50
   1   7   0   52.76    4.29
  -2  -7   0   51.28    4.48
  -2  -7   0   53.37    4.48
  -2  -7   0   49.57    4.24
   2   7   0   49.02    4.37
   2   7   0   54.26    4.25
   2   7   0   53.49    4.48
  -3  -7   0   29.23    2.49
  -3  -7   0   26.18    2.19
   3   7   0   27.15    2.34
   3   7   0   22.49    2.22
  -4  -7   0  175.10   14.15
  -4  -7   0  175.15   14.26
  -4  -7   0  159.79   13.94
   4   7   0  191.46   13.99
   4   7   0  187.88   14.24
   4   7   0  152.43   14.06
  -5  -7   0   19.85    2.21
  -5  -7   0   20.96    1.81
   5   7   0   20.84    1.87
   5   7   0   25.16    2.02
   5   7   0   17.07    2.19
  -6  -7   0   15.74    1.88
  -6  -7   0   16.12    1.54
   6   7   0   21.16    2.11
  -7  -7   0   15.88    1.84
  -7  -7   0   15.05    1.45
   7   7   0   16.09    1.57
   7   7   0   16.50    2.04
  -8  -7   0   15.78    1.76
  -8  -7   0   14.63    1.38
   8   7   0   12.57    1.96
   8   7   0   13.79    1.53
  -9  -7   0   -0.45    0.72
   9   7   0    1.02    0.56
   9   7   0    1.42    0.94
 -10  -7   0    1.42    0.81
  10   7   0    1.06    0.97
  10   7   0    0.98    0.61
 -11  -7   0    1.44    0.90
  11   7   0    4.07    0.93
  10  -8   0    0.53    2.38
 -10   8   0    0.13    0.69
   9  -8   0    3.98    2.60
  -9   8   0    6.53    1.04
   8  -8   0    0.27    2.16
  -8   8   0    0.10    0.62
   7  -8   0    6.66    2.53
  -7   8   0    7.04    1.16
   6  -8   0   33.57    4.07
  -6   8   0   28.42    2.67
   5  -8   0   43.41    4.47
  -5   8   0   39.74    3.52
   4  -8   0    6.07    1.93
  -4   8   0    4.62    0.62
  -4   8   0    5.31    0.88
   3  -8   0   14.86    1.70
   3  -8   0   14.98    2.43
  -3   8   0   18.27    1.57
  -3   8   0   17.28    1.64
   2  -8   0   18.74    1.78
   2  -8   0   19.18    2.36
   2  -8   0   13.12    1.56
  -2   8   0   17.66    1.62
  -2   8   0   18.68    1.62
  -2   8   0   14.91    1.78
   1  -8   0   -0.18    0.35
   1  -8   0    0.18    0.52
   1  -8   0    1.13    1.17
  -1   8   0    0.28    0.42
  -1   8   0   -0.27    0.53
  -1   8   0   -0.04    0.44
   0  -8   0   22.12    2.38
   0  -8   0   23.07    2.12
   0  -8   0   19.10    1.92
   0   8   0   23.37    1.94
   0   8   0   22.37    2.10
   0   8   0   20.21    2.06
  -1  -8   0   47.22    3.76
  -1  -8   0   41.50    3.85
   1   8   0   36.07    3.60
   1   8   0   45.86    3.73
   1   8   0   40.56    3.50
  -2  -8   0    0.00    0.54
  -2  -8   0    0.09    0.32
  -2  -8   0    0.41    0.83
   2   8   0    0.56    0.40
   2   8   0    0.50    0.63
   2   8   0    0.24    0.48
  -3  -8   0   83.11    7.49
  -3  -8   0   94.44    7.53
  -3  -8   0   80.92    7.22
   3   8   0   81.71    7.34
   3   8   0   97.67    7.26
   3   8   0   98.23    7.55
  -4  -8   0   48.65    4.75
  -4  -8   0   52.90    5.01
  -4  -8   0   66.29    5.16
   4   8   0   64.12    5.12
   4   8   0   61.75    4.81
  -5  -8   0    3.03    0.57
  -5  -8   0    4.74    1.01
   5   8   0    3.64    0.77
   5   8   0    3.62    0.66
   5   8   0    2.94    0.89
  -6  -8   0    1.38    0.39
  -6  -8   0    2.07    0.91
   6   8   0    1.31    0.49
   6   8   0    1.87    0.98
  -7  -8   0   24.40    2.36
  -7  -8   0   19.78    1.97
   7   8   0   22.69    2.09
   7   8   0   24.53    2.55
  -8  -8   0    1.45    0.90
   8   8   0    1.62    0.96
   8   8   0    1.30    0.54
  -9  -8   0   13.67    1.86
   9   8   0   13.71    1.94
   9   8   0   13.82    1.55
 -10  -8   0    5.90    1.35
  10   8   0    9.08    1.58
  10   8   0    7.53    1.39
 -11  -8   0   -0.19    0.89
   9  -9   0    1.64    2.53
  -9   9   0    0.31    0.65
   8  -9   0    1.11    2.39
  -8   9   0    0.77    0.63
   7  -9   0   11.60    2.96
  -7   9   0   10.53    1.33
   6  -9   0   11.43    2.58
  -6   9   0    8.72    1.18
   5  -9   0    7.93    2.37
  -5   9   0   11.05    1.23
   4  -9   0   31.00    3.48
  -4   9   0   24.92    2.40
   3  -9   0    6.41    1.21
   3  -9   0    7.68    1.89
  -3   9   0    6.00    0.86
  -3   9   0    8.77    1.01
   2  -9   0   19.00    2.00
   2  -9   0   17.30    1.76
   2  -9   0   20.16    2.55
  -2   9   0   18.52    1.80
  -2   9   0   20.14    1.85
   1  -9   0   30.72    3.24
   1  -9   0   31.08    2.81
  -1   9   0   30.84    2.75
  -1   9   0   28.53    2.63
   0  -9   0   38.87    3.30
   0  -9   0   33.76    3.54
   0   9   0   35.39    3.07
  -1  -9   0    5.11    0.84
  -1  -9   0    6.50    1.46
  -1  -9   0    8.47    1.19
   1   9   0    8.19    1.23
   1   9   0    6.97    0.91
  -2  -9   0   29.67    3.10
  -2  -9   0   31.08    3.00
  -2  -9   0   32.45    2.73
   2   9   0   33.79    2.74
   2   9   0   32.12    3.04
  -3  -9   0   56.74    5.26
  -3  -9   0   62.21    5.33
  -3  -9   0   63.01    5.00
   3   9   0   59.12    5.00
   3   9   0   61.69    5.28
  -4  -9   0   31.90    3.25
   4   9   0   35.52    3.24
   4   9   0   33.62    2.89
  -5  -9   0   25.09    2.55
  -5  -9   0   20.71    2.09
   5   9   0   27.03    2.17
   5   9   0   25.23    2.58
  -6  -9   0   29.78    2.55
  -6  -9   0   31.45    2.90
   6   9   0   28.82    2.98
   6   9   0   26.06    2.54
  -7  -9   0    1.41    0.92
   7   9   0    0.56    0.87
   7   9   0    0.12    0.44
  -8  -9   0    1.20    0.94
   8   9   0    0.16    0.48
   8   9   0    0.46    0.94
  -9  -9   0    1.58    1.00
   9   9   0    1.15    0.70
   9   9   0    1.35    0.88
 -10  -9   0    1.73    1.07
  10   9   0    1.87    1.04
   8 -10   0    4.02    2.63
  -8  10   0    2.79    0.68
   7 -10   0    7.10    2.72
  -7  10   0    8.22    1.14
   6 -10   0    8.64    2.48
  -6  10   0    9.10    1.23
   5 -10   0    4.75    2.14
  -5  10   0    6.47    1.03
   4 -10   0   18.11    2.96
  -4  10   0   17.36    1.74
   3 -10   0    0.43    0.74
   3 -10   0    0.49    1.53
  -3  10   0    0.87    0.55
  -3  10   0    0.28    0.44
   2 -10   0    2.48    1.65
   2 -10   0    2.32    0.87
  -2  10   0    4.18    0.70
  -2  10   0    2.57    0.69
   1 -10   0   42.81    3.87
   1 -10   0   33.66    3.34
   1 -10   0   32.25    3.16
  -1  10   0   34.98    3.27
  -1  10   0   40.61    3.14
   0 -10   0   -0.11    0.41
   0 -10   0    0.33    0.63
   0 -10   0    0.98    1.26
   0  10   0    0.83    0.53
   0  10   0    0.38    0.60
  -1 -10   0   11.92    1.25
  -1 -10   0   10.77    1.98
  -1 -10   0   10.62    1.49
   1  10   0   13.32    1.28
   1  10   0   11.16    1.53
  -2 -10   0    3.80    0.67
  -2 -10   0    1.92    0.80
  -2 -10   0    3.65    1.25
   2  10   0    2.87    0.60
   2  10   0    2.49    0.83
  -3 -10   0    2.18    0.48
  -3 -10   0    1.26    0.99
   3  10   0    1.77    0.81
   3  10   0    1.59    0.57
  -4 -10   0    5.79    0.88
  -4 -10   0    7.87    1.45
   4  10   0    6.79    1.28
   4  10   0    7.63    0.96
  -5 -10   0    6.66    1.44
   5  10   0    7.65    0.95
   5  10   0    5.94    1.43
  -6 -10   0   27.90    2.91
   6  10   0   29.42    2.94
   6  10   0   26.38    2.46
  -7 -10   0   16.32    1.99
   7  10   0   15.59    1.58
   7  10   0   14.72    2.10
  -8 -10   0    0.56    0.95
   8  10   0    0.07    0.87
  -9 -10   0    1.11    1.09
   9  10   0    2.87    1.15
   7 -11   0    1.39    2.30
  -7  11   0    1.75    0.69
   6 -11   0   -0.18    2.11
  -6  11   0   -0.30    0.55
   5 -11   0   23.48    3.53
  -5  11   0   22.88    2.18
   4 -11   0    0.42    1.87
  -4  11   0    0.49    0.53
   3 -11   0    1.82    1.90
  -3  11   0    0.65    0.55
  -3  11   0    1.76    0.61
   2 -11   0   15.48    2.56
  -2  11   0   15.38    1.48
  -2  11   0   11.73    1.51
   1 -11   0    0.56    1.63
  -1  11   0   -0.43    0.51
  -1  11   0   -0.11    0.50
   0 -11   0   11.55    2.15
   0  11   0   11.94    1.28
   0  11   0    9.75    1.43
  -1 -11   0    8.61    1.79
   1  11   0    5.22    1.19
   1  11   0    7.13    0.99
  -2 -11   0   20.70    2.40
   2  11   0   17.14    2.06
   2  11   0   17.65    1.75
  -3 -11   0   -0.66    1.01
   3  11   0   -0.13    0.71
   3  11   0   -0.20    0.50
  -4 -11   0    8.25    1.56
   4  11   0    7.36    1.00
   4  11   0    5.87    1.25
  -5 -11   0    1.10    1.02
   5  11   0    0.39    0.46
   5  11   0   -0.40    0.79
  -6 -11   0    0.18    1.05
   6  11   0   -0.43    0.77
   6  11   0    0.13    0.46
  -7 -11   0   15.33    2.06
   7  11   0   10.37    1.94
  -8 -11   0    1.07    1.17
   8  11   0    0.76    0.87
   6 -12   0    2.38    2.22
  -6  12   0    2.79    0.71
   5 -12   0    6.04    2.44
  -5  12   0    6.69    1.12
   4 -12   0    1.63    2.05
  -4  12   0    0.13    0.57
   3 -12   0    8.50    2.43
  -3  12   0    8.15    1.15
   2 -12   0    1.93    1.87
  -2  12   0    3.01    0.80
  -2  12   0    2.39    0.68
   1 -12   0    4.59    1.83
  -1  12   0    2.93    0.90
  -1  12   0    4.72    0.82
   0 -12   0    1.63    1.57
   0  12   0    0.00    0.65
   0  12   0    0.16    0.55
  -1 -12   0    0.38    1.43
   1  12   0    0.15    0.56
   1  12   0    0.10    0.70
  -2 -12   0    1.16    1.34
   2  12   0    2.39    0.89
   2  12   0    1.53    0.61
  -3 -12   0    2.01    1.34
   3  12   0    1.61    0.88
   3  12   0    2.90    0.68
  -4 -12   0    0.99    1.24
   4  12   0    1.28    0.88
   4  12   0    1.17    0.57
  -5 -12   0    0.38    1.19
   5  12   0    0.90    0.52
   5  12   0    1.85    0.92
  -6 -12   0    0.12    1.09
   6  12   0    1.61    1.04
  -7 -12   0    0.32    1.12
   7  12   0    0.96    0.96
   4 -13   0    1.51    2.13
  -4  13   0    1.47    0.65
   3 -13   0    4.78    2.15
  -3  13   0    4.35    0.80
   2 -13   0    6.19    2.03
  -2  13   0    3.78    0.76
   1 -13   0    0.01    1.66
  -1  13   0    0.65    0.60
  -1  13   0    0.89    0.75
   0 -13   0    8.77    2.27
   0  13   0   10.66    1.42
   0  13   0   15.04    1.75
  -1 -13   0    6.40    1.88
   1  13   0    6.33    1.05
   1  13   0    6.33    1.37
  -2 -13   0    4.09    1.68
   2  13   0    4.00    0.78
   2  13   0    4.07    1.08
  -3 -13   0    0.58    1.37
   3  13   0    0.77    0.57
   3  13   0   -0.62    0.75
  -4 -13   0    1.19    1.42
   4  13   0    0.78    0.90
   4  13   0    0.21    0.54
  -5 -13   0    1.18    1.29
   5  13   0    0.79    0.88
  -6 -13   0   -0.06    1.13
   1 -14   0    1.80    1.81
  -1  14   0    0.37    0.62
   0 -14   0   16.78    2.95
   0  14   0   12.99    1.61
  -1 -14   0    1.45    1.72
   1  14   0   -0.27    0.81
   1  14   0    0.19    0.65
  -2 -14   0   -0.54    1.48
   2  14   0    0.44    0.64
   2  14   0    0.23    0.85
  -3 -14   0    1.64    1.57
   2  14  -1    3.12    1.07
  -2 -14   1    4.07    1.69
   1  14  -1    0.55    0.89
   1  14  -1   -0.13    0.60
  -1 -14   1   -0.50    1.62
   0  14  -1    5.16    0.94
   0 -14   1    6.72    2.04
  -1  14  -1   -0.07    0.60
   1 -14   1    1.29    1.77
   5  13  -1    0.86    0.90
  -5 -13   1   -0.21    1.21
   4  13  -1    4.59    1.21
  -4 -13   1    4.23    1.50
   3  13  -1   -0.20    0.53
   3  13  -1    1.62    0.92
  -3 -13   1    0.14    1.39
   2  13  -1    1.13    0.61
   2  13  -1    1.88    0.94
  -2 -13   1    0.86    1.50
   1  13  -1    0.16    0.59
   1  13  -1    0.83    0.79
  -1 -13   1    0.79    1.45
   0  13  -1   22.04    2.35
   0  13  -1   20.17    2.02
   0 -13   1   19.29    3.11
  -1  13  -1    6.25    1.32
  -1  13  -1    5.53    1.03
   1 -13   1    5.12    1.93
  -2  13  -1    1.03    0.63
   2 -13   1    1.43    1.80
  -3  13  -1    5.89    1.01
   3 -13   1    4.24    2.11
  -4  13  -1    1.58    0.65
   4 -13   1    0.34    2.06
   7  12  -1    1.17    0.95
  -7 -12   1    1.17    1.20
   6  12  -1   -0.08    0.85
  -6 -12   1    0.63    1.12
   5  12  -1    0.87    0.89
  -5 -12   1    0.04    1.11
   4  12  -1    1.99    0.60
   4  12  -1    3.85    1.05
  -4 -12   1    2.62    1.35
   3  12  -1    0.34    0.53
   3  12  -1   -0.06    0.73
  -3 -12   1   -0.69    1.19
   2  12  -1    1.77    0.84
   2  12  -1    1.92    0.61
  -2 -12   1    2.13    1.43
   1  12  -1   14.88    1.84
   1  12  -1   14.80    1.56
  -1 -12   1   14.47    2.26
   0  12  -1    3.78    0.95
   0  12  -1    2.64    0.69
   0 -12   1    4.02    1.68
  -1  12  -1    0.44    0.55
  -1  12  -1    0.17    0.63
   1 -12   1    0.21    1.59
  -2  12  -1    1.39    0.59
  -2  12  -1    0.29    0.61
   2 -12   1   -0.51    1.70
  -3  12  -1   -0.04    0.55
   3 -12   1    1.31    1.75
  -4  12  -1    0.38    0.55
   4 -12   1   -0.91    1.85
  -5  12  -1    0.84    0.60
   5 -12   1    1.15    2.09
  -6  12  -1    0.88    0.63
   6 -12   1    0.51    2.05
   8  11  -1    0.81    1.02
  -8 -11   1    0.28    1.13
   7  11  -1    0.94    0.95
  -7 -11   1    1.66    1.12
   6  11  -1    3.08    1.04
  -6 -11   1    4.90    1.34
   5  11  -1    4.90    0.77
   5  11  -1    4.09    1.06
  -5 -11   1    3.96    1.26
   4  11  -1    1.07    0.49
   4  11  -1    0.85    0.78
  -4 -11   1    2.46    1.09
   3  11  -1    8.37    1.46
   3  11  -1    8.04    1.09
  -3 -11   1    8.63    1.65
   2  11  -1    2.52    0.61
  -2 -11   1    1.26    1.18
   1  11  -1   -0.19    0.49
   1  11  -1   -0.23    0.67
  -1 -11   1   -0.35    1.09
   0  11  -1    2.00    0.80
   0  11  -1    1.71    0.58
   0 -11   1    2.21    1.45
  -1  11  -1    0.60    0.65
  -1  11  -1    0.90    0.55
   1 -11   1    0.08    1.47
  -2  11  -1    2.70    0.67
  -2  11  -1    3.33    0.83
   2 -11   1    0.39    1.62
  -3  11  -1   15.14    1.46
  -3  11  -1   10.89    1.47
   3 -11   1   16.64    2.81
  -4  11  -1    0.08    0.54
   4 -11   1    1.60    1.94
  -5  11  -1    1.22    0.61
   5 -11   1    0.43    1.91
  -6  11  -1    0.09    0.54
   6 -11   1    1.15    2.06
  -7  11  -1    2.61    0.73
   7 -11   1    0.40    2.25
   9  10  -1   -0.49    0.85
  -9 -10   1   -0.33    0.92
   8  10  -1    0.35    1.00
  -8 -10   1    0.91    0.98
   7  10  -1    4.66    0.94
   7  10  -1    7.59    1.64
  -7 -10   1    7.16    1.37
   6  10  -1    0.37    0.44
   6  10  -1    1.07    0.95
  -6 -10   1    0.64    0.94
   5  10  -1   10.37    1.65
   5  10  -1    9.90    1.12
  -5 -10   1   11.98    1.67
   4  10  -1   23.76    2.56
   4  10  -1   26.06    2.17
  -4 -10   1   28.11    2.61
  -4 -10   1   20.37    2.09
   3  10  -1   11.32    1.61
   3  10  -1   10.08    1.13
  -3 -10   1    9.03    1.08
  -3 -10   1    9.66    1.73
   2  10  -1    4.95    1.07
   2  10  -1    4.75    0.79
  -2 -10   1    4.08    0.75
  -2 -10   1    3.84    1.30
  -2 -10   1    3.93    0.97
   1  10  -1    2.36    0.77
   1  10  -1    1.87    0.55
  -1 -10   1    0.93    1.15
  -1 -10   1    0.76    0.72
  -1 -10   1    2.63    0.55
   0  10  -1    1.57    0.50
   0  10  -1   -0.09    0.61
   0 -10   1    1.58    1.25
   0 -10   1    1.71    0.49
   0 -10   1    0.27    0.66
  -1  10  -1    0.54    0.61
  -1  10  -1    0.62    0.50
   1 -10   1    0.67    0.76
   1 -10   1    1.38    1.50
  -2  10  -1    7.91    1.10
  -2  10  -1    5.85    1.00
   2 -10   1    5.85    1.38
   2 -10   1    6.84    1.91
  -3  10  -1   45.07    3.84
  -3  10  -1   41.38    3.77
   3 -10   1   48.56    4.72
  -4  10  -1    6.07    0.97
  -4  10  -1    4.16    0.81
   4 -10   1    7.30    2.08
  -5  10  -1    3.02    0.71
   5 -10   1    6.61    2.14
  -6  10  -1    1.44    0.58
   6 -10   1    1.19    2.02
  -7  10  -1    4.54    0.77
   7 -10   1    2.64    2.29
  -8  10  -1    0.68    0.60
   8 -10   1    1.10    2.30
  10   9  -1    0.48    0.81
 -10  -9   1    0.15    0.96
   9   9  -1    2.50    1.14
  -9  -9   1   -0.39    0.85
   8   9  -1    4.54    0.85
   8   9  -1    6.73    1.41
  -8  -9   1    3.29    1.15
   7   9  -1    1.67    0.53
   7   9  -1    1.67    0.90
  -7  -9   1    1.35    0.89
   6   9  -1    0.45    0.80
   6   9  -1    1.01    0.44
  -6  -9   1   -0.22    0.91
   5   9  -1   57.27    4.98
   5   9  -1   57.44    4.63
  -5  -9   1   57.78    4.95
  -5  -9   1   51.60    4.58
   4   9  -1    0.97    0.43
   4   9  -1    0.64    0.78
  -4  -9   1    1.06    0.89
  -4  -9   1    1.38    0.40
   3   9  -1    0.95    0.45
   3   9  -1    1.79    0.87
  -3  -9   1    0.38    0.35
  -3  -9   1    2.43    0.84
  -3  -9   1    1.17    0.90
   2   9  -1    0.84    0.74
   2   9  -1    2.92    0.54
  -2  -9   1    1.68    0.78
  -2  -9   1    4.85    1.13
  -2  -9   1    4.19    0.63
   1   9  -1    2.22    0.53
  -1  -9   1    2.66    1.09
  -1  -9   1    1.12    0.68
  -1  -9   1    4.06    0.57
   0   9  -1   64.18    5.31
   0   9  -1   66.25    5.12
   0  -9   1   54.55    5.12
   0  -9   1   61.86    5.32
   0  -9   1   62.87    5.52
  -1   9  -1   27.74    2.39
  -1   9  -1   29.65    2.54
   1  -9   1   23.29    2.35
   1  -9   1   27.08    2.95
   1  -9   1   27.16    2.61
  -2   9  -1    9.59    1.26
  -2   9  -1   11.09    1.19
   2  -9   1   12.92    2.09
   2  -9   1    8.95    1.46
  -3   9  -1    5.12    0.89
  -3   9  -1    3.84    0.84
   3  -9   1    4.98    1.07
   3  -9   1    4.63    1.70
  -4   9  -1   45.81    3.36
  -4   9  -1   35.67    3.33
   4  -9   1   36.65    4.33
   4  -9   1   37.40    3.46
  -5   9  -1    0.05    0.51
   5  -9   1    0.37    1.77
  -6   9  -1    9.33    1.24
   6  -9   1    8.80    2.50
  -7   9  -1   14.78    1.66
   7  -9   1   17.53    3.51
  -8   9  -1    4.64    0.86
   8  -9   1    2.63    2.40
  -9   9  -1    1.66    0.73
   9  -9   1    1.40    2.33
 -11  -8   1    6.84    1.48
  10   8  -1   -0.11    0.83
 -10  -8   1   -0.10    0.85
   9   8  -1    3.54    1.13
   9   8  -1    5.54    0.93
  -9  -8   1    7.39    1.36
   8   8  -1   -0.48    0.80
   8   8  -1    0.86    0.48
  -8  -8   1   -0.05    0.82
   7   8  -1   15.57    1.48
   7   8  -1   15.26    2.00
  -7  -8   1   12.99    1.77
   6   8  -1   26.87    2.25
   6   8  -1   25.84    2.68
  -6  -8   1   24.60    2.17
  -6  -8   1   24.17    2.58
   5   8  -1   19.35    2.23
   5   8  -1   19.92    1.78
  -5  -8   1   19.60    2.14
  -5  -8   1   20.24    1.73
   4   8  -1    5.38    0.77
   4   8  -1    6.84    1.00
   4   8  -1    6.82    1.39
  -4  -8   1    6.07    0.69
  -4  -8   1    8.11    1.29
  -4  -8   1    5.09    1.14
   3   8  -1   10.06    1.16
   3   8  -1    9.54    1.05
   3   8  -1    8.16    1.43
  -3  -8   1    7.18    1.35
  -3  -8   1   11.96    1.02
  -3  -8   1   12.62    1.46
   2   8  -1    2.07    0.60
   2   8  -1    3.08    0.85
   2   8  -1    2.29    0.48
  -2  -8   1    2.72    0.89
  -2  -8   1    1.92    0.39
  -2  -8   1    2.25    0.76
   1   8  -1   21.41    2.07
   1   8  -1   24.24    1.96
   1   8  -1   19.57    2.19
  -1  -8   1   24.39    2.34
  -1  -8   1   20.95    2.18
  -1  -8   1   23.10    1.96
   0   8  -1    7.70    0.88
   0   8  -1    5.76    1.11
   0   8  -1    7.69    1.00
   0  -8   1    6.34    1.08
   0  -8   1    7.87    0.87
   0  -8   1    8.21    1.42
  -1   8  -1    0.06    0.52
  -1   8  -1    0.51    0.53
  -1   8  -1    0.53    0.42
   1  -8   1    0.70    1.05
   1  -8   1    0.10    0.34
   1  -8   1   -0.25    0.56
  -2   8  -1    1.63    0.58
  -2   8  -1    2.21    0.54
  -2   8  -1    2.09    0.65
   2  -8   1    2.32    0.76
   2  -8   1    2.77    1.37
  -3   8  -1   14.10    1.51
  -3   8  -1   15.88    1.57
  -3   8  -1   17.23    1.68
   3  -8   1   17.11    2.52
   3  -8   1   15.02    1.78
  -4   8  -1    1.43    0.48
  -4   8  -1    0.81    0.52
   4  -8   1    1.39    1.68
   4  -8   1    0.99    0.70
  -5   8  -1    2.80    0.65
  -5   8  -1    1.52    0.48
   5  -8   1    2.32    0.71
   5  -8   1    4.34    1.96
  -6   8  -1   25.19    2.36
   6  -8   1   24.80    3.49
  -7   8  -1   12.97    1.53
   7  -8   1   12.32    2.89
  -8   8  -1    0.72    0.68
   8  -8   1    0.29    2.17
  -9   8  -1    9.34    1.46
   9  -8   1   12.09    3.26
 -10   8  -1    5.10    1.00
  10  -8   1    6.59    2.86
 -11  -7   1   -0.18    0.83
  10   7  -1    0.37    0.81
  10   7  -1    0.60    0.58
 -10  -7   1    0.38    0.88
   9   7  -1    0.45    0.91
   9   7  -1    0.53    0.51
  -9  -7   1    2.64    0.91
   8   7  -1   18.79    2.19
   8   7  -1   15.69    1.67
   7   7  -1   53.12    4.34
   7   7  -1   51.40    4.66
  -7  -7   1   51.53    4.25
  -7  -7   1   50.29    4.51
   6   7  -1   32.02    2.81
   6   7  -1   34.25    3.18
  -6  -7   1   31.69    2.75
  -6  -7   1   34.06    3.03
   5   7  -1    9.57    1.11
   5   7  -1    5.93    1.26
   5   7  -1    5.99    0.83
  -5  -7   1    8.25    1.21
  -5  -7   1    8.30    0.79
   4   7  -1    1.75    0.77
   4   7  -1    3.92    0.61
   4   7  -1    3.35    0.71
  -4  -7   1    4.52    0.91
  -4  -7   1    4.21    0.52
  -4  -7   1    2.49    0.83
   3   7  -1   60.15    4.95
   3   7  -1   61.24    4.81
   3   7  -1   60.86    5.12
  -3  -7   1   63.65    5.04
  -3  -7   1   51.38    4.78
  -3  -7   1   56.85    5.06
   2   7  -1   10.70    1.38
   2   7  -1    9.59    0.96
   2   7  -1    9.42    1.12
  -2  -7   1    9.81    1.32
  -2  -7   1    9.36    1.30
  -2  -7   1    9.44    0.96
   1   7  -1  109.25   10.00
   1   7  -1  126.29   10.12
   1   7  -1  125.69    9.91
  -1  -7   1  116.66    9.92
  -1  -7   1  133.81   10.13
  -1  -7   1  126.09   10.14
   0   7  -1   28.02    2.62
   0   7  -1   26.69    2.68
   0   7  -1   32.31    2.50
   0  -7   1   30.55    2.89
   0  -7   1   30.47    2.50
   0  -7   1   27.78    2.66
  -1   7  -1   12.70    1.57
  -1   7  -1   16.98    1.60
  -1   7  -1   16.66    1.46
   1  -7   1   15.78    2.02
   1  -7   1   17.71    1.48
   1  -7   1   14.01    1.61
  -2   7  -1   19.31    2.09
  -2   7  -1   21.70    1.97
  -2   7  -1   23.08    2.05
   2  -7   1   24.48    2.17
   2  -7   1   22.54    2.63
  -3   7  -1    0.21    0.57
  -3   7  -1    0.39    0.44
  -3   7  -1    0.02    0.44
  -3   7  -1    0.61    0.43
   3  -7   1    0.64    0.59
   3  -7   1    0.20    1.26
  -4   7  -1   12.98    1.46
  -4   7  -1   13.60    1.30
  -4   7  -1   14.65    1.42
  -4   7  -1   11.77    1.47
   4  -7   1   11.63    1.48
   4  -7   1   13.99    2.30
  -5   7  -1    7.06    1.08
  -5   7  -1    6.83    0.89
   5  -7   1    6.24    1.07
   5  -7   1    9.92    2.24
  -6   7  -1   36.99    3.30
  -6   7  -1   42.74    3.43
   6  -7   1   37.39    4.32
  -7   7  -1   17.74    1.78
  -7   7  -1   21.92    1.98
  -7   7  -1   19.44    1.84
   7  -7   1   24.00    3.59
  -8   7  -1   29.95    2.47
  -8   7  -1   22.77    2.51
   8  -7   1   28.63    4.22
  -9   7  -1   16.90    1.85
   9  -7   1   15.24    3.53
  10  -7   1    1.02    2.36
 -11   7  -1   13.80    1.68
  11  -7   1    8.80    3.07
 -12  -6   1    0.17    0.79
 -11  -6   1   10.14    1.54
  10   6  -1    1.79    0.66
  10   6  -1    0.97    0.94
 -10  -6   1    0.18    0.82
   9   6  -1   -0.52    0.44
   9   6  -1   -0.26    0.78
  -9  -6   1   -0.10    0.72
   8   6  -1   14.37    1.42
   8   6  -1   14.79    1.91
  -8  -6   1   11.17    1.59
  -8  -6   1   12.60    1.25
   7   6  -1    7.47    1.16
   7   6  -1    7.91    1.44
   7   6  -1    8.55    1.02
  -7  -6   1    9.08    0.91
  -7  -6   1    9.32    1.25
   6   6  -1    5.52    1.22
   6   6  -1    5.16    0.76
   6   6  -1    5.27    0.95
  -6  -6   1    5.56    0.66
  -6  -6   1    5.41    1.12
   5   6  -1   60.99    6.02
   5   6  -1   70.93    5.75
   5   6  -1   71.21    5.91
  -5  -6   1   69.44    6.06
  -5  -6   1   67.58    5.70
  -5  -6   1   82.26    5.92
   4   6  -1    8.04    0.94
   4   6  -1    5.83    1.23
   4   6  -1    6.66    0.78
  -4  -6   1    5.72    1.15
  -4  -6   1   10.07    1.20
  -4  -6   1    7.83    0.74
   3   6  -1    0.15    0.63
   3   6  -1    0.22    0.45
   3   6  -1    0.98    0.32
  -3  -6   1    0.64    0.62
  -3  -6   1    0.54    0.63
  -3  -6   1    0.38    0.25
   2   6  -1   89.51    7.61
   2   6  -1   92.62    7.49
   2   6  -1   94.39    7.71
  -2  -6   1  104.70    7.73
  -2  -6   1   87.55    7.49
  -2  -6   1   88.86    7.66
   1   6  -1   39.66    3.71
   1   6  -1   45.74    3.62
   1   6  -1   51.90    3.87
  -1  -6   1   38.77    3.61
  -1  -6   1   46.04    3.85
   0   6  -1   16.72    1.60
   0   6  -1   18.63    1.78
   0  -6   1   20.14    1.63
   0  -6   1   16.55    1.90
  -1   6  -1   47.41    4.08
  -1   6  -1   47.31    3.98
  -1   6  -1   47.49    4.10
   1  -6   1   49.19    4.10
   1  -6   1   51.46    4.01
   1  -6   1   46.45    4.27
  -2   6  -1   42.84    3.50
  -2   6  -1   44.11    3.56
  -2   6  -1   38.13    3.64
   2  -6   1   41.99    3.61
   2  -6   1   41.76    3.88
  -3   6  -1    7.41    0.98
  -3   6  -1    4.85    0.86
  -3   6  -1    4.71    0.80
   3  -6   1    8.31    1.59
  -4   6  -1   10.18    1.13
  -4   6  -1   11.83    1.20
  -4   6  -1   10.86    1.41
  -4   6  -1    8.37    1.22
   4  -6   1   12.39    1.31
   4  -6   1   11.46    2.21
  -5   6  -1    0.54    0.46
  -5   6  -1    2.07    0.54
  -5   6  -1    0.51    0.67
  -5   6  -1    0.83    0.48
   5  -6   1    1.13    1.55
   5  -6   1    1.61    0.64
  -6   6  -1   11.55    1.19
  -6   6  -1   11.45    1.33
  -6   6  -1   12.02    1.60
  -6   6  -1   12.40    1.33
   6  -6   1   10.81    2.40
  -7   6  -1   54.36    4.61
  -7   6  -1   56.67    4.66
  -7   6  -1   52.27    4.56
   7  -6   1   55.11    5.67
  -8   6  -1   16.31    1.85
  -8   6  -1   15.43    1.75
  -8   6  -1   12.95    1.62
   8  -6   1   14.77    3.14
  -9   6  -1    1.99    1.04
  -9   6  -1    1.30    0.67
   9  -6   1    3.06    2.49
 -10   6  -1   14.33    1.59
  10  -6   1   10.61    3.28
 -11   6  -1    1.89    0.71
  11  -6   1   -1.40    2.37
 -12  -5   1    0.92    0.76
 -12  -5   1    0.55    0.82
 -12  -5   1    1.86    1.88
 -11  -5   1    3.44    1.02
  10   5  -1    1.05    0.79
  10   5  -1    0.98    0.62
 -10  -5   1    0.53    0.81
   9   5  -1    6.89    1.59
   9   5  -1    8.81    1.17
  -9  -5   1    8.58    0.93
  -9  -5   1    8.26    1.34
   8   5  -1   23.95    2.72
   8   5  -1   26.96    2.42
  -8  -5   1   23.97    3.75
  -8  -5   1   29.39    2.56
  -8  -5   1   26.80    2.29
   7   5  -1    1.12    0.46
   7   5  -1    0.41    0.68
  -7  -5   1    1.12    0.32
  -7  -5   1    0.90    0.67
  -7  -5   1    1.20    1.22
   6   5  -1   25.58    2.15
   6   5  -1   26.84    2.50
   6   5  -1   20.04    2.27
  -6  -5   1   26.09    2.07
  -6  -5   1   23.69    2.32
   5   5  -1  126.26    9.57
   5   5  -1  102.95    9.67
   5   5  -1  132.28    9.86
  -5  -5   1  118.73    9.53
  -5  -5   1  111.98    9.68
   4   5  -1   22.11    2.33
   4   5  -1   23.23    2.00
  -4  -5   1   27.70    1.99
  -4  -5   1   19.99    2.28
   3   5  -1   12.47    1.12
   3   5  -1   10.78    1.49
   3   5  -1   13.11    1.27
  -3  -5   1   13.09    1.09
  -3  -5   1   13.47    1.35
  -3  -5   1   10.53    1.43
   2   5  -1   83.73    7.36
   2   5  -1   88.39    7.16
   2   5  -1   85.30    7.26
  -2  -5   1   95.99    7.16
  -2  -5   1   90.82    7.32
  -2  -5   1   88.01    7.37
   1   5  -1    2.83    0.61
   1   5  -1    2.95    0.41
   1   5  -1    1.24    0.65
  -1  -5   1    3.30    0.51
  -1  -5   1    3.60    0.79
   0   5  -1  113.36    9.12
   0   5  -1  114.33    9.23
   0   5  -1  112.53    9.24
   0  -5   1  109.92    9.23
   0  -5   1  113.28    9.29
   0  -5   1  115.51    9.14
  -1   5  -1   69.15    6.18
  -1   5  -1   75.12    6.09
  -1   5  -1   83.76    6.18
   1  -5   1   72.48    6.30
   1  -5   1   71.82    6.10
   1  -5   1   76.53    6.17
  -2   5  -1    4.01    0.65
  -2   5  -1    3.56    0.79
   2  -5   1    5.99    0.95
   2  -5   1    4.35    1.24
  -3   5  -1   76.07    6.30
  -3   5  -1   74.65    6.14
  -3   5  -1   75.58    6.24
  -3   5  -1   74.24    6.12
   3  -5   1   79.94    6.52
   3  -5   1   70.71    6.18
  -4   5  -1   -0.10    0.41
  -4   5  -1    0.15    0.40
  -4   5  -1    0.29    0.47
  -4   5  -1    0.44    0.64
   4  -5   1   -0.24    0.48
   4  -5   1   -0.90    1.25
  -5   5  -1    9.53    1.27
  -5   5  -1    8.51    1.13
  -5   5  -1    7.83    1.08
  -5   5  -1    9.55    1.09
   5  -5   1    7.97    1.91
  -6   5  -1    2.65    0.77
  -6   5  -1    1.17    0.51
  -6   5  -1    2.85    0.94
  -6   5  -1    2.13    0.60
  -6   5  -1    1.94    0.51
   6  -5   1    0.92    1.68
  -7   5  -1   55.22    4.53
  -7   5  -1   50.41    4.36
  -7   5  -1   49.29    4.32
  -7   5  -1   47.18    4.59
   7  -5   1   57.01    5.58
  -8   5  -1    2.77    0.66
  -8   5  -1    1.67    0.67
  -8   5  -1    1.53    1.08
   8  -5   1    4.01    2.42
  -9   5  -1   12.31    2.02
  -9   5  -1   11.82    1.52
   9  -5   1   12.43    3.09
 -10   5  -1   21.62    2.65
 -10   5  -1   18.89    2.08
  10  -5   1   19.79    3.97
 -11   5  -1    0.55    0.70
  11  -5   1   -0.97    2.22
 -12   5  -1    0.55    0.69
  12  -5   1    0.35    2.30
 -12  -4   1    8.54    1.39
 -12  -4   1    6.82    1.34
 -12  -4   1    4.36    2.00
 -11  -4   1    0.26    0.83
  10   4  -1   18.02    2.05
 -10  -4   1   15.83    1.88
   9   4  -1    4.89    0.85
   9   4  -1    3.96    0.98
  -9  -4   1    6.99    1.18
  -9  -4   1    4.46    0.66
   8   4  -1    8.88    1.45
   8   4  -1    7.55    1.02
  -8  -4   1    7.18    0.81
  -8  -4   1    8.73    2.25
  -8  -4   1    6.72    1.11
   7   4  -1   40.37    3.37
   7   4  -1   40.44    3.64
  -7  -4   1   41.71    3.64
  -7  -4   1   37.57    3.27
  -7  -4   1   35.56    4.22
   6   4  -1   12.06    1.21
   6   4  -1   11.20    1.52
  -6  -4   1   12.29    1.34
  -6  -4   1   12.16    1.10
  -6  -4   1   12.52    1.53
   5   4  -1    1.45    0.58
   5   4  -1    0.59    0.33
   5   4  -1    0.13    0.60
  -5  -4   1    0.49    0.61
  -5  -4   1    0.85    0.64
  -5  -4   1    0.45    0.23
   4   4  -1  213.59   17.99
   4   4  -1  228.64   18.11
  -4  -4   1  210.28   17.96
  -4  -4   1  235.54   18.20
  -4  -4   1  233.11   18.09
   3   4  -1   30.18    2.55
   3   4  -1   29.29    2.24
  -3  -4   1   24.57    2.21
  -3  -4   1   30.76    2.53
  -3  -4   1   21.39    2.37
   2   4  -1   39.19    3.52
   2   4  -1   43.68    3.43
   2   4  -1   44.27    3.67
  -2  -4   1   40.14    3.42
  -2  -4   1   45.20    3.66
  -2  -4   1   41.20    3.59
   1   4  -1    2.88    0.57
   1   4  -1    2.29    0.60
   1   4  -1    2.90    0.36
  -1  -4   1    2.67    0.65
  -1  -4   1    2.47    0.36
  -1  -4   1    2.23    0.62
   0   4  -1    9.11    1.10
   0   4  -1   10.76    1.15
   0   4  -1    9.44    0.93
   0  -4   1   11.90    1.16
   0  -4   1    9.02    0.94
   0  -4   1    8.22    1.16
  -1   4  -1    4.73    0.79
  -1   4  -1    3.83    0.65
   1  -4   1    2.70    0.86
   1  -4   1    3.77    0.62
  -2   4  -1   62.59    5.05
  -2   4  -1   62.39    5.13
  -2   4  -1   59.36    5.01
   2  -4   1   62.20    5.10
   2  -4   1   60.05    5.31
  -3   4  -1  276.39   21.37
  -3   4  -1  272.34   21.49
  -3   4  -1  271.47   21.44
  -3   4  -1  248.93   21.35
   3  -4   1  259.88   21.39
  -4   4  -1  111.15    9.16
  -4   4  -1  106.66    8.98
  -4   4  -1  119.86    9.09
  -4   4  -1  107.96    9.02
   4  -4   1  108.18    9.40
  -5   4  -1    3.27    0.65
  -5   4  -1    4.75    1.01
  -5   4  -1    4.91    0.85
  -5   4  -1    4.78    1.08
   5  -4   1    3.48    1.55
  -6   4  -1   11.58    1.25
  -6   4  -1   11.40    1.15
  -6   4  -1    9.14    1.51
  -6   4  -1   10.19    1.40
  -6   4  -1    7.80    1.20
   6  -4   1   13.53    2.49
  -7   4  -1   -0.11    0.40
  -7   4  -1    0.20    0.54
  -7   4  -1    0.57    0.83
  -7   4  -1    1.14    0.86
   7  -4   1    0.22    1.81
  -8   4  -1    0.60    0.60
  -8   4  -1    0.04    0.90
  -8   4  -1    0.87    0.51
   8  -4   1   -1.11    2.05
  -9   4  -1   36.87    3.63
  -9   4  -1   37.17    3.35
  -9   4  -1   37.50    3.32
   9  -4   1   35.82    4.77
 -10   4  -1   -0.25    1.02
 -10   4  -1    0.34    0.66
  10  -4   1   -1.72    2.05
 -11   4  -1    0.73    0.68
 -11   4  -1   -0.86    1.07
  11  -4   1   -0.15    2.07
 -12   4  -1    1.38    0.77
  12  -4   1    0.65    2.31
 -12  -3   1    0.96    0.84
 -12  -3   1   -0.97    1.49
 -12  -3   1    1.20    0.85
 -11  -3   1   18.01    1.81
 -11  -3   1   14.13    1.81
 -10  -3   1    6.33    1.17
   9   3  -1    1.07    0.80
   9   3  -1    2.28    0.68
  -9  -3   1    1.79    0.44
  -9  -3   1    2.71    1.79
  -9  -3   1    1.36    0.83
   8   3  -1    3.11    0.92
   8   3  -1    4.53    0.80
  -8  -3   1    4.32    0.92
  -8  -3   1    3.57    0.60
  -8  -3   1    3.18    1.75
   7   3  -1    9.36    1.43
   7   3  -1    9.73    1.14
  -7  -3   1   11.10    2.31
  -7  -3   1   11.16    1.01
  -7  -3   1    9.55    1.43
  -7  -3   1    9.62    1.28
   6   3  -1    2.05    0.78
   6   3  -1    1.52    0.46
  -6  -3   1    2.00    0.68
  -6  -3   1    0.94    1.34
  -6  -3   1    1.21    0.34
  -6  -3   1    1.86    0.71
   5   3  -1   57.97    4.59
  -5  -3   1   54.26    4.67
  -5  -3   1   58.37    4.80
  -5  -3   1   52.63    4.54
   4   3  -1   55.05    4.54
   4   3  -1   50.50    4.72
   4   3  -1   56.60    4.63
  -4  -3   1   53.48    4.50
  -4  -3   1   60.30    4.65
  -4  -3   1   57.56    4.75
   3   3  -1    2.52    0.37
   3   3  -1    1.00    0.59
  -3  -3   1    2.29    0.34
  -3  -3   1    1.29    0.53
   2   3  -1   41.95    3.32
   2   3  -1   40.57    3.22
   2   3  -1   35.45    3.41
  -2  -3   1   39.10    3.20
  -2  -3   1   37.23    3.40
  -2  -3   1   42.98    3.34
   1   3  -1    2.24    0.31
   1   3  -1    1.47    0.51
   1   3  -1    3.87    0.66
  -1  -3   1    1.30    0.61
  -1  -3   1    3.50    0.64
   0   3  -1  118.62    9.66
   0   3  -1  108.29    9.66
   0  -3   1  136.07    9.59
   0  -3   1  113.87    9.66
  -1   3  -1    4.54    0.74
  -1   3  -1    2.57    0.59
  -1   3  -1    4.08    0.59
   1  -3   1    3.85    0.67
   1  -3   1    4.91    0.60
   1  -3   1    4.35    0.92
  -2   3  -1  324.85   31.07
  -2   3  -1  395.36   38.14
   2  -3   1  341.97   36.57
   2  -3   1  438.25   31.52
  -3   3  -1   17.13    1.69
  -3   3  -1   19.65    1.66
  -3   3  -1   14.02    1.72
   3  -3   1   18.80    2.24
   3  -3   1   16.81    1.67
  -4   3  -1    0.70    0.42
  -4   3  -1    0.72    0.66
  -4   3  -1    0.77    0.41
  -4   3  -1    1.27    0.80
   4  -3   1    1.33    0.63
   4  -3   1    1.34    1.29
  -5   3  -1   26.47    2.59
  -5   3  -1   27.77    2.48
  -5   3  -1   27.02    2.41
  -5   3  -1   26.35    2.34
   5  -3   1   25.20    3.13
  -6   3  -1    8.55    0.98
  -6   3  -1    8.28    1.35
  -6   3  -1    7.76    1.03
  -6   3  -1    6.23    1.05
  -6   3  -1    7.45    1.28
   6  -3   1    8.94    2.10
  -7   3  -1   68.93    5.76
  -7   3  -1   65.71    5.61
  -7   3  -1   66.18    5.59
  -7   3  -1   61.43    5.82
   7  -3   1   72.74    6.60
  -8   3  -1    0.37    0.94
  -8   3  -1    0.26    0.82
  -8   3  -1    0.52    0.63
  -8   3  -1   -0.27    0.46
   8  -3   1   -1.09    1.82
  -9   3  -1   17.67    2.41
  -9   3  -1   24.27    2.08
  -9   3  -1   17.84    2.00
   9  -3   1   19.37    3.66
 -10   3  -1    0.12    1.05
 -10   3  -1    0.21    0.65
  10  -3   1    1.03    2.04
 -11   3  -1    0.14    1.06
 -11   3  -1    0.16    0.72
  11  -3   1   -0.60    2.17
 -12   3  -1    5.85    1.55
 -12   3  -1    8.60    1.23
  12  -3   1    1.10    2.38
 -13  -2   1    1.42    0.97
 -13  -2   1    4.16    0.92
 -13  -2   1    2.04    1.84
 -12  -2   1    0.16    1.56
 -12  -2   1    0.29    0.69
 -12  -2   1   -0.31    0.82
 -11  -2   1    0.03    0.67
 -11  -2   1    0.53    1.47
 -11  -2   1    1.02    0.91
 -10  -2   1    0.23    0.89
  -9  -2   1   15.14    1.66
  -9  -2   1   20.69    1.99
  -9  -2   1   20.56    3.06
   8   2  -1    5.11    1.16
   8   2  -1    5.18    0.85
  -8  -2   1    5.32    1.09
  -8  -2   1    4.76    0.71
  -8  -2   1    4.40    1.77
  -8  -2   1    4.76    1.04
   7   2  -1   19.42    2.19
   7   2  -1   21.36    2.04
  -7  -2   1   19.83    1.93
  -7  -2   1   23.88    2.21
  -7  -2   1   24.56    2.13
  -7  -2   1   22.58    3.04
   6   2  -1   56.68    4.95
   6   2  -1   60.92    5.11
  -6  -2   1   57.78    5.58
  -6  -2   1   60.34    4.92
  -6  -2   1   58.47    5.11
  -6  -2   1   63.19    5.02
   5   2  -1    0.66    0.39
   5   2  -1    0.58    0.62
  -5  -2   1    0.72    0.51
  -5  -2   1    0.83    0.33
  -5  -2   1   -0.72    1.18
  -5  -2   1    0.07    0.59
   4   2  -1   32.87    2.97
   4   2  -1   34.93    3.15
  -4  -2   1   31.71    3.11
  -4  -2   1   37.66    3.67
  -4  -2   1   40.01    3.08
  -4  -2   1   37.39    2.95
   3   2  -1    2.66    0.58
   3   2  -1    0.82    0.30
   3   2  -1    1.46    0.62
  -3  -2   1    1.32    0.61
  -3  -2   1    1.07    0.26
  -3  -2   1    1.30    0.57
   2   2  -1  251.41   30.37
   2   2  -1  295.51   28.10
   2   2  -1  275.01   23.32
  -2  -2   1  318.59   32.10
  -2  -2   1  293.04   23.20
   1   2  -1  440.43   42.44
   1   2  -1  414.16   33.97
  -1  -2   1  485.15   43.96
  -1  -2   1  431.56   38.67
  -1  -2   1  387.46   33.69
   0   2  -1   49.36    4.41
   0   2  -1   51.76    4.44
   0   2  -1   61.83    4.37
   0  -2   1   56.40    4.43
   0  -2   1   50.36    4.43
   0  -2   1   54.38    4.36
  -1   2  -1  185.47   20.91
  -1   2  -1  179.20   16.10
  -1   2  -1  199.50   26.11
   1  -2   1  199.09   20.98
   1  -2   1  203.85   16.23
  -2   2  -1   55.98    4.40
  -2   2  -1   54.68    4.37
  -2   2  -1   47.94    4.41
   2  -2   1   53.99    4.56
   2  -2   1   51.58    4.39
  -3   2  -1   43.45    3.63
  -3   2  -1   40.24    3.61
  -3   2  -1   46.57    3.77
   3  -2   1   41.94    3.98
   3  -2   1   42.79    3.65
  -4   2  -1   53.54    4.42
  -4   2  -1   56.33    4.35
  -4   2  -1   45.11    4.24
   4  -2   1   47.14    4.66
  -5   2  -1   15.38    2.01
  -5   2  -1   21.57    1.82
  -5   2  -1   22.31    1.80
  -5   2  -1   15.08    1.99
   5  -2   1   20.43    2.77
  -6   2  -1   22.96    2.61
  -6   2  -1   29.63    2.42
  -6   2  -1   26.86    2.41
  -6   2  -1   26.05    2.68
   6  -2   1   28.44    3.39
  -7   2  -1   44.22    3.68
  -7   2  -1   37.02    3.93
  -7   2  -1   43.36    3.93
  -7   2  -1   45.14    3.73
   7  -2   1   40.89    4.71
  -8   2  -1   81.57    6.19
  -8   2  -1   73.77    5.82
  -8   2  -1   67.60    6.18
  -8   2  -1   60.73    5.88
   8  -2   1   64.20    6.79
  -9   2  -1    1.49    1.13
  -9   2  -1    1.53    0.93
  -9   2  -1    3.38    0.81
  -9   2  -1    1.34    0.71
   9  -2   1    3.42    2.11
 -10   2  -1    6.66    1.46
 -10   2  -1    3.47    0.95
  10  -2   1    4.14    2.28
 -11   2  -1    3.81    0.92
 -11   2  -1    2.71    1.31
  11  -2   1    1.41    2.16
 -12   2  -1    7.03    1.74
 -12   2  -1    4.04    0.93
  12  -2   1    3.96    2.45
 -13  -1   1    3.17    1.74
 -13  -1   1    7.95    1.22
 -13  -1   1    5.02    1.39
 -12  -1   1   -0.39    1.49
 -12  -1   1   -0.16    0.87
 -12  -1   1    0.66    0.60
 -11  -1   1   -0.98    0.82
 -11  -1   1   -0.32    0.63
 -11  -1   1   -0.06    1.31
 -10  -1   1    0.67    0.81
 -10  -1   1   -0.16    0.55
 -10  -1   1    0.32    1.27
  -9  -1   1    1.56    0.69
  -9  -1   1    1.31    1.35
  -9  -1   1    0.56    0.78
  -9  -1   1    0.70    0.38
  -8  -1   1    2.75    1.51
  -8  -1   1    2.55    0.87
   7   1  -1   15.44    1.66
   7   1  -1   17.73    1.60
  -7  -1   1   14.92    1.63
  -7  -1   1   17.21    2.45
  -7  -1   1   12.26    1.40
   6   1  -1    3.57    0.64
   6   1  -1    2.63    0.70
  -6  -1   1    2.12    1.28
  -6  -1   1    3.67    0.83
  -6  -1   1    3.21    0.60
   5   1  -1   24.38    2.16
   5   1  -1   22.13    2.24
  -5  -1   1   22.87    2.81
  -5  -1   1   23.92    2.23
  -5  -1   1   25.51    2.12
  -5  -1   1   25.82    2.27
   4   1  -1   11.95    1.31
   4   1  -1   11.96    1.20
  -4  -1   1   11.40    1.95
  -4  -1   1   12.61    1.16
  -4  -1   1   12.55    1.25
  -4  -1   1   11.52    1.31
   3   1  -1   92.73    7.33
  -3  -1   1   91.34    7.33
  -3  -1   1   91.02    7.37
  -3  -1   1   87.83    7.77
  -3  -1   1   89.52    7.42
   2   1  -1    0.86    0.29
   2   1  -1    0.77    0.46
  -2  -1   1    0.93    0.43
  -2  -1   1    0.87    0.50
  -2  -1   1    0.82    0.29
  -1  -1   1  147.83   11.25
  -1  -1   1  104.72   16.13
   0   1  -1   95.38    7.65
  -1   1  -1  102.19   15.12
  -1   1  -1  107.56    8.79
   1  -1   1   96.12    8.69
  -2   1  -1    0.87    0.61
  -2   1  -1    1.29    0.62
  -2   1  -1    0.74    0.36
   2  -1   1    1.45    0.44
   2  -1   1    0.88    0.54
   2  -1   1    1.42    0.81
  -3   1  -1   19.73    2.20
  -3   1  -1   22.39    1.97
   3  -1   1   23.03    2.54
   3  -1   1   23.87    2.02
  -4   1  -1   19.40    1.94
  -4   1  -1   23.28    2.14
  -4   1  -1   21.45    2.25
  -4   1  -1   23.72    1.95
   4  -1   1   20.00    1.99
   4  -1   1   20.34    2.71
  -5   1  -1   -1.00    0.79
  -5   1  -1    1.28    0.80
  -5   1  -1    0.22    0.38
  -5   1  -1    0.41    0.40
   5  -1   1    0.04    0.48
   5  -1   1    0.71    1.40
  -6   1  -1    2.72    1.08
  -6   1  -1    3.05    0.68
  -6   1  -1    3.54    0.63
  -6   1  -1    1.62    0.89
   6  -1   1    2.44    0.68
   6  -1   1    2.31    1.72
  -7   1  -1   16.66    1.74
  -7   1  -1   16.61    2.12
  -7   1  -1   21.94    2.18
  -7   1  -1   17.56    1.69
   7  -1   1   16.73    2.80
   7  -1   1   15.21    1.81
  -8   1  -1   17.87    2.14
  -8   1  -1   16.43    1.67
  -8   1  -1   16.30    2.17
  -8   1  -1   17.80    1.79
   8  -1   1   13.94    3.03
  -9   1  -1    5.60    1.42
  -9   1  -1    8.36    1.60
  -9   1  -1    5.97    1.07
   9  -1   1    9.31    2.48
 -10   1  -1   13.15    1.56
 -10   1  -1   11.34    2.13
  10  -1   1   12.81    2.79
 -11   1  -1    7.27    1.39
 -11   1  -1    6.53    1.61
 -12   1  -1    0.10    1.01
 -12   1  -1    0.01    0.74
 -12   1  -1   -1.24    1.20
 -13   1  -1   10.53    2.37
 -13   1  -1   11.42    1.59
 -13   1  -1    9.59    1.74
 -13   0   1    2.58    1.49
 -13   0   1    0.20    0.71
 -13   0   1    2.66    1.11
 -12   0   1   -1.03    1.14
 -12   0   1   -0.08    0.62
 -12   0   1    0.45    0.92
 -11   0   1    4.84    0.94
 -11   0   1    4.98    1.20
 -11   0   1    3.89    1.57
 -10   0   1    0.65    0.62
 -10   0   1    0.95    0.93
 -10   0   1    2.11    1.33
  -9   0   1    0.21    0.51
  -9   0   1   -0.35    0.49
  -9   0   1    0.17    0.38
  -9   0   1    0.74    1.08
  -9   0   1    0.21    1.08
   8   0  -1   22.17    3.17
  -8   0   1   21.18    2.01
  -8   0   1   16.29    1.83
  -8   0   1   19.74    1.85
  -8   0   1   21.92    2.63
   7   0  -1    0.38    1.75
  -7   0   1   -0.04    0.32
  -7   0   1    0.48    0.98
  -7   0   1   -0.08    0.41
   6   0  -1   24.49    3.19
   6   0  -1   20.60    2.22
  -6   0   1   23.04    2.23
  -6   0   1   28.09    2.17
  -6   0   1   26.04    2.79
   5   0  -1   37.06    3.92
   5   0  -1   36.38    3.17
  -5   0   1   35.53    3.09
  -5   0   1   35.77    3.64
  -5   0   1   37.44    3.16
   4   0  -1   37.46    3.20
   4   0  -1   34.40    3.85
  -4   0   1   34.68    3.18
  -4   0   1   36.89    3.67
  -4   0   1   42.15    3.15
   3   0  -1   37.84    3.19
   3   0  -1   38.77    3.18
   3   0  -1   39.38    3.85
  -3   0   1   34.41    3.18
  -3   0   1   39.54    3.78
  -3   0   1   38.98    3.15
   2   0  -1   72.78    6.10
  -2   0   1   68.41    6.11
   1   0  -1   47.64    3.99
  -1   0   1   48.89    3.98
  -1   0   1   43.14    3.71
  -1   0  -1  294.89   26.90
  -1   0  -1  283.43   28.09
   1   0   1  332.78   28.44
   1   0   1  351.48   27.21
  -2   0  -1    0.70    0.66
  -2   0  -1    0.14    0.30
  -2   0  -1    0.65    0.73
   2   0   1    0.16    0.87
   2   0   1    0.40    0.37
  -3   0  -1  144.79   11.84
  -3   0  -1  144.02   11.76
  -4   0  -1   53.85    4.41
  -4   0  -1   52.46    4.72
  -4   0  -1   56.46    4.38
  -4   0  -1   50.16    4.56
   4   0   1   50.32    4.38
   4   0   1   52.69    4.88
  -5   0  -1   -0.03    0.80
  -5   0  -1    0.96    0.41
  -5   0  -1    0.00    1.06
  -5   0  -1    0.62    0.41
   5   0   1    0.34    1.37
   5   0   1    0.13    0.44
  -6   0  -1   81.98    7.75
  -6   0  -1   88.46    7.46
  -6   0  -1   92.53    7.39
  -6   0  -1   84.36    7.60
   6   0   1   99.46    7.43
   6   0   1   92.37    8.01
  -7   0  -1   17.19    1.89
  -7   0  -1   24.02    2.40
  -7   0  -1   24.40    2.55
   7   0   1   21.36    2.93
   7   0   1   16.07    1.90
  -8   0  -1   11.61    1.42
  -8   0  -1   12.23    2.11
  -8   0  -1   13.01    2.08
  -8   0  -1   11.62    1.30
   8   0   1   14.54    1.51
   8   0   1   14.83    2.69
  -9   0  -1    5.75    1.55
  -9   0  -1    4.62    0.95
  -9   0  -1    4.67    1.42
 -10   0  -1   84.67    7.79
 -10   0  -1   95.95    7.49
 -10   0  -1   82.61    7.93
 -11   0  -1    3.56    1.46
 -11   0  -1    5.09    0.90
 -11   0  -1    3.23    1.12
 -12   0  -1    1.17    0.82
 -12   0  -1    2.23    1.52
 -12   0  -1    3.18    1.14
 -13   0  -1    1.33    1.10
 -13   0  -1   -0.11    1.49
 -13   0  -1    0.74    0.77
 -13   1   1    5.35    1.40
 -13   1   1    8.17    1.38
 -13   1   1    8.88    2.06
 -12   1   1    4.50    0.96
 -12   1   1    5.43    1.26
 -12   1   1    5.87    1.64
 -11   1   1    0.13    0.64
 -11   1   1   -0.22    1.12
  10  -1  -1    5.71    2.45
 -10   1   1    8.91    1.22
 -10   1   1    4.37    1.54
 -10   1   1    7.90    1.47
   9  -1  -1   12.22    2.79
  -9   1   1    8.34    1.27
  -9   1   1   11.96    2.06
   8  -1  -1   12.08    2.76
  -8   1   1   11.33    1.21
  -8   1   1   10.84    1.31
  -8   1   1    7.74    1.24
  -8   1   1    9.91    1.91
  -8   1   1    9.53    1.86
   7  -1  -1   44.28    4.87
  -7   1   1   39.18    3.90
  -7   1   1   50.57    4.06
  -7   1   1   41.27    4.47
  -7   1   1   47.12    3.98
  -7   1   1   55.81    4.32
   6  -1  -1   61.70    5.54
  -6   1   1   60.46    5.15
  -6   1   1   49.45    4.64
  -6   1   1   53.63    4.62
   5  -1  -1   16.56    2.58
  -5   1   1   18.25    1.48
  -5   1   1   13.37    1.40
  -5   1   1   12.90    1.43
  -5   1   1   16.09    2.14
   4  -1  -1    2.55    1.55
   4  -1  -1    1.63    0.46
  -4   1   1    1.65    0.44
  -4   1   1    0.92    1.06
  -4   1   1    1.59    0.45
   3  -1  -1   81.67    7.39
  -3   1   1   83.48    7.26
  -3   1   1   88.39    6.93
  -3   1   1   85.13    6.88
  -2   1   1  301.43   24.36
   1  -1  -1   26.29    2.57
   1  -1  -1   26.82    2.25
  -1   1   1   27.83    2.48
  -1   1   1   28.19    2.27
  -1   1   1   28.22    2.23
   0  -1  -1  270.18   23.24
   0   1   1  217.41   23.46
   0   1   1  248.86   20.00
  -1  -1  -1    0.51    0.26
  -1  -1  -1    0.44    0.19
  -1  -1  -1    0.50    0.17
   1   1   1    0.46    0.27
   1   1   1    0.29    0.19
   1   1   1    0.65    0.20
  -2  -1  -1  228.66   20.31
  -2  -1  -1  282.90   23.62
  -2  -1  -1  216.57   22.98
   2   1   1  250.10   20.48
   2   1   1  261.51   24.33
  -3  -1  -1    1.55    0.37
  -3  -1  -1    2.25    1.20
  -3  -1  -1    2.15    0.58
  -3  -1  -1    2.91    0.56
   3   1   1    1.36    0.56
   3   1   1    1.08    0.40
  -4  -1  -1   42.62    3.65
  -4  -1  -1   47.83    3.69
  -4  -1  -1   44.34    4.19
   4   1   1   47.45    3.70
   4   1   1   38.46    3.74
  -5  -1  -1   12.06    1.27
  -5  -1  -1   13.40    1.16
  -5  -1  -1   12.92    2.11
  -5  -1  -1   10.88    1.32
   5   1   1    9.75    1.23
  -6  -1  -1   59.74    5.36
  -6  -1  -1   68.59    5.48
  -6  -1  -1   61.13    5.32
  -6  -1  -1   62.94    5.86
   6   1   1   70.10    5.38
  -7  -1  -1    8.51    1.17
  -7  -1  -1    8.60    1.86
  -7  -1  -1   10.54    1.23
  -7  -1  -1    8.41    0.98
  -7  -1  -1    9.79    1.95
   7   1   1    7.90    1.12
  -8  -1  -1   19.52    2.57
  -8  -1  -1   18.28    1.74
  -8  -1  -1   18.26    2.68
  -8  -1  -1   16.78    1.90
  -8  -1  -1   17.61    1.91
   8   1   1   22.00    1.93
  -9  -1  -1   10.24    2.14
  -9  -1  -1    8.01    1.37
  -9  -1  -1    9.40    2.24
  -9  -1  -1    8.75    1.45
  -9  -1  -1    9.97    1.11
   9   1   1   12.25    1.36
 -10  -1  -1   12.95    2.38
 -10  -1  -1   12.43    2.53
 -10  -1  -1   11.78    1.59
 -11  -1  -1    9.85    1.61
 -12  -1  -1    5.37    1.30
 -12  -1  -1    3.90    1.60
 -12  -1  -1    4.54    0.93
 -13  -1  -1    0.99    0.82
 -13  -1  -1    2.63    1.66
 -13  -1  -1    1.74    1.18
  12  -2  -1    5.09    2.63
 -12   2   1    5.46    1.02
 -12   2   1    6.53    1.80
  11  -2  -1    1.51    2.21
 -11   2   1    1.59    0.76
 -11   2   1    2.34    1.40
  10  -2  -1    1.87    2.40
 -10   2   1    3.63    1.38
 -10   2   1    5.73    0.97
   9  -2  -1   10.71    2.92
  -9   2   1   13.16    1.87
  -9   2   1    8.09    1.30
  -9   2   1    9.87    1.33
   8  -2  -1   -2.89    1.79
  -8   2   1    0.73    0.50
  -8   2   1    1.82    0.59
  -8   2   1    1.16    1.04
  -8   2   1    0.73    0.56
  -8   2   1   -0.02    0.99
   7  -2  -1   60.16    5.77
  -7   2   1   54.58    4.81
  -7   2   1   49.05    4.73
  -7   2   1   57.22    5.25
  -7   2   1   55.56    4.81
  -7   2   1   67.10    5.09
   6  -2  -1   13.47    2.85
  -6   2   1   10.04    1.21
  -6   2   1   11.82    1.78
  -6   2   1   15.17    1.70
  -6   2   1   10.85    1.26
   5  -2  -1    5.02    1.96
  -5   2   1    4.24    0.69
  -5   2   1    5.96    0.82
  -5   2   1    2.82    1.17
  -5   2   1    5.83    0.82
  -5   2   1    3.89    0.93
   4  -2  -1   10.71    2.11
  -4   2   1    6.93    0.98
  -4   2   1    6.94    0.80
  -4   2   1    7.46    1.48
  -4   2   1    6.83    0.89
  -4   2   1    6.54    1.15
   3  -2  -1   26.10    2.78
  -3   2   1   20.85    2.04
  -3   2   1   20.34    1.98
  -3   2   1   24.47    2.44
  -3   2   1   24.61    1.94
  -2   2   1  327.83   26.28
  -2   2   1  323.50   26.07
   1  -2  -1  286.04   33.13
   1  -2  -1  357.31   29.21
  -1   2   1  317.06   34.40
  -1   2   1  441.49   37.92
  -1   2   1  378.81   29.18
   0  -2  -1    9.06    1.09
   0  -2  -1    9.24    0.84
   0  -2  -1    8.74    0.86
   0   2   1    9.34    0.97
   0   2   1    9.50    0.85
   0   2   1    9.44    0.86
  -1  -2  -1  678.03   62.65
  -1  -2  -1  719.68   60.77
   1   2   1  652.36   61.92
  -2  -2  -1  825.28   79.73
   2   2   1  914.29   80.56
   2   2   1 1000.00   79.17
  -3  -2  -1   17.72    1.52
  -3  -2  -1   17.84    1.72
   3   2   1   17.33    1.58
   3   2   1   15.25    1.72
   3   2   1   20.09    1.58
  -4  -2  -1   87.29    7.30
  -4  -2  -1   81.59    6.88
  -4  -2  -1   80.67    6.85
   4   2   1   89.84    6.90
  -5  -2  -1  123.29   10.06
  -5  -2  -1  115.59   10.21
  -5  -2  -1  132.12   10.57
   5   2   1  127.98   10.10
  -6  -2  -1   27.54    3.13
  -6  -2  -1   24.70    2.23
  -6  -2  -1   27.51    2.48
  -6  -2  -1   25.54    2.36
   6   2   1   26.53    2.45
   6   2   1   25.35    2.32
  -7  -2  -1   18.36    1.84
  -7  -2  -1   16.78    2.60
  -7  -2  -1   18.72    1.77
  -7  -2  -1   16.69    1.58
   7   2   1   16.30    1.70
  -8  -2  -1    8.96    1.00
  -8  -2  -1   11.72    2.31
  -8  -2  -1   11.87    1.40
  -8  -2  -1    8.26    1.35
   8   2   1    8.68    1.19
  -9  -2  -1    1.15    1.32
  -9  -2  -1    1.03    0.89
  -9  -2  -1    1.81    0.44
  -9  -2  -1    1.48    1.48
   9   2   1    1.27    0.65
 -10  -2  -1    1.28    1.46
 -10  -2  -1    0.82    1.48
 -10  -2  -1   -0.02    0.91
  10   2   1    0.32    0.60
 -11  -2  -1   40.47    4.46
 -11  -2  -1   39.07    3.65
 -12  -2  -1    2.64    1.04
 -12  -2  -1    0.96    1.72
 -13  -2  -1    2.65    1.08
 -13  -2  -1    1.21    1.59
 -13  -2  -1    4.40    0.93
  12  -3  -1    4.71    2.70
 -12   3   1    3.36    0.88
 -12   3   1    3.94    1.59
  11  -3  -1   29.72    4.66
 -11   3   1   31.38    2.83
 -11   3   1   28.30    3.37
  10  -3  -1    4.20    2.39
 -10   3   1    2.90    0.79
 -10   3   1    3.37    1.36
   9  -3  -1   -0.14    2.05
  -9   3   1    1.30    0.64
  -9   3   1    0.54    0.61
  -9   3   1    0.67    1.06
   8  -3  -1   70.30    6.76
  -8   3   1   58.59    5.42
  -8   3   1   59.92    5.87
  -8   3   1   69.55    5.74
  -8   3   1   67.98    5.50
   7  -3  -1    2.13    2.19
  -7   3   1    0.65    0.91
  -7   3   1    1.85    0.97
  -7   3   1    2.36    0.60
  -7   3   1    2.02    0.59
  -7   3   1    1.03    0.56
   6  -3  -1    1.39    1.86
  -6   3   1    0.77    0.94
  -6   3   1    2.93    0.58
  -6   3   1    1.03    0.52
  -6   3   1    1.70    0.85
   5  -3  -1   -0.09    1.68
  -5   3   1    0.25    0.87
  -5   3   1    1.04    0.48
  -5   3   1    1.32    0.72
  -5   3   1    0.49    0.44
  -5   3   1    0.41    0.34
   4  -3  -1   13.21    2.29
  -4   3   1   11.47    1.13
  -4   3   1    8.50    1.21
  -4   3   1   10.04    0.99
  -4   3   1   10.36    1.56
  -4   3   1   11.10    1.24
   3  -3  -1  112.90    8.99
  -3   3   1  112.62    8.80
  -3   3   1  107.48    8.50
  -3   3   1   91.22    8.53
   2  -3  -1  979.98   70.81
   2  -3  -1  816.20   76.86
  -2   3   1  751.11   80.42
  -2   3   1  853.39   70.43
   1  -3  -1   22.05    1.69
   1  -3  -1   17.33    2.04
  -1   3   1   18.00    1.90
  -1   3   1   22.04    1.67
  -1   3   1   17.44    1.71
   0  -3  -1   39.89    3.36
   0  -3  -1   38.75    3.32
   0  -3  -1   41.62    3.47
   0   3   1   44.50    3.32
   0   3   1   38.77    3.35
   0   3   1   40.34    3.41
  -1  -3  -1    3.90    0.78
  -1  -3  -1    3.05    0.59
  -1  -3  -1    2.68    0.48
   1   3   1    4.15    0.60
   1   3   1    2.92    0.49
   1   3   1    2.08    0.54
  -2  -3  -1  316.78   36.49
  -2  -3  -1  432.49   41.45
   2   3   1  342.14   39.68
   2   3   1  372.20   29.96
  -3  -3  -1   28.40    2.17
  -3  -3  -1   24.93    2.28
  -3  -3  -1   23.07    2.06
   3   3   1   26.41    2.16
   3   3   1   22.41    2.09
   3   3   1   23.73    2.27
  -4  -3  -1  128.95   10.88
  -4  -3  -1  126.64   10.71
  -4  -3  -1  147.30   10.78
   4   3   1  117.85   10.86
   4   3   1  147.13   10.79
   4   3   1  130.06   10.74
  -5  -3  -1   84.95    7.12
  -5  -3  -1   88.16    6.98
  -5  -3  -1   80.88    6.91
   5   3   1   86.00    6.97
   5   3   1   86.46    7.13
  -6  -3  -1    1.70    1.44
  -6  -3  -1    3.31    0.74
  -6  -3  -1    2.32    0.42
  -6  -3  -1    4.22    0.71
   6   3   1    2.31    0.68
   6   3   1    2.08    0.53
  -7  -3  -1   13.61    2.53
  -7  -3  -1   14.53    1.31
  -7  -3  -1   12.33    1.44
  -7  -3  -1   15.11    1.66
   7   3   1   14.74    1.47
  -8  -3  -1    0.83    0.34
  -8  -3  -1    0.61    1.54
  -8  -3  -1    0.39    0.62
   8   3   1    0.91    0.54
  -9  -3  -1    0.02    0.66
  -9  -3  -1   -0.59    1.45
  -9  -3  -1    0.30    0.32
   9   3   1    1.25    0.60
 -10  -3  -1    8.19    1.26
 -10  -3  -1   10.22    2.40
  10   3   1    6.99    1.24
 -11  -3  -1    1.35    1.62
 -11  -3  -1    2.11    0.86
 -12  -3  -1   -0.65    1.64
 -12  -3  -1   -0.46    0.74
 -13  -3  -1   10.99    1.63
 -13  -3  -1   10.29    1.58
  12  -4  -1    8.43    3.00
  11  -4  -1    2.30    2.47
 -11   4   1    0.43    0.61
 -11   4   1   -0.22    1.04
  10  -4  -1    1.60    2.49
 -10   4   1    0.08    0.61
 -10   4   1   -0.40    0.96
   9  -4  -1   17.15    3.73
  -9   4   1   24.07    2.53
  -9   4   1   24.44    2.24
  -9   4   1   22.82    2.25
   8  -4  -1    5.28    2.38
  -8   4   1    6.04    1.34
  -8   4   1    5.67    1.04
  -8   4   1    5.15    0.89
   7  -4  -1   -1.24    1.78
  -7   4   1    0.11    0.41
  -7   4   1    1.07    1.00
  -7   4   1    1.17    0.77
  -7   4   1    0.97    0.55
   6  -4  -1    4.75    2.09
  -6   4   1    2.08    0.60
  -6   4   1    2.93    0.79
  -6   4   1    2.84    0.60
  -6   4   1    3.51    1.08
   5  -4  -1   10.08    2.20
  -5   4   1    8.48    0.84
  -5   4   1    6.91    1.36
  -5   4   1    8.38    0.99
  -5   4   1    7.31    0.97
  -5   4   1    7.35    1.08
   4  -4  -1   18.70    2.67
  -4   4   1   17.11    1.83
  -4   4   1   22.12    1.75
  -4   4   1   24.16    2.03
  -4   4   1   21.22    1.81
  -4   4   1   19.96    2.24
   3  -4  -1  294.03   23.49
   3  -4  -1  281.88   23.83
  -3   4   1  301.16   23.70
   2  -4  -1   35.67    3.08
   2  -4  -1   35.57    3.53
  -2   4   1   41.28    3.13
  -2   4   1   36.64    3.31
   1  -4  -1    0.37    0.37
   1  -4  -1    0.69    0.31
   1  -4  -1    0.47    0.93
  -1   4   1    0.55    0.34
  -1   4   1   -0.01    0.29
  -1   4   1    0.30    0.65
   0  -4  -1   60.98    5.16
   0  -4  -1   62.47    5.35
   0  -4  -1   67.12    5.23
   0   4   1   61.35    5.16
   0   4   1   65.29    5.27
   0   4   1   64.56    5.22
  -1  -4  -1   48.86    4.28
  -1  -4  -1   53.76    4.40
  -1  -4  -1   51.08    4.42
   1   4   1   49.26    4.28
   1   4   1   59.48    4.42
   1   4   1   54.17    4.38
  -2  -4  -1   42.25    3.50
  -2  -4  -1   47.22    3.70
  -2  -4  -1   38.90    3.59
   2   4   1   47.11    3.68
   2   4   1   46.04    3.52
   2   4   1   36.85    3.56
  -3  -4  -1  158.59   12.40
  -3  -4  -1  146.98   12.48
   3   4   1  163.09   12.39
   3   4   1  143.90   12.47
   4   4   1  182.97   14.62
   4   4   1  180.21   14.78
  -5  -4  -1   13.59    1.57
  -5  -4  -1   15.32    1.29
   5   4   1   13.61    1.63
   5   4   1   14.37    1.36
  -6  -4  -1   56.18    5.07
  -6  -4  -1   61.63    4.80
   6   4   1   53.24    5.04
   6   4   1   62.32    4.87
  -7  -4  -1   -0.22    1.41
  -7  -4  -1   -0.16    0.56
  -7  -4  -1    0.25    0.27
  -7  -4  -1    0.02    0.56
   7   4   1    0.72    0.46
   7   4   1    0.32    0.61
  -8  -4  -1    2.56    0.72
  -8  -4  -1    0.18    1.44
  -8  -4  -1    0.72    0.30
   8   4   1    1.23    0.77
   8   4   1    0.34    0.51
  -9  -4  -1   12.13    1.24
  -9  -4  -1   13.14    2.75
   9   4   1   13.72    1.50
 -10  -4  -1   11.81    1.51
 -10  -4  -1   13.27    2.74
  10   4   1   12.96    1.51
 -11  -4  -1    3.08    1.69
 -11  -4  -1    2.32    0.81
  11   4   1    0.79    0.67
 -12  -4  -1    4.24    1.02
 -12  -4  -1    3.50    1.85
  12  -5  -1    4.07    2.94
 -12   5   1    3.60    0.95
  11  -5  -1    2.87    2.41
  10  -5  -1   19.86    4.20
 -10   5   1   20.08    2.30
   9  -5  -1    0.42    2.25
  -9   5   1    1.47    0.61
  -9   5   1    1.72    0.89
   8  -5  -1   23.91    3.65
  -8   5   1   22.58    2.12
  -8   5   1   16.47    1.85
  -8   5   1   21.49    1.94
   7  -5  -1    7.04    2.53
  -7   5   1    8.04    0.89
  -7   5   1    5.65    0.99
  -7   5   1    6.91    1.17
   6  -5  -1    9.78    2.35
  -6   5   1   10.34    1.21
  -6   5   1    9.96    1.65
  -6   5   1   10.27    1.05
  -6   5   1   14.11    1.23
  -6   5   1   10.86    1.29
   5  -5  -1   66.66    6.41
  -5   5   1   69.31    5.79
  -5   5   1   65.58    5.96
  -5   5   1   71.76    5.67
   4  -5  -1  294.79   22.88
  -4   5   1  265.36   22.35
  -4   5   1  275.19   22.59
   3  -5  -1    7.98    0.95
   3  -5  -1    9.02    1.82
  -3   5   1    9.12    1.31
  -3   5   1    7.24    0.96
   2  -5  -1   35.23    3.39
   2  -5  -1   32.61    2.91
  -2   5   1   36.16    2.93
  -2   5   1   35.67    3.12
   1  -5  -1   34.56    2.63
   1  -5  -1   32.50    3.06
   1  -5  -1   26.26    2.64
  -1   5   1   35.41    2.64
  -1   5   1   34.67    2.81
  -1   5   1   26.14    2.62
   0  -5  -1   31.51    2.80
   0  -5  -1   33.84    2.99
   0  -5  -1   34.17    2.72
   0   5   1   29.79    2.79
   0   5   1   32.99    2.86
   0   5   1   33.34    2.71
  -1  -5  -1    3.08    0.67
  -1  -5  -1    3.44    0.45
  -1  -5  -1    3.28    0.77
   1   5   1    3.35    0.66
   1   5   1    2.52    0.45
   1   5   1    3.21    0.67
  -2  -5  -1  376.55   29.50
  -2  -5  -1  369.94   46.16
  -2  -5  -1  440.27   43.99
   2   5   1  260.99   38.70
   2   5   1  343.46   45.14
   2   5   1  345.99   29.51
  -3  -5  -1    3.47    0.70
  -3  -5  -1    4.58    0.82
  -3  -5  -1    2.58    0.52
   3   5   1    3.04    0.69
   3   5   1    3.02    0.59
   3   5   1    4.88    0.86
  -4  -5  -1   43.13    3.58
  -4  -5  -1   36.35    3.29
  -4  -5  -1   33.19    3.42
   4   5   1   44.13    3.58
   4   5   1   44.82    3.34
  -5  -5  -1   39.31    3.49
  -5  -5  -1   37.06    3.76
  -5  -5  -1   49.73    3.65
   5   5   1   39.27    3.79
   5   5   1   47.20    3.66
   5   5   1   41.80    3.55
  -6  -5  -1    0.28    0.28
  -6  -5  -1    0.25    0.52
  -6  -5  -1    1.11    0.64
   6   5   1    0.15    0.37
   6   5   1    0.64    0.57
   6   5   1   -0.09    0.62
  -7  -5  -1    0.40    1.42
  -7  -5  -1    3.78    0.78
  -7  -5  -1    1.39    0.38
   7   5   1    1.43    0.51
   7   5   1    1.72    0.87
  -8  -5  -1    0.87    0.67
  -8  -5  -1    0.32    0.32
  -8  -5  -1   -1.41    1.42
   8   5   1    0.00    0.67
   8   5   1    0.31    0.46
  -9  -5  -1   37.43    4.70
  -9  -5  -1   42.60    3.65
  -9  -5  -1   38.42    3.45
   9   5   1   43.49    3.62
 -10  -5  -1   -0.11    0.67
  10   5   1    0.07    0.53
 -11  -5  -1    8.69    2.21
 -11  -5  -1    7.57    1.32
  11   5   1    8.68    1.33
 -12  -5  -1    0.40    0.75
 -12  -5  -1    1.29    1.63
  12   5   1    1.35    0.77
  11  -6  -1    1.30    2.62
 -11   6   1    2.27    0.83
  10  -6  -1   -0.89    2.34
 -10   6   1    1.02    0.72
   9  -6  -1    3.17    2.72
  -9   6   1    6.18    0.99
   8  -6  -1    2.61    2.51
  -8   6   1    3.26    0.78
   7  -6  -1    1.13    1.99
  -7   6   1    0.22    0.59
   6  -6  -1    4.39    2.02
  -6   6   1    6.48    1.05
   5  -6  -1   31.38    3.83
  -5   6   1   34.14    2.94
  -5   6   1   34.30    3.22
  -5   6   1   33.57    3.04
   4  -6  -1   10.79    2.32
  -4   6   1    8.57    1.06
  -4   6   1    8.72    1.27
   3  -6  -1    2.53    1.39
   3  -6  -1    4.05    0.71
  -3   6   1    4.49    0.95
  -3   6   1    4.54    0.66
   2  -6  -1    6.89    1.41
   2  -6  -1    6.02    0.86
   2  -6  -1    6.06    0.80
  -2   6   1    7.00    1.00
  -2   6   1    5.46    0.70
  -2   6   1    6.95    0.85
   1  -6  -1    2.60    1.11
   1  -6  -1    3.52    0.62
   1  -6  -1    3.95    0.75
  -1   6   1    3.28    0.55
  -1   6   1    3.82    0.77
  -1   6   1    3.94    0.66
   0  -6  -1   65.14    5.57
   0  -6  -1   65.88    5.32
   0  -6  -1   71.70    5.43
   0   6   1   58.41    5.38
   0   6   1   65.38    5.42
   0   6   1   64.09    5.30
  -1  -6  -1   63.71    5.09
  -1  -6  -1   59.10    5.24
  -1  -6  -1   70.01    5.37
   1   6   1   61.81    5.21
   1   6   1   64.40    5.10
   1   6   1   56.80    5.23
  -2  -6  -1   64.66    5.17
  -2  -6  -1   58.43    5.35
  -2  -6  -1   74.80    5.39
   2   6   1   61.31    5.18
   2   6   1   55.25    5.33
   2   6   1   67.28    5.28
  -3  -6  -1    7.33    0.77
  -3  -6  -1    8.63    1.12
  -3  -6  -1    7.11    1.02
   3   6   1    7.11    1.12
   3   6   1    8.11    0.83
   3   6   1    6.52    0.93
  -4  -6  -1   56.02    4.42
  -4  -6  -1   52.42    4.25
  -4  -6  -1   43.37    4.48
   4   6   1   52.20    4.38
   4   6   1   55.65    4.29
   4   6   1   51.08    4.51
  -5  -6  -1   23.78    2.00
  -5  -6  -1   23.88    2.23
  -5  -6  -1   22.20    2.34
   5   6   1   25.23    2.16
   5   6   1   21.78    2.38
   5   6   1   22.83    2.06
  -6  -6  -1    8.57    0.91
  -6  -6  -1    8.36    1.36
  -6  -6  -1   10.09    1.24
   6   6   1    7.90    1.43
   6   6   1    9.05    1.09
   6   6   1    8.23    1.00
  -7  -6  -1   29.81    2.60
  -7  -6  -1   29.23    2.39
   7   6   1   30.49    2.51
   7   6   1   25.62    2.80
   7   6   1   23.65    2.55
  -8  -6  -1   15.01    1.42
  -8  -6  -1   14.68    2.86
   8   6   1   15.53    1.93
   8   6   1   15.06    1.59
  -9  -6  -1   13.72    1.60
   9   6   1    9.73    1.38
 -10  -6  -1    7.71    1.26
  10   6   1    5.87    1.06
 -11  -6  -1    0.00    1.56
 -11  -6  -1   -0.21    0.72
  11   6   1    1.30    0.68
 -12  -6  -1    0.00    1.58
 -12  -6  -1    0.19    0.82
  12   6   1    1.09    0.74
  11  -7  -1    5.00    2.80
 -11   7   1    5.01    0.98
  10  -7  -1   -1.35    2.48
 -10   7   1    0.90    0.71
   9  -7  -1   -1.48    2.37
  -9   7   1    0.98    0.71
   8  -7  -1    1.40    2.37
  -8   7   1    1.41    0.72
   7  -7  -1    2.55    2.33
  -7   7   1    2.40    0.69
   6  -7  -1   -1.13    1.73
  -6   7   1    0.45    0.53
   5  -7  -1    5.67    2.14
  -5   7   1    6.83    1.00
   4  -7  -1    1.99    1.60
  -4   7   1    0.25    0.69
  -4   7   1    0.91    0.48
   3  -7  -1   11.18    2.15
   3  -7  -1   10.56    1.17
  -3   7   1   11.85    1.20
  -3   7   1   10.43    1.35
   2  -7  -1    0.73    1.18
   2  -7  -1    1.68    0.45
   2  -7  -1    0.90    0.51
  -2   7   1    0.09    0.62
  -2   7   1    0.58    0.35
  -2   7   1    1.04    0.46
   1  -7  -1   21.46    2.45
   1  -7  -1   21.09    1.90
   1  -7  -1   21.79    1.98
  -1   7   1   20.55    2.05
  -1   7   1   21.31    1.94
  -1   7   1   21.75    1.91
   0  -7  -1   26.33    2.07
   0  -7  -1   23.31    2.47
   0  -7  -1   18.32    2.16
   0   7   1   25.12    2.20
   0   7   1   25.40    2.07
  -1  -7  -1   10.89    1.02
  -1  -7  -1    9.57    1.44
   1   7   1    7.78    1.02
   1   7   1   12.88    1.19
  -2  -7  -1    5.48    1.06
  -2  -7  -1    5.97    0.97
  -2  -7  -1    4.21    0.63
   2   7   1    4.37    0.82
   2   7   1    5.11    0.71
   2   7   1    4.19    0.95
  -3  -7  -1   60.38    4.71
  -3  -7  -1   50.61    4.39
  -3  -7  -1   52.74    4.66
   3   7   1   48.84    4.50
   3   7   1   55.62    4.43
   3   7   1   55.28    4.65
  -4  -7  -1    1.93    0.39
  -4  -7  -1    3.51    0.82
  -4  -7  -1    2.01    0.77
   4   7   1    2.37    0.74
   4   7   1    2.80    0.50
   4   7   1    1.58    0.58
  -5  -7  -1    0.14    0.32
  -5  -7  -1   -0.69    0.49
  -5  -7  -1    0.28    0.68
   5   7   1   -0.09    0.36
   5   7   1    0.61    0.54
   5   7   1   -0.01    0.70
  -6  -7  -1    9.00    1.22
  -6  -7  -1    7.02    0.84
   6   7   1    6.21    1.12
   6   7   1    7.53    0.96
   6   7   1    8.00    1.44
  -7  -7  -1    4.60    0.68
  -7  -7  -1    7.44    1.20
   7   7   1    3.34    0.73
   7   7   1    2.35    0.99
   7   7   1    5.88    0.99
  -8  -7  -1    6.30    1.27
  -8  -7  -1    6.71    0.84
   8   7   1    7.31    1.03
   8   7   1    7.26    1.49
  -9  -7  -1    4.31    1.02
   9   7   1    3.83    0.81
   9   7   1    4.41    1.16
 -10  -7  -1    0.54    0.83
  10   7   1    1.63    0.67
 -11  -7  -1   -0.44    0.75
 -11  -7  -1   -0.35    1.74
  11   7   1    0.66    0.65
  10  -8  -1    2.89    2.72
 -10   8   1    6.17    1.15
   9  -8  -1    5.06    2.80
  -9   8   1    5.36    0.95
   8  -8  -1    1.14    2.28
  -8   8   1    0.74    0.62
   7  -8  -1    6.88    2.65
  -7   8   1    7.76    1.17
   6  -8  -1    5.37    2.39
  -6   8   1    4.68    0.81
   5  -8  -1    2.05    1.80
  -5   8   1    2.23    0.58
   4  -8  -1    3.60    1.91
  -4   8   1    1.75    0.60
   3  -8  -1    8.20    1.04
   3  -8  -1    8.85    1.11
   3  -8  -1    7.59    1.90
  -3   8   1    9.45    1.10
   2  -8  -1   23.39    1.98
   2  -8  -1   16.47    1.86
   2  -8  -1   21.98    2.61
  -2   8   1   20.62    1.89
  -2   8   1   18.11    2.07
  -2   8   1   21.89    1.86
   1  -8  -1    6.92    1.59
   1  -8  -1    5.89    0.81
   1  -8  -1    4.85    0.89
  -1   8   1    6.57    1.02
  -1   8   1    4.71    0.85
  -1   8   1    6.41    0.89
   0  -8  -1    1.89    0.42
   0  -8  -1    1.38    1.07
   0  -8  -1    1.36    0.61
   0   8   1    1.45    0.58
   0   8   1    1.51    0.59
   0   8   1    1.97    0.47
  -1  -8  -1   32.20    3.11
  -1  -8  -1   35.97    2.92
  -1  -8  -1   27.59    2.66
   1   8   1   26.37    2.76
   1   8   1   35.58    2.87
   1   8   1   31.76    2.67
  -2  -8  -1   35.62    3.05
  -2  -8  -1   31.29    2.94
  -2  -8  -1   29.49    2.68
   2   8   1   31.45    2.92
   2   8   1   31.11    2.81
   2   8   1   33.06    2.71
  -3  -8  -1    2.39    0.77
  -3  -8  -1    0.90    0.87
  -3  -8  -1    1.13    0.35
   3   8   1    0.57    0.55
   3   8   1    2.90    0.82
   3   8   1    1.30    0.48
  -4  -8  -1    2.14    0.86
  -4  -8  -1    0.32    0.60
  -4  -8  -1    1.06    0.35
   4   8   1    0.97    0.59
   4   8   1    0.59    0.44
   4   8   1    0.09    0.67
  -5  -8  -1    0.95    0.77
  -5  -8  -1    1.12    0.36
   5   8   1    2.00    0.46
   5   8   1    0.57    0.58
   5   8   1    1.52    0.82
  -6  -8  -1    2.66    0.48
  -6  -8  -1    3.51    1.00
   6   8   1    1.63    0.90
   6   8   1    1.86    0.91
   6   8   1    2.55    0.57
  -7  -8  -1   18.97    2.35
  -7  -8  -1   20.66    2.01
   7   8   1   25.13    2.13
   7   8   1   27.90    2.60
  -8  -8  -1   12.11    1.68
   8   8   1   11.39    1.32
   8   8   1   10.20    1.74
  -9  -8  -1   -0.36    0.88
   9   8   1    0.43    0.80
   9   8   1    0.47    0.58
 -10  -8  -1    7.03    1.58
  10   8   1   10.05    1.33
 -11  -8  -1    0.02    0.98
   9  -9  -1    5.51    2.71
  -9   9   1    5.76    1.06
   8  -9  -1    0.48    2.27
  -8   9   1    0.12    0.53
   7  -9  -1    3.53    2.31
  -7   9   1    2.39    0.66
   6  -9  -1    4.68    2.33
  -6   9   1    3.85    0.71
   5  -9  -1   -0.53    1.74
  -5   9   1    0.65    0.58
   4  -9  -1    2.40    1.86
  -4   9   1    1.22    0.53
   3  -9  -1   18.20    2.70
   3  -9  -1   14.22    1.66
  -3   9   1   19.98    1.56
  -3   9   1   14.49    1.65
   2  -9  -1    5.72    1.79
   2  -9  -1    4.22    0.85
   2  -9  -1    4.40    0.83
  -2   9   1    5.04    0.86
  -2   9   1    3.48    0.75
   1  -9  -1    1.36    1.45
   1  -9  -1    1.16    0.46
  -1   9   1    1.57    0.52
   0  -9  -1   10.08    1.91
   0  -9  -1   13.86    1.48
   0   9   1   13.44    1.42
   0   9   1   10.32    1.27
  -1  -9  -1   10.35    1.32
  -1  -9  -1   10.32    1.63
   1   9   1    8.52    1.08
   1   9   1    9.33    1.28
  -2  -9  -1    0.71    0.41
  -2  -9  -1    0.39    0.92
   2   9   1    1.05    0.50
   2   9   1    2.94    0.81
  -3  -9  -1   52.94    4.54
  -3  -9  -1   43.25    4.50
   3   9   1   53.09    4.27
   3   9   1   54.52    4.54
  -4  -9  -1    3.31    0.59
  -4  -9  -1    3.96    1.10
   4   9   1    1.53    0.87
  -5  -9  -1   37.20    3.11
  -5  -9  -1   29.19    2.58
   5   9   1   28.59    3.01
   5   9   1   28.30    2.64
  -6  -9  -1   51.88    4.87
  -6  -9  -1   60.37    5.23
   6   9   1   63.04    5.32
   6   9   1   63.13    4.96
  -7  -9  -1   -0.01    0.89
   7   9   1    0.75    0.52
   7   9   1    0.68    0.90
  -8  -9  -1    0.55    0.95
   8   9   1    0.38    0.52
   8   9   1   -0.26    0.77
  -9  -9  -1    7.95    1.55
   9   9   1    9.06    1.26
   9   9   1    9.15    1.63
 -10  -9  -1    4.06    1.15
   8 -10  -1   -0.70    2.14
   7 -10  -1   10.19    2.85
  -7  10   1    8.52    1.24
   6 -10  -1    6.02    2.37
  -6  10   1    3.15    0.71
   5 -10  -1    9.90    2.52
  -5  10   1    9.41    1.23
   4 -10  -1   33.29    3.99
  -4  10   1   31.52    2.84
   3 -10  -1   -0.63    1.67
   3 -10  -1    0.04    0.60
  -3  10   1    0.08    0.49
   2 -10  -1    5.57    1.81
   2 -10  -1    5.44    1.18
  -2  10   1    4.19    0.85
  -2  10   1    4.98    0.93
   1 -10  -1    6.66    1.19
   1 -10  -1    6.24    1.82
  -1  10   1    6.84    1.07
  -1  10   1    7.27    1.01
   0 -10  -1   12.70    1.50
   0 -10  -1   17.91    2.49
   0 -10  -1   14.62    1.74
   0  10   1   17.38    1.72
   0  10   1   16.24    1.55
  -1 -10  -1    8.64    1.04
  -1 -10  -1   12.35    1.84
  -1 -10  -1    7.41    1.29
   1  10   1    8.95    1.32
   1  10   1    9.71    1.12
  -2 -10  -1    2.16    1.27
  -2 -10  -1    3.26    0.88
  -2 -10  -1    1.91    0.50
   2  10   1    3.06    0.62
   2  10   1    3.85    0.91
  -3 -10  -1    6.04    0.97
  -3 -10  -1    8.94    1.72
   3  10   1   11.58    1.48
   3  10   1    9.31    1.09
  -4 -10  -1   11.96    1.68
  -4 -10  -1   11.18    1.17
   4  10   1   11.61    1.26
   4  10   1   10.82    1.67
  -5 -10  -1   15.61    2.16
   5  10   1   16.74    2.11
   5  10   1   18.47    1.70
  -6 -10  -1   15.26    2.17
   6  10   1   19.63    2.22
   6  10   1   16.51    1.69
  -7 -10  -1    3.57    1.18
   7  10   1    4.58    1.24
   7  10   1    3.06    0.68
  -8 -10  -1    7.25    1.65
   8  10   1    8.17    1.17
   8  10   1    7.83    1.60
  -9 -10  -1   19.97    2.43
   7 -11  -1    3.42    2.36
  -7  11   1    3.04    0.72
   6 -11  -1   -1.22    1.99
  -6  11   1    0.41    0.60
   5 -11  -1    3.90    2.17
  -5  11   1    3.34    0.76
   4 -11  -1    4.07    2.16
  -4  11   1    4.07    0.75
   3 -11  -1    1.82    1.86
  -3  11   1    1.87    0.63
   2 -11  -1   25.46    3.41
  -2  11   1   28.61    2.51
  -2  11   1   27.73    2.57
   1 -11  -1   16.27    2.61
  -1  11   1   18.24    1.85
  -1  11   1   16.34    1.70
   0 -11  -1    0.50    1.50
   0  11   1   -0.11    0.50
   0  11   1   -0.15    0.59
  -1 -11  -1   54.69    5.41
  -1 -11  -1   62.32    5.69
   1  11   1   66.14    5.18
   1  11   1   64.84    5.42
  -2 -11  -1   16.73    2.43
   2  11   1   22.03    2.23
   2  11   1   19.57    1.89
  -3 -11  -1    8.15    1.68
   3  11   1    6.76    1.05
  -4 -11  -1    5.83    1.38
   4  11   1    4.94    1.15
   4  11   1    5.20    0.93
  -5 -11  -1   17.38    2.24
   5  11   1   16.33    1.71
   5  11   1   18.18    2.18
  -6 -11  -1    1.90    1.20
   6  11   1    2.47    0.64
   6  11   1    2.40    1.00
  -7 -11  -1   15.82    2.32
   7  11   1   20.55    2.29
   7  11   1   17.69    1.84
  -8 -11  -1    9.71    1.92
   8  11   1   10.23    1.71
   6 -12  -1   16.34    3.57
  -6  12   1   15.04    1.65
   5 -12  -1   -1.50    1.87
  -5  12   1    0.83    0.62
   4 -12  -1    1.12    1.96
  -4  12   1    1.72    0.62
   3 -12  -1    3.78    2.24
  -3  12   1    4.77    0.79
   2 -12  -1   11.71    2.48
  -2  12   1   11.21    1.35
   1 -12  -1    6.54    1.99
  -1  12   1    8.05    1.12
  -1  12   1    7.50    1.23
   0 -12  -1   20.62    2.84
   0  12   1   19.97    2.15
   0  12   1   19.03    1.92
  -1 -12  -1   19.53    2.89
   1  12   1   18.25    1.92
   1  12   1   21.71    2.22
  -2 -12  -1   15.96    2.31
   2  12   1   14.74    1.87
   2  12   1   13.98    1.54
  -3 -12  -1    3.46    1.51
   3  12   1    3.35    1.02
   3  12   1    4.33    0.77
  -4 -12  -1    1.64    1.33
   4  12   1    2.16    0.64
   4  12   1    3.36    1.04
  -5 -12  -1    4.28    1.44
   5  12   1    4.73    1.16
   5  12   1    4.59    0.82
  -6 -12  -1   11.86    1.95
   6  12   1    7.32    1.61
   6  12   1    7.61    1.14
  -7 -12  -1    1.13    1.19
   7  12   1    1.43    0.92
   4 -13  -1    0.83    2.21
  -4  13   1    0.34    0.59
   3 -13  -1    1.35    2.10
  -3  13   1    1.00    0.63
   2 -13  -1    3.48    2.01
  -2  13   1    3.37    0.78
   1 -13  -1   12.12    2.59
  -1  13   1   13.18    1.47
   0 -13  -1   17.09    2.75
   0  13   1   17.71    1.79
   0  13   1   16.36    2.00
  -1 -13  -1    1.29    1.58
   1  13   1    2.30    0.70
   1  13   1    1.62    0.89
  -2 -13  -1    3.52    1.77
   2  13   1    4.43    1.09
   2  13   1    2.91    0.74
  -3 -13  -1    6.46    1.78
   3  13   1    5.13    0.90
   3  13   1    8.44    1.51
  -4 -13  -1    1.67    1.47
   4  13   1    0.93    0.87
   4  13   1    1.35    0.62
  -5 -13  -1    1.55    1.37
   5  13   1    1.07    0.87
  -6 -13  -1    3.06    1.37
   6  13   1    3.53    1.07
   1 -14  -1   13.40    2.92
  -1  14   1   12.92    1.53
   0 -14  -1    3.08    1.89
   0  14   1    2.05    0.77
  -1 -14  -1    8.17    2.14
   1  14   1    7.52    1.22
  -2 -14  -1    1.72    1.70
   2  14   1    1.94    0.73
   2  14   1    3.18    0.98
  -3 -14  -1    1.15    1.52
   3  14   1    0.29    0.61
   3  14   1    0.09    0.82
   1  14  -2    5.03    1.21
   1  14  -2    2.91    0.81
  -1 -14   2    5.38    1.85
   0  14  -2    0.19    0.96
   0  14  -2    0.46    0.65
   0 -14   2    0.34    1.70
   5  13  -2    3.37    1.14
  -5 -13   2    2.66    1.41
   4  13  -2   -0.16    0.78
  -4 -13   2    0.90    1.24
   3  13  -2    9.19    1.58
  -3 -13   2    6.46    1.70
   2  13  -2    5.85    1.09
   2  13  -2    9.92    1.52
  -2 -13   2    7.41    1.75
   1  13  -2    2.41    0.93
   1  13  -2    1.80    0.67
  -1 -13   2    2.62    1.55
   0  13  -2    9.53    1.61
   0  13  -2   11.21    1.36
   0 -13   2   15.16    2.42
  -1  13  -2    0.36    0.61
  -1  13  -2    1.32    0.83
   1 -13   2   -0.37    1.76
  -2  13  -2    4.39    0.84
   2 -13   2    4.60    2.04
  -3  13  -2    3.53    0.76
   3 -13   2    5.43    2.18
  -4  13  -2    2.47    0.69
   4 -13   2    1.53    1.98
   7  12  -2    5.38    1.36
  -7 -12   2    2.78    1.34
   6  12  -2    0.69    0.88
  -6 -12   2    0.89    1.17
   5  12  -2    1.19    0.87
  -5 -12   2    0.15    1.05
   4  12  -2   10.02    1.28
   4  12  -2   12.66    1.76
  -4 -12   2   12.71    2.02
   3  12  -2    5.95    0.99
   3  12  -2    9.19    1.53
  -3 -12   2    7.17    1.67
   2  12  -2    6.59    1.01
   2  12  -2    7.87    1.45
  -2 -12   2    6.05    1.60
   1  12  -2    1.92    0.89
   1  12  -2    1.55    0.62
  -1 -12   2    1.40    1.45
   0  12  -2    5.08    1.12
   0 -12   2    3.86    1.63
  -1  12  -2   -0.48    0.64
  -1  12  -2    0.26    0.54
   1 -12   2   -0.77    1.59
  -2  12  -2   34.23    3.10
  -2  12  -2   30.75    2.83
   2 -12   2   30.02    3.68
  -3  12  -2    1.82    0.64
   3 -12   2    1.63    1.80
  -4  12  -2    2.84    0.70
   4 -12   2    3.05    2.13
  -5  12  -2    4.44    0.81
   5 -12   2    4.71    2.21
  -6  12  -2    1.48    0.62
   6 -12   2    1.08    2.01
   8  11  -2    5.52    1.34
  -8 -11   2    5.08    1.32
   7  11  -2    1.02    0.95
  -7 -11   2    0.48    1.10
   6  11  -2    0.26    0.86
  -6 -11   2    0.18    1.10
   5  11  -2    2.84    0.94
   5  11  -2    3.75    0.70
  -5 -11   2    4.62    1.25
   4  11  -2    9.75    1.11
   4  11  -2   10.98    1.68
  -4 -11   2    8.75    1.66
   3  11  -2    4.31    0.72
   3  11  -2    5.01    1.17
  -3 -11   2    2.84    1.19
   2  11  -2    6.28    0.92
   2  11  -2    4.75    1.11
   1  11  -2    0.42    0.73
   1  11  -2    1.45    0.56
  -1 -11   2    1.15    1.21
   0  11  -2   13.67    1.47
   0  11  -2   13.74    1.76
   0 -11   2   14.98    2.21
  -1  11  -2    9.04    1.37
  -1  11  -2    7.64    1.07
   1 -11   2    9.28    2.05
  -2  11  -2   40.50    3.40
  -2  11  -2   35.38    3.18
   2 -11   2   32.07    3.93
  -3  11  -2    4.82    0.81
   3 -11   2    2.96    1.75
  -4  11  -2    5.41    1.04
  -4  11  -2    4.98    0.81
   4 -11   2    2.55    2.05
  -5  11  -2    2.00    0.63
   5 -11   2    0.61    2.05
  -6  11  -2    1.92    0.65
   6 -11   2    3.59    2.33
  -7  11  -2    3.41    0.73
   7 -11   2    2.94    2.30
   9  10  -2    3.07    1.13
  -9 -10   2    4.25    1.18
   8  10  -2    0.18    0.89
  -8 -10   2    0.49    1.01
   7  10  -2    1.00    0.95
  -7 -10   2    0.59    0.92
   6  10  -2    6.05    1.49
   6  10  -2    7.51    0.89
  -6 -10   2    7.52    1.50
   5  10  -2    3.25    1.01
   5  10  -2    3.55    0.64
  -5 -10   2    1.29    1.02
   4  10  -2    0.36    0.41
   4  10  -2    1.27    0.94
  -4 -10   2    1.55    1.04
   3  10  -2    5.03    1.20
   3  10  -2    7.83    0.98
  -3 -10   2    7.47    1.65
  -3 -10   2   10.47    0.98
   2  10  -2    7.77    0.97
   2  10  -2    7.97    1.45
  -2 -10   2    8.02    0.98
  -2 -10   2    7.70    1.64
   1  10  -2   16.58    1.79
   1  10  -2   14.97    1.40
  -1 -10   2   14.24    1.98
  -1 -10   2   10.81    1.34
  -1 -10   2   14.74    1.74
   0  10  -2    7.33    1.23
   0  10  -2    5.06    0.92
   0 -10   2    6.93    1.23
   0 -10   2    5.97    1.57
  -1  10  -2    0.95    0.55
  -1  10  -2    2.74    0.80
   1 -10   2    0.66    1.26
   1 -10   2    1.69    0.83
  -2  10  -2    6.78    1.05
  -2  10  -2    8.64    1.23
   2 -10   2    6.29    1.44
   2 -10   2    7.42    1.95
  -3  10  -2   11.06    1.51
  -3  10  -2   14.49    1.42
   3 -10   2   16.24    2.63
  -4  10  -2    9.47    1.18
  -4  10  -2    7.04    1.12
   4 -10   2    5.84    2.04
  -5  10  -2    0.75    0.52
  -5  10  -2   -0.05    0.45
   5 -10   2   -0.52    1.76
  -6  10  -2    5.97    1.04
   6 -10   2    6.09    2.36
  -7  10  -2    0.32    0.57
   7 -10   2    0.39    2.21
  -8  10  -2    0.92    0.68
   8 -10   2    1.00    2.36
  10   9  -2    0.78    0.96
 -10  -9   2    1.54    1.08
   9   9  -2    0.71    0.92
  -9  -9   2   -0.11    0.97
  -8  -9   2    8.57    1.66
   7   9  -2   12.13    1.87
   7   9  -2   13.58    1.31
  -7  -9   2   12.64    1.81
   6   9  -2   -0.32    0.33
   6   9  -2   -0.26    0.76
  -6  -9   2    0.18    0.87
   5   9  -2    6.04    1.34
   5   9  -2    5.62    0.81
  -5  -9   2    9.43    1.45
   4   9  -2   17.35    1.71
   4   9  -2   17.59    2.20
  -4  -9   2   21.21    1.71
  -4  -9   2   21.08    2.16
   3   9  -2    4.27    0.75
   3   9  -2    4.75    1.12
  -3  -9   2    4.57    0.71
  -3  -9   2    5.50    1.25
   2   9  -2    3.26    0.56
   2   9  -2    1.84    0.86
  -2  -9   2    2.81    0.88
  -2  -9   2    4.59    0.66
  -2  -9   2    2.29    1.02
   1   9  -2    0.58    0.66
   1   9  -2    1.29    0.46
  -1  -9   2    0.65    0.67
  -1  -9   2    1.19    0.42
  -1  -9   2    0.01    0.91
   0   9  -2   16.86    1.59
   0   9  -2   17.10    1.88
   0  -9   2   17.26    1.87
   0  -9   2   15.91    2.13
  -1   9  -2   63.29    5.57
  -1   9  -2   71.48    5.40
   1  -9   2   60.01    5.60
   1  -9   2   65.63    5.83
  -2   9  -2    1.71    0.65
  -2   9  -2    1.20    0.58
   2  -9   2    2.77    0.93
   2  -9   2    3.59    1.46
  -3   9  -2   15.18    1.76
  -3   9  -2   18.12    1.67
   3  -9   2   17.19    2.04
   3  -9   2   19.51    2.71
  -4   9  -2    7.30    1.05
   4  -9   2   12.43    2.23
   4  -9   2    6.17    1.26
  -5   9  -2   18.06    1.89
  -5   9  -2   20.22    1.88
   5  -9   2   20.94    3.04
  -6   9  -2    7.14    1.08
  -6   9  -2    5.68    0.88
   6  -9   2    6.18    2.30
  -7   9  -2   12.84    1.47
   7  -9   2    8.34    2.55
  -8   9  -2    2.53    0.77
   8  -9   2    2.38    2.42
  -9   9  -2    6.20    1.04
   9  -9   2    6.84    2.77
  11   8  -2    0.82    0.95
 -11  -8   2    1.49    0.93
  10   8  -2   -0.47    0.96
 -10  -8   2    0.86    0.89
   9   8  -2    0.83    1.04
  -9  -8   2    1.85    0.91
   8   8  -2    3.34    0.65
   8   8  -2    4.90    1.28
  -8  -8   2    5.28    1.15
   7   8  -2    0.32    0.38
   7   8  -2    0.74    0.83
  -7  -8   2    0.32    0.85
   6   8  -2   32.09    3.04
   6   8  -2   32.88    3.45
  -6  -8   2   38.08    2.98
  -6  -8   2   41.11    3.43
   5   8  -2   16.52    2.33
   5   8  -2   19.23    1.79
  -5  -8   2   23.26    1.76
   4   8  -2   12.55    1.91
   4   8  -2   13.67    1.41
  -4  -8   2   17.28    1.79
  -4  -8   2   17.93    1.41
   3   8  -2    3.76    0.99
   3   8  -2    3.29    0.50
   3   8  -2    1.97    0.63
  -3  -8   2    2.99    0.92
  -3  -8   2    1.48    0.37
  -3  -8   2    2.05    0.79
   2   8  -2    1.46    0.41
   2   8  -2    0.86    0.51
   2   8  -2    0.93    0.71
  -2  -8   2    1.09    0.85
  -2  -8   2    1.61    0.40
  -2  -8   2    0.92    0.72
   1   8  -2    7.46    0.81
   1   8  -2    4.63    0.93
   1   8  -2    7.26    1.23
  -1  -8   2    6.35    1.24
  -1  -8   2    7.99    1.17
  -1  -8   2    4.90    0.77
   0   8  -2    0.28    0.61
   0   8  -2    0.90    0.54
   0   8  -2    0.34    0.40
   0  -8   2    1.18    0.37
   0  -8   2    0.44    0.92
   0  -8   2    0.40    0.60
  -1   8  -2    1.47    0.67
  -1   8  -2    2.51    0.67
  -1   8  -2    2.14    0.50
   1  -8   2    2.51    1.12
   1  -8   2    1.38    0.73
  -2   8  -2    1.48    0.62
  -2   8  -2    1.21    0.49
  -2   8  -2    1.76    0.56
   2  -8   2    2.54    0.82
   2  -8   2    2.72    1.35
  -3   8  -2   24.42    2.43
  -3   8  -2   22.25    2.44
   3  -8   2   33.36    3.11
   3  -8   2   29.47    2.66
  -4   8  -2   10.83    1.18
  -4   8  -2    7.90    1.14
   4  -8   2    7.89    1.29
   4  -8   2   11.12    2.13
  -5   8  -2   28.13    2.54
  -5   8  -2   28.32    2.49
   5  -8   2   28.90    3.63
   5  -8   2   26.35    2.63
  -6   8  -2   40.57    3.57
  -6   8  -2   40.08    3.53
   6  -8   2   43.68    4.65
  -7   8  -2   -0.03    0.58
  -7   8  -2    0.23    0.50
   7  -8   2    0.92    1.95
  -8   8  -2    2.51    0.76
   8  -8   2    1.36    2.25
  -9   8  -2    7.58    1.30
   9  -8   2    5.62    2.64
 -10   8  -2    3.66    0.92
  10  -8   2    6.34    2.97
  11   7  -2    0.33    0.86
 -11  -7   2   -0.24    0.87
  10   7  -2    3.59    1.24
 -10  -7   2    1.60    0.91
   9   7  -2    1.01    0.54
   9   7  -2    1.21    0.99
  -9  -7   2    2.01    0.97
   8   7  -2   -0.02    0.76
   8   7  -2   -0.16    0.40
  -8  -7   2    0.61    0.84
   7   7  -2   33.15    3.31
   7   7  -2   30.04    2.93
  -7  -7   2   36.75    2.88
  -7  -7   2   37.19    3.18
   6   7  -2  108.08    9.07
   6   7  -2  106.58    8.72
  -6  -7   2  101.56    8.66
  -6  -7   2  114.36    8.92
   5   7  -2   23.50    2.43
   5   7  -2   18.33    2.14
   5   7  -2   22.94    1.94
  -5  -7   2   23.54    2.24
  -5  -7   2   23.49    1.89
   4   7  -2    2.47    0.84
   4   7  -2    2.60    0.47
   4   7  -2    1.80    0.59
  -4  -7   2    1.39    0.79
  -4  -7   2    3.02    0.85
  -4  -7   2    1.43    0.31
   3   7  -2    8.28    0.86
   3   7  -2    7.57    1.37
   3   7  -2    8.07    1.03
  -3  -7   2    8.60    1.31
  -3  -7   2    8.99    1.29
  -3  -7   2    9.35    0.86
   2   7  -2    0.85    0.71
   2   7  -2   -0.16    0.31
   2   7  -2   -0.05    0.45
  -2  -7   2    0.17    0.28
  -2  -7   2    0.49    0.61
  -2  -7   2   -0.27    0.67
   1   7  -2   41.57    3.74
   1   7  -2   45.64    3.88
   1   7  -2   44.58    3.60
  -1  -7   2   42.57    3.62
  -1  -7   2   44.77    3.88
  -1  -7   2   43.73    3.84
   0   7  -2    1.27    0.51
   0   7  -2    0.46    0.58
   0   7  -2    0.40    0.37
   0  -7   2    0.58    0.57
   0  -7   2    1.07    0.36
   0  -7   2    0.13    0.88
  -1   7  -2   60.45    5.26
  -1   7  -2   59.12    5.22
  -1   7  -2   66.30    5.12
   1  -7   2   63.47    5.45
   1  -7   2   61.60    5.28
  -2   7  -2   48.57    4.17
  -2   7  -2   49.88    4.19
  -2   7  -2   49.42    4.06
  -2   7  -2   46.09    4.15
   2  -7   2   49.05    4.24
   2  -7   2   50.10    4.52
  -3   7  -2   23.23    2.05
  -3   7  -2   20.67    1.97
  -3   7  -2   19.19    2.06
  -3   7  -2   21.19    1.94
   3  -7   2   22.24    2.63
   3  -7   2   20.75    2.14
  -4   7  -2   43.83    3.91
  -4   7  -2   48.37    3.99
  -4   7  -2   45.70    3.84
  -4   7  -2   40.62    3.84
   4  -7   2   49.23    4.56
  -5   7  -2    2.08    0.61
  -5   7  -2    1.21    0.57
   5  -7   2    2.89    1.67
   5  -7   2    1.80    0.71
  -6   7  -2    3.15    0.67
  -6   7  -2    4.49    0.80
   6  -7   2    4.11    1.97
  -7   7  -2    2.66    0.70
  -7   7  -2    3.37    0.77
  -7   7  -2    3.11    0.65
   7  -7   2    1.86    2.02
  -8   7  -2    5.78    0.87
  -8   7  -2    4.03    0.94
   8  -7   2    3.63    2.42
  -9   7  -2   23.88    2.20
   9  -7   2   17.24    4.06
 -10   7  -2    0.52    0.62
  10  -7   2    0.47    2.30
 -11   7  -2   13.13    1.62
  11  -7   2   10.00    3.02
 -12  -6   2    0.56    0.89
  11   6  -2   11.15    1.69
 -11  -6   2    7.08    1.49
  10   6  -2    7.41    1.64
 -10  -6   2    7.73    1.42
   9   6  -2    8.55    1.14
   9   6  -2    8.18    1.65
  -9  -6   2    9.46    1.47
   8   6  -2   94.51    7.32
  -8  -6   2   85.98    7.22
  -8  -6   2   86.16    7.45
   7   6  -2   54.97    4.84
   7   6  -2   55.65    4.52
  -7  -6   2   52.57    4.43
  -7  -6   2   53.46    4.68
   6   6  -2    8.13    1.18
   6   6  -2   11.33    1.64
   6   6  -2    9.17    1.00
  -6  -6   2    9.64    0.93
  -6  -6   2   10.40    1.38
   5   6  -2    2.22    0.75
   5   6  -2    1.90    0.81
   5   6  -2    2.65    0.43
  -5  -6   2    2.15    0.73
  -5  -6   2    2.57    0.44
  -5  -6   2    3.48    0.93
   4   6  -2    0.75    0.29
   4   6  -2    0.23    0.48
   4   6  -2    0.52    0.68
  -4  -6   2    0.97    0.26
  -4  -6   2    1.16    0.67
  -4  -6   2    0.85    0.69
   3   6  -2    2.10    0.86
   3   6  -2    3.17    0.42
   3   6  -2    2.68    0.60
  -3  -6   2    2.75    0.42
  -3  -6   2    2.46    0.76
  -3  -6   2    3.63    0.84
   2   6  -2   72.47    5.88
   2   6  -2   71.64    6.02
   2   6  -2   71.76    5.74
  -2  -6   2   61.65    5.73
  -2  -6   2   70.69    6.00
  -2  -6   2   78.73    5.96
   1   6  -2   42.82    3.62
   1   6  -2   38.43    3.35
   1   6  -2   41.37    3.50
  -1  -6   2   40.09    3.37
  -1  -6   2   42.66    3.60
  -1  -6   2   40.28    3.58
   0   6  -2   86.65    6.70
   0   6  -2   77.59    6.81
   0   6  -2   83.62    6.88
   0  -6   2   80.68    6.92
   0  -6   2   82.23    6.87
   0  -6   2   84.79    6.72
  -1   6  -2   28.00    2.73
  -1   6  -2   31.08    2.71
  -1   6  -2   32.52    2.61
   1  -6   2   30.78    2.78
   1  -6   2   31.26    2.96
  -2   6  -2    3.26    0.63
  -2   6  -2    5.07    0.86
  -2   6  -2    3.60    0.78
  -2   6  -2    6.36    0.83
   2  -6   2    5.24    1.03
   2  -6   2    5.91    1.21
  -3   6  -2    7.95    0.94
  -3   6  -2    4.22    0.79
  -3   6  -2    7.20    0.94
  -3   6  -2    3.69    0.85
   3  -6   2    5.47    1.02
   3  -6   2    7.38    1.44
  -4   6  -2   40.90    3.53
  -4   6  -2   38.07    3.41
  -4   6  -2   43.68    3.38
  -4   6  -2   37.67    3.45
   4  -6   2   37.50    3.50
   4  -6   2   40.14    4.03
  -5   6  -2    0.69    0.51
  -5   6  -2    1.58    0.51
  -5   6  -2    3.51    0.71
  -5   6  -2    1.14    0.69
   5  -6   2    1.84    1.48
   5  -6   2    1.71    0.67
  -6   6  -2    0.37    0.53
  -6   6  -2    0.05    0.64
  -6   6  -2   -0.03    0.68
   6  -6   2    0.31    1.69
  -7   6  -2    0.54    0.46
  -7   6  -2    0.64    0.57
  -7   6  -2    1.44    0.78
   7  -6   2    0.44    1.78
  -8   6  -2   20.50    2.09
  -8   6  -2   22.11    2.36
   8  -6   2   19.59    3.67
  -9   6  -2    8.20    1.32
   9  -6   2   11.07    2.86
 -10   6  -2    3.18    0.79
  10  -6   2    2.34    2.63
 -11   6  -2    0.32    0.68
  11  -6   2   -1.89    2.23
 -12  -5   2    0.91    0.91
  11   5  -2    3.64    1.06
 -11  -5   2    8.02    1.22
 -11  -5   2    6.19    1.34
  10   5  -2    0.99    0.94
 -10  -5   2    0.73    0.85
   9   5  -2   28.46    2.83
  -9  -5   2   24.05    2.59
   8   5  -2   24.49    2.05
   8   5  -2   24.87    2.42
  -8  -5   2   20.16    1.87
  -8  -5   2   17.80    2.14
   7   5  -2   14.45    1.79
   7   5  -2   14.59    1.37
  -7  -5   2   12.02    1.58
  -7  -5   2   13.57    1.23
  -7  -5   2   13.87    2.57
   6   5  -2    2.34    0.77
   6   5  -2    5.76    1.16
  -6  -5   2    3.61    0.49
  -6  -5   2    4.00    0.90
  -6  -5   2    2.43    0.85
   5   5  -2   69.12    5.47
   5   5  -2   60.08    5.29
   5   5  -2   65.80    5.15
  -5  -5   2   66.85    5.33
  -5  -5   2   59.16    5.10
  -5  -5   2   58.33    5.43
   4   5  -2   42.94    3.84
   4   5  -2   45.42    4.02
   4   5  -2   44.42    3.69
  -4  -5   2   46.58    4.00
  -4  -5   2   47.57    3.89
  -4  -5   2   44.32    3.66
   3   5  -2    4.02    0.82
   3   5  -2    3.21    0.68
  -3  -5   2    2.85    0.43
  -3  -5   2    5.70    0.97
  -3  -5   2    4.24    0.78
   2   5  -2   10.86    1.11
   2   5  -2   13.17    1.27
  -2  -5   2   13.66    1.41
  -2  -5   2   13.39    1.12
   1   5  -2   57.42    4.67
   1   5  -2   56.59    4.80
   1   5  -2   66.18    4.91
  -1  -5   2   53.25    4.83
  -1  -5   2   55.23    4.68
   0   5  -2   21.98    2.41
   0   5  -2   27.33    2.24
   0   5  -2   29.12    2.36
   0  -5   2   22.42    2.41
   0  -5   2   31.14    2.26
   0  -5   2   26.68    2.45
  -1   5  -2   75.46    6.58
  -1   5  -2   80.69    6.60
  -1   5  -2   81.56    6.51
   1  -5   2   85.49    6.64
   1  -5   2   76.50    6.68
  -2   5  -2   30.87    2.77
  -2   5  -2   36.56    2.77
  -2   5  -2   26.33    2.63
  -2   5  -2   33.12    2.75
   2  -5   2   32.42    2.82
   2  -5   2   29.16    2.95
  -3   5  -2   24.21    2.20
  -3   5  -2   24.80    2.10
   3  -5   2   23.73    2.27
   3  -5   2   20.94    2.58
  -4   5  -2   29.91    3.00
  -4   5  -2   35.70    2.98
  -4   5  -2   35.07    2.97
  -4   5  -2   33.33    2.90
   4  -5   2   34.77    3.03
   4  -5   2   32.55    3.43
  -5   5  -2   11.73    1.42
  -5   5  -2   13.99    1.62
  -5   5  -2   16.78    1.49
  -5   5  -2   14.67    1.57
   5  -5   2   15.45    2.42
   5  -5   2   12.11    1.56
  -6   5  -2   39.46    3.49
  -6   5  -2   40.13    3.29
  -6   5  -2   37.63    3.34
  -6   5  -2   35.00    3.39
   6  -5   2   35.13    4.24
  -7   5  -2    0.38    0.90
  -7   5  -2    0.45    0.56
  -7   5  -2    0.31    0.46
  -7   5  -2   -0.84    0.72
   7  -5   2    0.91    1.90
  -8   5  -2   34.82    3.04
  -8   5  -2   32.09    3.05
  -8   5  -2   33.48    3.36
   8  -5   2   36.08    4.56
  -9   5  -2   17.64    1.94
  -9   5  -2   18.55    2.44
   9  -5   2   17.45    3.71
 -10   5  -2   21.50    2.74
 -10   5  -2   20.32    2.16
  10  -5   2   19.93    3.71
 -11   5  -2    5.87    2.19
 -11   5  -2    5.01    0.97
  11  -5   2    3.19    2.52
  12  -5   2    2.02    2.48
 -12  -4   2    9.38    1.46
 -11  -4   2   12.55    1.75
 -11  -4   2   14.31    1.69
  10   4  -2   15.23    1.91
 -10  -4   2   12.33    1.64
   9   4  -2   14.86    2.17
  -9  -4   2   17.48    2.03
  -9  -4   2   21.96    1.74
   8   4  -2    4.49    0.83
   8   4  -2    2.55    0.92
  -8  -4   2    3.43    0.95
  -8  -4   2    4.74    0.60
   7   4  -2    3.74    0.88
   7   4  -2    2.90    0.57
  -7  -4   2    2.48    0.83
  -7  -4   2    1.25    1.42
  -7  -4   2    3.54    0.88
   6   4  -2   46.42    4.74
   6   4  -2   58.34    4.51
  -6  -4   2   51.13    4.63
  -6  -4   2   53.62    5.27
  -6  -4   2   60.97    4.82
  -6  -4   2   55.26    4.44
   5   4  -2   28.22    2.66
   5   4  -2   30.69    2.53
  -5  -4   2   29.75    2.47
  -5  -4   2   31.34    2.73
  -5  -4   2   30.20    2.83
   4   4  -2   32.34    2.96
   4   4  -2   35.87    3.13
   4   4  -2   31.98    2.80
  -4  -4   2   32.94    2.76
  -4  -4   2   36.36    3.00
  -4  -4   2   35.13    3.10
   3   4  -2   82.02    6.62
   3   4  -2   78.09    6.48
   3   4  -2   81.36    6.36
  -3  -4   2   77.94    6.49
  -3  -4   2   79.68    6.60
  -3  -4   2   74.82    6.34
   2   4  -2   92.88    7.56
   2   4  -2   97.60    7.69
   2   4  -2   93.01    7.76
  -2  -4   2   99.37    7.78
  -2  -4   2   84.98    7.55
  -2  -4   2   97.80    7.69
   1   4  -2   56.08    4.68
   1   4  -2   54.95    4.57
   1   4  -2   55.60    4.46
  -1  -4   2   57.12    4.48
  -1  -4   2   57.91    4.62
  -1  -4   2   49.56    4.65
   0   4  -2   88.17    7.18
   0   4  -2   89.93    7.06
   0   4  -2   92.13    7.16
   0  -4   2   86.87    7.19
   0  -4   2   82.79    7.06
   0  -4   2   84.90    7.19
  -1   4  -2  170.33   14.08
  -1   4  -2  182.83   14.09
   1  -4   2  165.02   14.14
   1  -4   2  178.59   14.11
  -2   4  -2  112.69    8.59
  -2   4  -2  111.98    8.69
  -2   4  -2   92.80    8.63
   2  -4   2  112.24    8.81
   2  -4   2  101.72    8.69
  -3   4  -2   80.12    6.67
  -3   4  -2   79.19    6.71
  -3   4  -2   89.82    6.62
  -3   4  -2   77.37    6.67
   3  -4   2   76.48    6.67
   3  -4   2   83.10    6.92
  -4   4  -2   15.87    1.67
  -4   4  -2   19.76    1.71
  -4   4  -2   18.59    1.80
  -4   4  -2   16.95    1.77
   4  -4   2   16.17    1.79
   4  -4   2   17.96    2.37
  -5   4  -2    5.81    0.92
  -5   4  -2    3.45    0.86
  -5   4  -2    4.93    1.16
  -5   4  -2    2.84    0.65
   5  -4   2    5.29    1.00
   5  -4   2    3.89    1.50
  -6   4  -2   62.36    6.10
  -6   4  -2   78.07    6.24
  -6   4  -2   76.88    6.19
  -6   4  -2   73.38    6.30
   6  -4   2   80.20    6.84
  -7   4  -2    3.31    0.80
  -7   4  -2    5.67    1.18
  -7   4  -2    7.17    1.47
   7  -4   2    5.01    2.06
  -8   4  -2    6.19    1.34
  -8   4  -2    2.76    1.01
  -8   4  -2    5.50    0.90
   8  -4   2    6.45    2.30
  -9   4  -2   39.00    3.43
  -9   4  -2   37.01    3.44
  -9   4  -2   38.51    3.83
   9  -4   2   38.20    4.83
 -10   4  -2    9.45    1.42
 -10   4  -2   10.21    2.12
  10  -4   2   10.14    2.96
 -11   4  -2    0.75    0.71
 -11   4  -2    0.18    1.33
  11  -4   2    0.86    2.20
 -12   4  -2    3.19    0.92
  12  -4   2    4.95    2.74
 -12  -3   2   11.42    1.60
 -12  -3   2   11.38    2.47
 -12  -3   2   12.92    1.73
 -11  -3   2    8.76    1.36
 -11  -3   2    6.81    1.38
  10   3  -2    5.28    1.12
 -10  -3   2    4.33    1.14
 -10  -3   2    3.33    0.81
   9   3  -2    6.95    1.38
  -9  -3   2    5.26    0.76
  -9  -3   2    5.49    1.16
   8   3  -2   10.90    1.61
  -8  -3   2   10.16    2.28
  -8  -3   2   12.17    1.15
  -8  -3   2   10.42    1.48
   7   3  -2   19.85    1.98
   7   3  -2   22.94    2.24
  -7  -3   2   21.40    2.13
  -7  -3   2   20.18    2.96
  -7  -3   2   21.55    1.89
  -7  -3   2   22.40    2.25
   6   3  -2    5.10    0.75
   6   3  -2    3.38    0.85
  -6  -3   2    4.70    1.61
  -6  -3   2    5.79    0.63
  -6  -3   2    5.83    1.07
  -6  -3   2    5.62    0.97
   5   3  -2   65.98    5.98
   5   3  -2   69.27    5.79
  -5  -3   2   79.90    6.53
  -5  -3   2   68.07    5.74
  -5  -3   2   65.77    5.99
  -5  -3   2   79.29    5.90
   4   3  -2  112.49    9.04
   4   3  -2  117.41    9.15
   4   3  -2  102.49    9.22
  -4  -3   2  112.05    9.25
  -4  -3   2  115.90    9.16
   3   3  -2   92.74    7.77
   3   3  -2   93.20    7.98
   3   3  -2  102.41    7.93
  -3  -3   2  108.57    7.91
  -3  -3   2   92.60    7.97
  -3  -3   2   91.13    7.75
   2   3  -2   78.95    5.73
   2   3  -2   69.50    5.60
   2   3  -2   66.08    5.82
  -2  -3   2   66.34    5.59
  -2  -3   2   78.86    5.74
  -2  -3   2   58.74    5.77
   1   3  -2   76.16    5.96
   1   3  -2   61.31    6.02
  -1  -3   2   67.71    6.03
  -1  -3   2   84.26    5.87
  -1  -3   2   74.11    5.97
   0   3  -2   10.30    1.02
   0   3  -2   11.29    1.23
   0   3  -2    8.64    0.91
   0  -3   2    9.77    1.22
   0  -3   2   10.14    1.09
  -1   3  -2   14.22    1.30
   1  -3   2   15.42    1.41
   1  -3   2   10.57    1.43
  -2   3  -2   44.93    3.81
  -2   3  -2   41.16    3.79
  -2   3  -2   46.77    3.74
  -2   3  -2   43.64    3.83
   2  -3   2   43.39    3.92
   2  -3   2   52.50    3.86
  -3   3  -2   14.78    1.63
  -3   3  -2   13.84    1.46
  -3   3  -2   15.05    1.53
   3  -3   2   16.66    1.67
  -4   3  -2   13.27    1.57
  -4   3  -2   13.78    1.56
   4  -3   2   13.73    2.06
  -5   3  -2   36.10    3.32
  -5   3  -2   31.19    3.14
  -5   3  -2   40.13    3.35
   5  -3   2   40.83    3.91
  -6   3  -2   12.21    1.41
  -6   3  -2   14.02    1.40
  -6   3  -2   14.18    1.71
  -6   3  -2   13.25    1.66
   6  -3   2   15.38    2.62
  -7   3  -2   17.42    1.99
  -7   3  -2   18.76    1.81
  -7   3  -2   20.20    2.05
  -7   3  -2   16.27    1.79
   7  -3   2   18.33    3.10
  -8   3  -2    6.28    1.23
  -8   3  -2    4.90    0.91
  -8   3  -2    4.59    1.15
  -8   3  -2    4.92    0.90
   8  -3   2    4.66    2.26
  -9   3  -2    5.42    1.31
  -9   3  -2    8.45    1.48
  -9   3  -2    6.73    1.08
  -9   3  -2    8.76    1.27
   9  -3   2    6.15    2.38
 -10   3  -2    1.00    1.01
 -10   3  -2    0.21    0.75
  10  -3   2    0.34    2.01
 -11   3  -2    9.89    1.89
 -11   3  -2    9.30    1.47
  11  -3   2    8.34    2.78
 -12   3  -2   19.19    2.69
 -12   3  -2   17.30    2.03
  12  -3   2   18.68    4.13
 -13  -2   2    1.59    1.05
 -12  -2   2    9.10    2.16
 -12  -2   2    6.92    1.52
 -12  -2   2    9.99    1.40
 -11  -2   2    0.55    1.05
 -11  -2   2    1.09    0.69
 -10  -2   2    6.28    1.01
 -10  -2   2    5.20    1.26
   9   2  -2   10.75    1.53
  -9  -2   2    9.06    1.53
  -9  -2   2   10.87    1.26
  -9  -2   2    9.83    1.13
   8   2  -2    6.78    1.26
  -8  -2   2    6.12    0.79
  -8  -2   2    4.52    1.01
  -8  -2   2    6.51    1.18
  -8  -2   2    7.36    2.04
   7   2  -2    0.15    0.64
  -7  -2   2    0.73    0.74
  -7  -2   2   -0.74    1.25
  -7  -2   2    0.15    0.58
  -7  -2   2   -0.30    0.29
   6   2  -2   70.25    5.44
   6   2  -2   61.14    5.54
  -6  -2   2   68.57    6.19
  -6  -2   2   69.32    5.52
  -6  -2   2   61.18    5.56
  -6  -2   2   64.07    5.38
   5   2  -2   94.29    8.41
   5   2  -2   99.29    8.57
  -5  -2   2  110.35    9.05
  -5  -2   2   94.08    8.50
  -5  -2   2  117.98    8.60
  -5  -2   2  107.71    8.39
   4   2  -2   28.93    2.65
   4   2  -2   33.36    2.46
  -4  -2   2   27.36    3.25
  -4  -2   2   29.12    2.41
  -4  -2   2   28.05    2.60
  -4  -2   2   25.64    2.63
   3   2  -2    9.17    0.89
   3   2  -2    8.11    1.23
  -3  -2   2    9.89    1.18
  -3  -2   2   10.06    0.85
   2   2  -2    3.15    0.70
   2   2  -2    3.32    0.71
  -2  -2   2    1.87    0.65
  -2  -2   2    4.49    0.75
   1   2  -2    3.31    0.67
   1   2  -2    4.93    0.92
  -1  -2   2    5.19    0.90
  -1  -2   2    3.94    0.72
   0   2  -2    2.31    0.56
   0   2  -2    2.70    0.43
   0   2  -2    1.57    0.30
   0   2  -2    1.43    0.46
   0  -2   2    1.30    0.48
   0  -2   2    2.61    0.57
  -1   2  -2  149.30   11.80
   1  -2   2  143.71   11.80
  -2   2  -2  129.34   10.84
  -2   2  -2  144.16   10.88
   2  -2   2  144.47   10.93
   2  -2   2  127.36   10.88
   2  -2   2  125.79   10.85
  -3   2  -2    3.46    0.87
  -3   2  -2    2.98    0.67
  -3   2  -2    1.40    0.46
   3  -2   2    3.57    0.77
   3  -2   2    1.42    0.53
   3  -2   2    1.57    1.11
  -4   2  -2   33.92    3.45
  -4   2  -2   39.83    3.37
  -4   2  -2   39.60    3.48
   4  -2   2   43.56    3.45
   4  -2   2   39.74    3.49
   4  -2   2   42.85    3.89
  -5   2  -2    5.72    1.34
  -5   2  -2    8.45    0.99
  -5   2  -2    7.54    1.16
   5  -2   2    7.40    1.79
   5  -2   2   10.23    1.15
  -6   2  -2    4.55    1.02
  -6   2  -2    2.56    0.82
  -6   2  -2    2.20    0.56
  -6   2  -2    1.38    0.48
   6  -2   2    1.72    0.70
   6  -2   2    2.65    1.67
  -7   2  -2   30.55    2.65
  -7   2  -2   27.16    2.87
  -7   2  -2   30.20    2.98
  -7   2  -2   29.23    2.68
   7  -2   2   31.56    3.69
  -8   2  -2    5.07    1.32
  -8   2  -2    7.68    1.09
  -8   2  -2    7.54    1.33
   8  -2   2    9.37    2.45
  -9   2  -2    4.01    1.29
  -9   2  -2    1.90    0.96
  -9   2  -2    1.75    0.70
   9  -2   2    5.51    2.12
 -10   2  -2   -0.15    0.67
 -10   2  -2    0.39    1.11
  10  -2   2    0.66    2.06
 -11   2  -2   12.24    2.17
 -11   2  -2    8.58    1.57
  11  -2   2   10.95    2.92
 -12   2  -2    0.52    0.77
 -12   2  -2   -0.05    1.29
  12  -2   2   -2.95    1.87
 -13  -1   2    1.10    1.11
 -13  -1   2   -0.23    0.62
 -13  -1   2    0.48    1.44
 -12  -1   2   -0.42    1.36
 -12  -1   2    0.23    0.66
 -12  -1   2   -0.26    0.86
 -11  -1   2    5.88    1.31
 -11  -1   2    6.00    1.06
 -11  -1   2    3.12    1.47
 -10  -1   2    0.81    0.58
 -10  -1   2    0.98    0.93
  -9  -1   2   19.93    2.00
  -9  -1   2   20.01    2.18
  -9  -1   2   20.09    1.91
  -9  -1   2   21.88    2.19
   8   1  -2   13.49    1.52
  -8  -1   2   10.35    1.19
  -8  -1   2   11.26    2.31
  -8  -1   2   10.51    1.24
  -8  -1   2   10.73    1.49
  -8  -1   2   11.11    1.42
   7   1  -2    2.54    0.79
  -7  -1   2    2.21    1.44
  -7  -1   2    1.66    0.62
  -7  -1   2    1.32    0.44
   6   1  -2   28.05    2.63
  -6  -1   2   29.55    2.65
  -6  -1   2   27.32    2.48
  -6  -1   2   25.89    3.32
  -6  -1   2   31.07    2.66
   5   1  -2    1.86    0.67
  -5  -1   2    3.01    1.50
  -5  -1   2    2.51    0.62
  -5  -1   2    1.93    0.73
  -5  -1   2    2.20    0.46
   4   1  -2    7.31    1.12
  -4  -1   2    9.41    2.01
  -4  -1   2    8.20    0.88
  -4  -1   2    7.65    1.02
   3   1  -2    1.75    0.59
  -3  -1   2    2.59    1.58
  -3  -1   2    1.17    0.56
  -3  -1   2    1.57    0.36
  -3  -1   2    1.96    0.64
   2   1  -2   37.85    3.46
  -2  -1   2   40.03    3.46
  -2  -1   2   46.01    3.44
  -2  -1   2   40.20    3.33
  -1  -1   2  213.17   19.99
  -1  -1   2  179.36   24.13
   0   1  -2  127.06   10.42
   0  -1   2  133.11   10.43
  -1   1  -2   19.03    1.76
  -1   1  -2   19.86    1.78
  -1   1  -2   20.68    1.95
   1  -1   2   20.42    1.80
   1  -1   2   21.87    1.79
   1  -1   2   25.03    1.93
  -2   1  -2   58.39    4.47
  -2   1  -2   53.22    4.46
  -2   1  -2   53.27    4.56
   2  -1   2   51.44    4.54
   2  -1   2   55.98    4.58
   2  -1   2   53.57    4.48
  -3   1  -2   74.04    6.08
  -3   1  -2   79.84    6.15
  -3   1  -2   64.61    5.99
   3  -1   2   71.14    6.24
   3  -1   2   77.45    6.03
  -4   1  -2    3.87    0.61
  -4   1  -2    3.47    0.92
  -4   1  -2    3.03    0.90
   4  -1   2    2.34    0.63
   4  -1   2    2.05    1.27
  -5   1  -2    0.77    0.82
  -5   1  -2    0.37    0.38
  -5   1  -2    0.51    0.38
  -5   1  -2    0.72    0.81
   5  -1   2    0.85    1.32
   5  -1   2   -0.34    0.44
  -6   1  -2   60.49    5.64
  -6   1  -2   59.63    5.43
  -6   1  -2   72.57    5.42
   6  -1   2   68.89    5.47
   6  -1   2   62.32    6.02
  -7   1  -2    0.14    0.90
  -7   1  -2   -0.71    0.76
  -7   1  -2    0.51    0.40
  -7   1  -2    0.73    0.45
   7  -1   2    0.28    0.51
   7  -1   2    1.14    1.53
  -8   1  -2    8.17    1.06
  -8   1  -2    8.10    1.80
  -8   1  -2    9.19    1.19
  -8   1  -2    7.24    1.55
   8  -1   2   12.09    2.56
   8  -1   2    7.31    1.26
  -9   1  -2    7.31    1.19
  -9   1  -2   10.42    1.72
  -9   1  -2    9.10    2.05
   9  -1   2    9.02    2.43
 -10   1  -2   16.81    2.43
 -10   1  -2   12.55    2.03
  10  -1   2   13.78    2.87
 -11   1  -2    1.59    0.77
 -11   1  -2    0.35    1.26
 -12   1  -2   10.67    1.65
 -12   1  -2    9.88    1.76
 -12   1  -2   11.23    2.42
 -13   1  -2   -1.09    1.35
 -13   1  -2   -0.18    0.96
 -13   1  -2    1.15    0.81
 -13   0   2    5.84    1.33
 -13   0   2    2.82    0.84
 -13   0   2    2.22    1.49
 -12   0   2   -0.36    0.59
 -12   0   2    0.26    1.38
 -12   0   2    0.36    0.92
 -11   0   2    4.56    1.57
 -11   0   2    5.99    1.29
 -11   0   2    3.00    0.76
 -10   0   2   -0.13    0.51
 -10   0   2   -0.33    0.80
 -10   0   2   -0.13    1.11
  -9   0   2    0.64    0.50
  -9   0   2    0.32    0.55
  -9   0   2    0.08    0.37
   8   0  -2    5.60    2.14
  -8   0   2    5.71    0.92
  -8   0   2    5.32    0.96
  -8   0   2    4.74    0.78
  -8   0   2    4.77    1.55
   7   0  -2    6.09    2.26
   7   0  -2    4.72    0.99
  -7   0   2    5.26    0.76
  -7   0   2    5.54    1.61
  -7   0   2    4.30    0.81
  -7   0   2    5.98    0.93
   6   0  -2   18.04    3.09
   6   0  -2   19.89    1.88
  -6   0   2   18.28    1.73
  -6   0   2   16.63    1.82
  -6   0   2   21.03    2.64
  -6   0   2   19.95    1.71
   5   0  -2   59.44    4.97
   5   0  -2   66.07    5.84
  -5   0   2   68.82    4.93
  -5   0   2   53.46    4.96
  -5   0   2   61.57    5.60
  -5   0   2   51.28    4.84
   4   0  -2   29.65    2.45
   4   0  -2   23.87    3.30
  -4   0   2   25.24    2.34
  -4   0   2   24.67    3.11
  -4   0   2   29.46    2.31
   3   0  -2    0.68    0.49
   3   0  -2    1.46    1.68
  -3   0   2    0.27    1.53
  -3   0   2    0.68    0.35
  -3   0   2    0.59    0.42
   2   0  -2   96.70    8.38
  -2   0   2  101.87    8.38
  -2   0   2   97.69    7.93
   1   0  -2   77.94    6.02
   1   0  -2   74.28    5.67
   1   0  -2   59.54    5.72
  -1   0   2   72.32    5.98
   0   0  -2   78.86    6.23
   0   0  -2   75.75    6.16
   0   0   2   80.87    6.30
   0   0   2   72.10    6.22
  -1   0  -2   74.00    5.84
   1   0   2   68.96    5.86
  -2   0  -2   62.56    5.86
  -2   0  -2   70.13    5.75
   2   0   2   69.63    5.82
   2   0   2   74.39    5.86
   2   0   2   75.74    5.74
  -3   0  -2   42.52    3.55
  -3   0  -2   37.72    3.50
  -3   0  -2   38.51    3.31
   3   0   2   37.68    3.67
   3   0   2   42.25    3.35
  -4   0  -2    1.46    0.92
  -4   0  -2    0.08    0.38
  -4   0  -2    0.86    0.43
  -4   0  -2    0.86    0.82
   4   0   2    0.01    0.40
   4   0   2   -0.85    1.10
  -5   0  -2   52.30    4.21
  -5   0  -2   48.54    3.92
  -5   0  -2   47.03    4.18
  -5   0  -2   37.48    3.81
   5   0   2   55.03    4.44
   5   0   2   38.81    3.85
  -6   0  -2   20.97    2.07
  -6   0  -2   23.44    2.49
  -6   0  -2   23.61    1.99
   6   0   2   18.48    2.88
  -7   0  -2    4.22    1.27
  -7   0  -2    3.70    0.72
  -7   0  -2    5.15    1.33
  -7   0  -2    4.88    0.84
   7   0   2    5.79    0.96
   7   0   2    3.69    1.75
  -8   0  -2    3.21    0.72
  -8   0  -2    1.17    1.08
  -8   0  -2    3.22    0.61
  -8   0  -2    2.21    1.18
   8   0   2    2.65    0.72
   8   0   2    2.76    1.74
  -9   0  -2   24.41    2.93
  -9   0  -2   24.39    2.93
  -9   0  -2   24.66    2.47
   9   0   2   27.44    2.48
 -10   0  -2   16.90    1.95
 -10   0  -2   15.61    2.39
 -10   0  -2   17.80    2.58
 -11   0  -2    1.21    0.93
 -11   0  -2    0.02    1.35
 -12   0  -2    7.11    1.15
 -12   0  -2    5.73    1.95
 -12   0  -2    6.04    1.30
 -13   0  -2    1.86    1.57
 -13   0  -2    2.45    1.20
 -13   0  -2    1.06    0.90
 -13   1   2    0.30    0.93
 -12   1   2   -0.85    0.84
 -12   1   2    1.27    1.32
 -12   1   2    0.22    0.65
 -11   1   2   -0.65    1.31
 -11   1   2    0.09    0.60
  10  -1  -2    3.39    2.33
 -10   1   2    1.83    1.36
 -10   1   2    3.77    0.78
   9  -1  -2   31.69    4.44
  -9   1   2   30.47    3.02
  -9   1   2   34.47    2.90
   8  -1  -2   18.69    3.56
  -8   1   2   19.37    2.62
  -8   1   2   17.93    1.94
  -8   1   2   19.07    1.87
  -8   1   2   20.79    1.86
   7  -1  -2   11.14    2.66
  -7   1   2    6.75    1.09
  -7   1   2    9.77    1.10
  -7   1   2   10.54    1.22
  -7   1   2   11.14    1.90
   6  -1  -2    5.78    0.89
   6  -1  -2    4.64    1.94
  -6   1   2    4.61    1.45
  -6   1   2    4.94    0.80
  -6   1   2    6.13    0.82
   5  -1  -2   15.56    1.43
   5  -1  -2   12.39    2.70
  -5   1   2   14.16    1.37
  -5   1   2   13.18    1.34
  -5   1   2   13.82    2.28
  -5   1   2   13.30    1.40
   4  -1  -2    1.21    1.65
   4  -1  -2    2.52    0.52
  -4   1   2    2.59    0.53
  -4   1   2    2.65    0.63
  -4   1   2    2.20    0.46
  -4   1   2    3.32    1.48
   3  -1  -2   62.46    5.29
   3  -1  -2   66.10    5.93
  -3   1   2   72.25    5.28
  -3   1   2   56.96    5.29
  -3   1   2   68.20    5.77
   2  -1  -2  218.48   18.51
  -2   1   2  235.06   18.48
   1  -1  -2   88.62    7.23
  -1   1   2   89.42    6.93
  -1   1   2   84.98    7.16
  -1   1   2   82.20    6.94
   0  -1  -2   29.02    2.23
   0  -1  -2   25.57    2.42
   0  -1  -2   27.97    2.30
   0   1   2   26.07    2.37
   0   1   2   27.40    2.32
   0   1   2   27.57    2.23
  -1  -1  -2    7.15    0.94
  -1  -1  -2    5.42    0.58
   1   1   2    6.69    0.55
   1   1   2    4.24    0.62
   1   1   2    8.00    0.97
  -2  -1  -2   37.50    3.22
   2   1   2   34.22    2.94
  -3  -1  -2  336.09   28.26
  -3  -1  -2  239.86   23.06
  -3  -1  -2  320.25   26.69
   3   1   2  320.91   27.66
   3   1   2  238.33   23.18
  -4  -1  -2   -0.41    0.99
  -4  -1  -2    0.77    0.34
  -4  -1  -2    0.03    0.42
  -4  -1  -2    0.90    0.52
  -4  -1  -2   -0.55    0.79
   4   1   2    0.96    0.45
  -5  -1  -2    1.75    0.42
  -5  -1  -2    3.66    1.14
  -5  -1  -2    2.90    1.18
  -5  -1  -2    1.73    0.56
   5   1   2    1.86    0.50
  -6  -1  -2    0.76    0.53
  -6  -1  -2    1.18    1.00
  -6  -1  -2    0.80    0.37
  -6  -1  -2    1.34    0.59
  -6  -1  -2    0.23    1.03
   6   1   2    0.33    0.46
  -7  -1  -2    1.64    1.24
  -7  -1  -2    1.60    0.67
  -7  -1  -2    1.05    0.57
  -7  -1  -2    1.16    0.40
  -7  -1  -2    1.44    1.16
   7   1   2    0.37    0.48
  -8  -1  -2    0.61    0.40
  -8  -1  -2    0.46    1.16
  -8  -1  -2    1.53    0.68
  -8  -1  -2    0.80    0.67
  -8  -1  -2   -0.30    1.18
   8   1   2    1.25    0.60
  -9  -1  -2    8.24    1.90
  -9  -1  -2   10.01    2.31
  -9  -1  -2   10.05    1.40
   9   1   2   10.99    1.36
 -10  -1  -2   26.53    3.50
 -10  -1  -2   35.14    3.00
 -10  -1  -2   32.88    3.70
  10   1   2   29.78    2.95
 -11  -1  -2    0.63    1.36
 -11  -1  -2    0.38    0.90
 -12  -1  -2   15.65    2.71
 -12  -1  -2    9.70    1.81
 -13  -1  -2   -1.03    1.52
 -13  -1  -2   -0.32    1.00
 -13  -1  -2    1.14    0.76
 -12   2   2   26.04    3.36
 -12   2   2   25.16    2.45
  11  -2  -2    9.02    2.89
 -11   2   2    7.76    1.31
 -11   2   2   11.06    2.21
  10  -2  -2    1.18    2.24
 -10   2   2   -0.05    0.57
 -10   2   2    0.71    1.14
   9  -2  -2    8.66    2.73
  -9   2   2    6.02    1.07
  -9   2   2    3.44    1.40
   8  -2  -2   16.15    3.23
  -8   2   2   21.33    2.00
  -8   2   2   18.42    2.44
  -8   2   2   19.77    1.94
  -8   2   2   21.19    1.98
  -8   2   2   18.37    2.52
   7  -2  -2   46.92    5.02
  -7   2   2   52.85    4.27
  -7   2   2   44.19    4.00
  -7   2   2   44.54    3.93
  -7   2   2   48.09    4.01
  -7   2   2   40.97    4.48
   6  -2  -2   12.09    2.57
  -6   2   2    7.69    1.06
  -6   2   2   10.01    1.12
  -6   2   2   10.43    1.10
  -6   2   2    8.87    1.78
   5  -2  -2    1.45    1.65
  -5   2   2    0.69    0.46
  -5   2   2   -0.28    0.38
  -5   2   2    0.51    0.40
  -5   2   2    0.41    1.16
   4  -2  -2   54.21    4.83
  -4   2   2   43.83    3.97
  -4   2   2   47.02    3.98
  -4   2   2   51.70    4.50
   3  -2  -2  167.31   15.57
   3  -2  -2  199.92   15.18
  -3   2   2  172.16   15.46
  -3   2   2  212.25   15.18
   2  -2  -2  602.31   58.87
  -2   2   2  598.35   51.66
  -2   2   2  668.95   60.34
  -2   2   2  706.00   58.61
   1  -2  -2   54.32    4.55
   1  -2  -2   55.52    4.85
  -1   2   2   55.07    4.55
  -1   2   2   58.99    4.54
  -1   2   2   56.46    4.77
   0  -2  -2    3.43    0.51
   0  -2  -2    4.37    0.79
   0  -2  -2    5.24    0.83
   0  -2  -2    3.64    0.53
   0   2   2    3.83    0.55
   0   2   2    4.57    0.83
   1   2   2  142.48   11.45
  -2  -2  -2  323.52   26.69
  -2  -2  -2  329.10   33.00
  -2  -2  -2  373.82   34.41
   2   2   2  316.00   33.55
   2   2   2  319.88   26.82
   2   2   2  288.58   33.79
  -3  -2  -2  406.67   35.29
  -3  -2  -2  427.82   41.01
  -3  -2  -2  408.43   40.55
   3   2   2  497.76   42.55
   3   2   2  431.21   35.60
  -4  -2  -2   47.34    4.41
  -4  -2  -2   48.55    4.28
  -4  -2  -2   53.15    4.72
  -4  -2  -2   58.97    4.30
   4   2   2   53.12    4.32
  -5  -2  -2    5.87    0.95
  -5  -2  -2    4.21    0.65
  -5  -2  -2    5.87    1.46
  -5  -2  -2    6.35    0.82
   5   2   2    4.76    0.80
  -6  -2  -2    1.10    1.26
  -6  -2  -2    0.87    0.60
  -6  -2  -2    1.27    0.36
  -6  -2  -2    1.71    0.65
   6   2   2    0.93    0.46
  -7  -2  -2    3.94    0.84
  -7  -2  -2    3.46    0.60
  -7  -2  -2    4.80    0.91
  -7  -2  -2    3.46    1.44
  -7  -2  -2    4.16    1.26
   7   2   2    3.97    0.73
  -8  -2  -2   35.18    3.09
  -8  -2  -2   37.35    3.79
  -8  -2  -2   36.55    3.34
  -8  -2  -2   35.20    3.89
   8   2   2   35.72    3.19
  -9  -2  -2   11.29    1.22
  -9  -2  -2   11.31    2.40
  -9  -2  -2   13.97    2.42
   9   2   2   11.45    1.42
 -10  -2  -2    3.16    1.00
 -10  -2  -2    4.77    1.71
 -10  -2  -2    2.45    1.58
  10   2   2    1.75    0.72
 -11  -2  -2    0.16    1.56
 -11  -2  -2    0.52    0.88
  11   2   2    0.41    0.64
 -12  -2  -2   21.53    2.36
 -12  -2  -2   23.59    3.25
 -13  -2  -2   -0.24    0.64
 -13  -2  -2   -0.83    1.48
 -13  -2  -2   -1.13    0.84
  12  -3  -2    0.34    2.33
 -12   3   2    0.00    1.35
 -12   3   2    0.11    0.68
  11  -3  -2   30.97    4.65
 -11   3   2   31.13    3.54
 -11   3   2   32.88    2.92
  10  -3  -2   12.24    3.20
 -10   3   2    9.85    1.36
 -10   3   2   11.90    2.17
   9  -3  -2    1.74    2.19
  -9   3   2    1.08    1.18
  -9   3   2    0.12    0.56
  -9   3   2    0.85    0.62
   8  -3  -2   30.90    4.16
  -8   3   2   28.24    3.09
  -8   3   2   32.81    2.82
  -8   3   2   30.93    2.76
   7  -3  -2   50.89    5.42
  -7   3   2   47.56    4.54
  -7   3   2   42.06    4.08
  -7   3   2   48.32    4.04
  -7   3   2   53.34    4.24
  -7   3   2   44.65    4.01
   6  -3  -2    2.65    1.91
  -6   3   2    0.31    1.03
  -6   3   2    0.75    0.71
  -6   3   2   -0.06    0.41
  -6   3   2    1.94    0.58
  -6   3   2    1.28    0.44
   5  -3  -2  186.47   15.63
  -5   3   2  175.81   14.91
  -5   3   2  177.67   15.30
  -5   3   2  210.87   14.94
  -5   3   2  173.79   15.02
   4  -3  -2  156.40   13.74
  -4   3   2  176.28   13.22
  -4   3   2  156.88   13.54
   3  -3  -2   35.33    2.66
   3  -3  -2   27.47    3.30
  -3   3   2   28.30    2.97
  -3   3   2   29.91    2.63
   2  -3  -2  259.71   20.28
  -2   3   2  233.13   19.95
  -2   3   2  254.00   20.17
   1  -3  -2  203.05   16.55
  -1   3   2  204.02   16.49
   0  -3  -2   17.20    1.59
   0  -3  -2   18.21    1.82
   0  -3  -2   18.72    1.56
   0   3   2   19.01    1.60
   0   3   2   19.09    1.71
   0   3   2   16.57    1.56
  -1  -3  -2    1.00    0.31
  -1  -3  -2    0.65    0.45
  -1  -3  -2    0.56    0.54
   1   3   2    0.86    0.39
   1   3   2    0.86    0.45
   1   3   2    0.13    0.30
  -2  -3  -2  141.91   11.02
   2   3   2  131.16   11.00
  -3  -3  -2   20.11    1.79
  -3  -3  -2   17.17    1.54
  -3  -3  -2   15.68    1.57
   3   3   2   17.99    1.58
   3   3   2   19.83    1.79
  -4  -3  -2   11.11    1.06
  -4  -3  -2   10.35    1.29
  -4  -3  -2   12.03    1.10
   4   3   2   10.25    1.13
   4   3   2    8.93    1.31
   4   3   2   13.82    1.19
  -5  -3  -2   44.87    4.56
  -5  -3  -2   49.47    4.38
  -5  -3  -2   55.74    4.96
  -5  -3  -2   54.28    4.43
   5   3   2   60.97    4.46
   5   3   2   56.63    4.60
  -6  -3  -2   11.84    2.11
  -6  -3  -2    9.28    0.93
  -6  -3  -2    9.72    1.25
   6   3   2    7.68    1.04
  -7  -3  -2    5.57    1.03
  -7  -3  -2    6.93    0.91
  -7  -3  -2    8.41    1.88
  -7  -3  -2    5.02    0.71
   7   3   2    5.41    0.90
  -8  -3  -2   39.05    3.33
  -8  -3  -2   34.46    3.40
  -8  -3  -2   37.89    4.05
  -8  -3  -2   43.54    4.34
   8   3   2   44.22    3.47
  -9  -3  -2    8.81    1.01
  -9  -3  -2    9.66    2.27
  -9  -3  -2    7.76    1.27
  -9  -3  -2   10.82    2.34
   9   3   2   11.74    1.30
 -10  -3  -2   11.13    1.41
 -10  -3  -2   13.09    2.56
  10   3   2    7.72    1.31
 -11  -3  -2    0.66    1.65
 -11  -3  -2   -0.13    0.75
  11   3   2   -0.25    0.58
 -12  -3  -2   11.03    1.60
 -12  -3  -2   11.71    2.51
 -13  -3  -2    2.69    1.05
 -13  -3  -2    5.65    1.91
  12  -4  -2    1.55    2.52
  11  -4  -2   12.60    3.47
 -11   4   2   18.49    2.39
 -11   4   2   16.63    1.90
  10  -4  -2    1.09    2.35
 -10   4   2    2.28    0.72
 -10   4   2    3.11    1.32
   9  -4  -2   23.94    4.33
  -9   4   2   21.98    2.75
  -9   4   2   28.94    2.59
  -9   4   2   24.69    2.34
   8  -4  -2   19.09    3.41
  -8   4   2   16.89    2.06
  -8   4   2   14.57    1.62
  -8   4   2   16.58    1.66
   7  -4  -2   26.11    3.67
  -7   4   2   26.45    2.23
  -7   4   2   23.80    2.47
  -7   4   2   24.44    2.77
  -7   4   2   22.89    2.21
   6  -4  -2   18.27    3.09
  -6   4   2   18.12    2.18
  -6   4   2   18.07    1.84
  -6   4   2   19.97    1.82
  -6   4   2   17.21    1.65
   5  -4  -2   25.55    3.49
  -5   4   2   24.35    2.45
  -5   4   2   28.73    2.34
  -5   4   2   27.61    2.80
  -5   4   2   29.78    2.37
  -5   4   2   23.85    2.23
   4  -4  -2   77.07    7.05
  -4   4   2   78.72    6.35
  -4   4   2   76.53    6.65
   3  -4  -2   47.71    4.78
   3  -4  -2   52.18    4.15
  -3   4   2   49.10    4.41
  -3   4   2   49.26    4.12
   2  -4  -2  151.97   13.47
   2  -4  -2  182.83   13.86
  -2   4   2  164.19   13.46
  -2   4   2  172.33   13.68
   1  -4  -2    1.19    0.38
   1  -4  -2    0.52    0.33
   1  -4  -2   -0.50    0.90
  -1   4   2    0.98    0.39
  -1   4   2    0.72    0.30
  -1   4   2    0.64    0.67
   0  -4  -2    3.35    0.55
   0  -4  -2    3.39    0.93
   0   4   2    3.96    0.51
   0   4   2    3.33    0.74
  -1  -4  -2    2.70    0.36
  -1  -4  -2    0.64    0.43
  -1  -4  -2    2.61    0.64
   1   4   2    0.60    0.48
   1   4   2    2.79    0.56
   1   4   2    1.42    0.37
  -2  -4  -2   19.29    1.62
   2   4   2   20.61    1.67
   2   4   2   16.72    1.64
  -3  -4  -2   12.90    1.25
  -3  -4  -2   13.03    1.49
  -3  -4  -2   15.04    1.37
   3   4   2   12.99    1.50
   3   4   2   16.26    1.36
   3   4   2   13.34    1.28
  -4  -4  -2  301.61   25.53
   4   4   2  304.76   25.88
  -5  -4  -2   21.88    2.06
  -5  -4  -2   20.17    2.14
  -5  -4  -2   28.10    2.38
   5   4   2   26.10    2.15
   5   4   2   27.83    2.40
  -6  -4  -2   31.28    2.90
  -6  -4  -2   31.08    2.73
  -6  -4  -2   32.11    2.64
   6   4   2   30.45    2.90
   6   4   2   30.76    2.72
  -7  -4  -2   32.63    2.99
  -7  -4  -2   37.86    3.10
  -7  -4  -2   35.53    3.30
  -7  -4  -2   37.48    3.97
   7   4   2   35.81    3.10
  -8  -4  -2    0.77    1.48
  -8  -4  -2    1.85    0.41
   8   4   2    1.20    0.58
  -9  -4  -2    8.93    1.12
  -9  -4  -2    7.83    1.98
  -9  -4  -2    5.80    2.05
  -9  -4  -2    6.09    0.81
   9   4   2    6.56    1.13
 -10  -4  -2   15.53    1.68
 -10  -4  -2   11.82    2.79
  10   4   2   15.74    1.71
 -11  -4  -2    0.35    1.63
 -11  -4  -2    1.15    0.73
  11   4   2   -0.25    0.56
 -12  -4  -2    0.60    0.75
 -12  -4  -2   -0.84    1.69
  12   4   2    0.40    0.68
  12  -5  -2   -0.55    2.55
 -12   5   2    0.63    0.77
  11  -5  -2   -0.52    2.37
 -11   5   2    4.26    0.91
  10  -5  -2    3.01    2.54
 -10   5   2    2.44    0.81
 -10   5   2    3.12    1.32
   9  -5  -2   26.67    4.42
  -9   5   2   23.77    2.44
  -9   5   2   26.77    2.60
   8  -5  -2    7.00    2.68
  -8   5   2    2.82    0.78
  -8   5   2    4.36    0.88
  -8   5   2    3.03    0.71
   7  -5  -2   -0.32    2.00
  -7   5   2    1.14    0.38
  -7   5   2    0.46    0.57
  -7   5   2    0.68    0.59
   6  -5  -2   11.42    2.53
  -6   5   2    8.54    1.21
  -6   5   2    8.75    1.51
  -6   5   2    9.87    1.21
   5  -5  -2   17.15    2.97
  -5   5   2   20.82    2.24
  -5   5   2   21.16    1.92
   4  -5  -2  127.53    9.27
   4  -5  -2  111.06    9.87
  -4   5   2  108.81    9.52
  -4   5   2  107.38    9.25
   3  -5  -2    0.90    0.41
   3  -5  -2    0.23    1.31
  -3   5   2    1.21    0.76
  -3   5   2    0.12    0.38
   2  -5  -2    0.56    0.39
   2  -5  -2    0.21    1.11
  -2   5   2    0.61    0.40
  -2   5   2    0.58    0.71
   1  -5  -2  100.67    8.12
   1  -5  -2  102.99    8.12
   1  -5  -2   97.35    8.42
  -1   5   2  104.67    8.12
  -1   5   2   95.30    8.26
  -1   5   2   99.26    8.11
   0  -5  -2   63.05    5.03
   0  -5  -2   61.55    4.95
   0  -5  -2   60.09    5.21
   0   5   2   57.62    5.08
   0   5   2   61.17    5.02
   0   5   2   61.05    4.96
  -1  -5  -2    4.70    0.75
  -1  -5  -2    3.48    0.58
  -1  -5  -2    3.91    0.91
   1   5   2    3.51    0.63
   1   5   2    5.29    0.81
   1   5   2    2.97    0.66
  -2  -5  -2   11.02    0.97
  -2  -5  -2    8.86    1.18
  -2  -5  -2   12.04    1.20
   2   5   2    7.89    1.20
   2   5   2   10.19    1.01
  -3  -5  -2   84.42    7.37
  -3  -5  -2   88.31    7.27
  -3  -5  -2   93.09    7.47
   3   5   2   92.71    7.47
   3   5   2   93.69    7.30
   3   5   2   87.42    7.34
  -4  -5  -2   47.72    4.45
  -4  -5  -2   54.06    4.24
   4   5   2   58.38    4.28
   4   5   2   50.86    4.32
   4   5   2   46.93    4.45
  -5  -5  -2   45.96    3.84
  -5  -5  -2   43.68    3.73
  -5  -5  -2   46.14    4.00
   5   5   2   43.36    3.77
   5   5   2   48.24    3.89
   5   5   2   43.83    4.00
  -6  -5  -2   31.69    2.76
  -6  -5  -2   34.57    2.90
  -6  -5  -2   35.66    3.10
   6   5   2   29.94    2.87
   6   5   2   34.62    2.85
   6   5   2   30.96    3.06
  -7  -5  -2    0.74    1.40
  -7  -5  -2    0.93    0.33
  -7  -5  -2    1.51    0.64
   7   5   2    0.52    0.47
   7   5   2    0.11    0.69
  -8  -5  -2    5.42    1.84
  -8  -5  -2    5.10    0.68
   8   5   2    3.44    0.76
  -9  -5  -2   19.88    3.17
  -9  -5  -2   19.92    2.00
  -9  -5  -2   18.62    1.80
   9   5   2   20.34    2.00
 -10  -5  -2    4.83    1.86
 -10  -5  -2    4.78    1.09
  10   5   2    7.49    1.12
 -11  -5  -2   -0.11    1.55
 -11  -5  -2    0.27    0.66
  11   5   2    0.57    0.62
 -12  -5  -2    3.66    1.97
 -12  -5  -2    5.35    1.17
  12   5   2    5.32    1.11
  11  -6  -2    0.23    2.44
 -11   6   2   -0.33    0.67
  10  -6  -2   13.01    3.50
 -10   6   2    9.52    1.44
   9  -6  -2    1.56    2.50
  -9   6   2    2.86    0.78
   8  -6  -2   -0.08    2.22
  -8   6   2   -0.30    0.62
   7  -6  -2    1.30    2.25
  -7   6   2    0.22    0.59
   6  -6  -2    0.55    1.95
  -6   6   2    6.00    0.99
   5  -6  -2   33.21    4.02
  -5   6   2   32.04    2.80
  -5   6   2   31.62    3.10
   4  -6  -2   39.03    4.05
   4  -6  -2   40.89    3.25
  -4   6   2   35.98    3.49
  -4   6   2   36.73    3.24
   3  -6  -2   10.34    2.01
   3  -6  -2    8.08    0.92
  -3   6   2    5.79    0.91
  -3   6   2    6.88    1.14
   2  -6  -2   -0.77    1.07
   2  -6  -2   -0.03    0.35
   2  -6  -2   -0.18    0.35
  -2   6   2    0.06    0.68
  -2   6   2    0.06    0.38
   1  -6  -2    5.29    1.34
   1  -6  -2    4.47    0.75
   1  -6  -2    6.52    0.80
  -1   6   2    6.13    0.73
  -1   6   2    5.91    0.79
  -1   6   2    4.98    0.93
   0  -6  -2    4.02    1.03
   0  -6  -2    3.03    0.73
   0  -6  -2    4.24    0.61
   0   6   2    4.28    0.79
   0   6   2    2.88    0.68
   0   6   2    4.30    0.56
  -1  -6  -2   66.41    5.55
  -1  -6  -2   68.09    5.68
  -1  -6  -2   72.32    5.81
   1   6   2   67.23    5.56
   1   6   2   69.09    5.68
   1   6   2   66.90    5.66
  -2  -6  -2  101.54    8.42
  -2  -6  -2   96.05    8.24
  -2  -6  -2  104.21    8.43
   2   6   2  102.47    8.42
   2   6   2  102.82    8.33
   2   6   2  105.39    8.26
  -3  -6  -2    2.63    0.41
  -3  -6  -2    2.32    0.75
  -3  -6  -2    2.41    0.71
   3   6   2    2.22    0.58
   3   6   2    1.27    0.64
   3   6   2    3.05    0.48
  -4  -6  -2   11.98    1.22
  -4  -6  -2   14.46    1.57
   4   6   2   14.92    1.61
   4   6   2   11.50    1.36
   4   6   2   15.03    1.31
  -5  -6  -2    5.99    1.01
  -5  -6  -2    5.94    1.09
  -5  -6  -2    5.33    0.69
   5   6   2    6.16    0.81
   5   6   2    5.16    1.18
   5   6   2    5.75    0.89
  -6  -6  -2   11.62    1.37
  -6  -6  -2   12.40    1.51
  -6  -6  -2   10.71    1.05
   6   6   2    8.76    1.23
   6   6   2    9.97    1.17
   6   6   2   10.65    1.51
  -7  -6  -2    0.77    0.71
  -7  -6  -2    2.77    0.50
   7   6   2    2.63    0.61
   7   6   2    2.53    0.87
  -8  -6  -2   33.40    2.99
  -8  -6  -2   30.67    2.77
  -8  -6  -2   28.80    3.96
   8   6   2   35.63    2.93
  -9  -6  -2    0.50    0.71
   9   6   2    0.75    0.60
 -10  -6  -2    3.26    0.95
 -10  -6  -2    2.12    1.61
  10   6   2    2.39    0.75
 -11  -6  -2    1.97    1.78
 -11  -6  -2    2.10    0.89
  11   6   2    3.08    0.85
 -12  -6  -2   12.59    2.67
 -12  -6  -2    7.37    1.42
  12   6   2    5.57    1.14
  11  -7  -2   11.07    3.43
 -11   7   2   11.50    1.48
  10  -7  -2    3.74    2.77
 -10   7   2    2.76    0.76
   9  -7  -2    8.47    2.96
  -9   7   2    7.86    1.21
   8  -7  -2    9.35    3.00
  -8   7   2    7.04    1.16
   7  -7  -2   23.30    3.81
  -7   7   2   19.59    1.97
   6  -7  -2   35.86    4.51
  -6   7   2   35.42    3.10
   5  -7  -2    7.64    2.25
  -5   7   2    8.69    1.08
   4  -7  -2   18.62    2.87
   4  -7  -2   18.54    1.59
  -4   7   2   16.04    1.83
  -4   7   2   13.42    1.57
   3  -7  -2   11.84    2.19
   3  -7  -2   10.20    1.14
  -3   7   2   10.95    1.15
  -3   7   2    9.03    1.34
   2  -7  -2    8.59    1.81
   2  -7  -2    8.86    0.98
   2  -7  -2    8.31    0.98
  -2   7   2    8.89    1.16
  -2   7   2    7.44    0.86
  -2   7   2    9.12    1.02
   1  -7  -2    0.92    0.35
   1  -7  -2    2.04    1.17
  -1   7   2    0.52    0.62
  -1   7   2    1.26    0.44
   0  -7  -2    9.40    1.22
   0  -7  -2   11.73    1.14
   0  -7  -2   11.12    1.80
   0   7   2   12.27    1.33
   0   7   2   10.85    1.22
   0   7   2   12.79    1.15
  -1  -7  -2  124.23   10.29
  -1  -7  -2  138.53   10.59
  -1  -7  -2  119.71   10.44
   1   7   2  129.04   10.30
   1   7   2  138.81   10.44
   1   7   2  116.01   10.42
  -2  -7  -2    0.20    0.30
  -2  -7  -2    0.10    0.50
  -2  -7  -2    0.86    0.82
   2   7   2    0.08    0.52
   2   7   2   -0.14    0.45
   2   7   2    0.44    0.39
  -3  -7  -2    4.83    0.99
  -3  -7  -2    6.16    0.99
  -3  -7  -2    3.56    0.60
   3   7   2    4.71    0.73
   3   7   2    3.55    0.78
   3   7   2    5.44    1.06
  -4  -7  -2    6.02    0.98
  -4  -7  -2    3.03    0.81
  -4  -7  -2    5.27    0.63
   4   7   2    5.31    0.84
   4   7   2    4.01    0.92
   4   7   2    3.65    0.71
  -5  -7  -2    0.49    0.34
  -5  -7  -2   -0.27    0.51
  -5  -7  -2   -0.22    0.61
   5   7   2   -0.42    0.35
   5   7   2   -0.14    0.43
   5   7   2    0.50    0.73
  -6  -7  -2   37.84    3.61
  -6  -7  -2   36.26    3.39
   6   7   2   46.29    3.81
   6   7   2   44.01    3.49
  -7  -7  -2   50.56    4.06
   7   7   2   50.60    4.16
   7   7   2   48.14    4.42
   7   7   2   45.96    4.22
  -8  -7  -2    6.74    0.88
  -8  -7  -2    7.49    1.33
   8   7   2    7.96    1.09
  -9  -7  -2    9.63    1.50
   9   7   2    8.52    1.25
 -10  -7  -2    2.52    0.98
 -10  -7  -2    5.02    2.05
  10   7   2    2.08    0.74
 -11  -7  -2   -0.47    1.61
 -11  -7  -2    0.31    0.83
  11   7   2   -0.41    0.59
  10  -8  -2   -0.53    2.58
 -10   8   2    0.31    0.59
   9  -8  -2    1.33    2.40
  -9   8   2    0.44    0.59
   8  -8  -2   -0.09    2.33
  -8   8   2   -0.31    0.52
   7  -8  -2    4.64    2.61
  -7   8   2    5.65    0.96
   6  -8  -2   26.72    3.88
  -6   8   2   23.39    2.21
   5  -8  -2    0.79    1.95
  -5   8   2    2.04    0.58
   4  -8  -2    1.48    1.69
  -4   8   2    0.04    0.50
   3  -8  -2    0.57    0.44
   3  -8  -2   -0.36    1.48
  -3   8   2   -0.19    0.47
   2  -8  -2   17.83    2.45
   2  -8  -2   18.39    1.71
   2  -8  -2   19.39    1.69
  -2   8   2   19.15    1.70
  -2   8   2   15.42    1.60
  -2   8   2   17.38    1.91
   1  -8  -2    3.68    0.67
   1  -8  -2    4.29    1.42
   1  -8  -2    3.50    0.71
  -1   8   2    3.66    0.86
  -1   8   2    3.52    0.71
  -1   8   2    3.81    0.61
   0  -8  -2   66.95    5.61
   0  -8  -2   56.62    5.21
   0  -8  -2   61.70    5.12
   0   8   2   57.52    5.20
   0   8   2   65.38    5.11
   0   8   2   65.06    5.25
  -1  -8  -2   26.03    2.73
  -1  -8  -2   31.72    2.58
  -1  -8  -2   35.70    3.04
   1   8   2   27.11    2.73
   1   8   2   31.51    2.59
   1   8   2   30.43    2.72
  -2  -8  -2    5.42    1.20
  -2  -8  -2    4.86    0.67
  -2  -8  -2    5.47    1.01
   2   8   2    5.70    1.07
   2   8   2    4.56    0.79
   2   8   2    6.00    0.80
  -3  -8  -2   34.23    3.36
  -3  -8  -2   35.96    3.09
  -3  -8  -2   41.85    3.41
   3   8   2   36.56    3.13
   3   8   2   36.96    3.21
   3   8   2   36.47    3.38
  -4  -8  -2   15.70    1.40
  -4  -8  -2   13.52    1.74
  -4  -8  -2   17.12    1.84
   4   8   2   15.46    1.49
   4   8   2   14.56    1.82
   4   8   2   15.36    1.60
  -5  -8  -2    0.35    0.35
  -5  -8  -2    0.32    0.75
   5   8   2    0.55    0.43
   5   8   2   -0.33    0.50
   5   8   2    0.30    0.76
  -6  -8  -2    0.71    0.80
  -6  -8  -2    0.78    0.39
   6   8   2    0.90    0.65
   6   8   2    0.24    0.45
   6   8   2    0.69    0.84
  -7  -8  -2   12.40    1.55
  -7  -8  -2    9.52    1.06
   7   8   2    9.06    1.17
   7   8   2    8.85    1.58
  -8  -8  -2    3.00    0.98
   8   8   2    2.44    0.70
  -9  -8  -2    9.29    1.52
   9   8   2    7.40    1.20
 -10  -8  -2    1.72    1.00
  10   8   2    1.11    0.66
 -11  -8  -2    0.57    1.85
 -11  -8  -2    0.35    0.97
  11   8   2    0.45    0.64
   9  -9  -2    4.78    2.77
   8  -9  -2    2.66    2.40
  -8   9   2    2.81    0.68
   7  -9  -2   -0.48    2.13
  -7   9   2    2.18    0.67
   6  -9  -2    3.99    2.36
  -6   9   2    1.83    0.63
   5  -9  -2   22.97    3.62
  -5   9   2   22.77    2.14
   4  -9  -2    1.80    1.97
  -4   9   2    2.53    0.67
   3  -9  -2    2.36    1.73
  -3   9   2    3.93    0.69
   2  -9  -2    0.77    0.59
   2  -9  -2    2.16    1.51
  -2   9   2    1.35    0.53
   1  -9  -2   28.08    2.61
   1  -9  -2   29.02    2.70
   1  -9  -2   34.32    3.35
  -1   9   2   29.45    2.66
  -1   9   2   30.67    2.62
   0  -9  -2    1.45    1.26
   0  -9  -2    2.08    0.68
   0  -9  -2    1.12    0.39
   0   9   2    1.39    0.59
   0   9   2    1.09    0.50
  -1  -9  -2    4.52    1.03
  -1  -9  -2    6.14    1.41
  -1  -9  -2    4.73    0.78
   1   9   2    5.65    0.86
   1   9   2    5.70    1.05
  -2  -9  -2    1.72    1.04
  -2  -9  -2    0.29    0.60
  -2  -9  -2    1.24    0.40
   2   9   2    0.97    0.55
   2   9   2    0.90    0.51
   2   9   2    0.10    0.61
  -3  -9  -2   10.46    1.15
  -3  -9  -2   12.12    1.76
   3   9   2   12.52    1.26
  -4  -9  -2    7.87    1.35
  -4  -9  -2    7.20    0.88
   4   9   2    8.66    1.41
   4   9   2    8.36    1.03
  -5  -9  -2   22.59    2.20
  -5  -9  -2   28.23    2.67
   5   9   2   26.18    2.67
   5   9   2   26.23    2.31
  -6  -9  -2    0.09    0.34
  -6  -9  -2    0.10    0.86
   6   9   2   -0.29    0.45
   6   9   2    0.30    0.76
  -7  -9  -2    0.08    0.88
   7   9   2    0.21    0.50
   7   9   2    0.02    0.73
  -8  -9  -2    4.45    1.16
   8   9   2    4.14    0.82
  -9  -9  -2    0.23    0.95
   9   9   2    0.16    0.55
 -10  -9  -2   -0.39    0.93
  10   9   2   -0.40    0.54
   8 -10  -2    0.49    2.37
  -8  10   2   -0.25    0.57
   7 -10  -2   -0.76    2.13
  -7  10   2    0.24    0.55
   6 -10  -2   -0.93    2.17
  -6  10   2   -0.31    0.53
   5 -10  -2    3.36    2.11
  -5  10   2    4.65    0.78
   4 -10  -2    0.72    1.88
  -4  10   2    0.67    0.54
   3 -10  -2   16.53    3.27
  -3  10   2   21.69    1.97
   2 -10  -2    0.88    1.49
   2 -10  -2    2.27    0.73
  -2  10   2    2.03    0.58
   1 -10  -2    0.71    0.62
   1 -10  -2    0.85    1.45
  -1  10   2    0.89    0.57
  -1  10   2    0.10    0.51
   0 -10  -2    5.99    1.09
   0 -10  -2    5.75    1.67
   0  10   2    4.74    0.93
   0  10   2    6.85    1.09
  -1 -10  -2   40.26    3.93
  -1 -10  -2   40.91    3.63
   1  10   2   40.23    3.60
   1  10   2   37.97    3.40
  -2 -10  -2    0.29    0.41
  -2 -10  -2    0.97    0.65
  -2 -10  -2    0.17    1.14
   2  10   2    1.01    0.71
   2  10   2    0.53    0.50
  -3 -10  -2   14.06    1.53
  -3 -10  -2   17.46    2.19
   3  10   2   18.27    1.96
   3  10   2   17.16    1.63
  -4 -10  -2   15.55    2.06
  -4 -10  -2   12.10    1.38
   4  10   2   16.23    1.91
   4  10   2   15.93    1.52
  -5 -10  -2   -0.15    0.89
   5  10   2    0.89    0.83
   5  10   2   -0.07    0.49
  -6 -10  -2    6.30    1.35
   6  10   2    5.24    0.92
   6  10   2    5.43    1.18
  -7 -10  -2    2.58    1.11
   7  10   2    1.32    0.60
   7  10   2    2.70    1.02
  -8 -10  -2    0.07    1.00
   8  10   2    0.03    0.54
  -9 -10  -2    0.67    1.07
   9  10   2    0.19    0.62
   7 -11  -2    2.01    2.48
  -7  11   2    1.61    0.64
   6 -11  -2    0.37    2.12
  -6  11   2   -0.49    0.59
   5 -11  -2    0.74    1.99
  -5  11   2    2.70    0.68
   4 -11  -2   22.35    3.36
  -4  11   2   20.11    1.99
   3 -11  -2    3.16    2.06
  -3  11   2    3.42    0.71
   2 -11  -2    3.68    1.95
  -2  11   2    1.69    0.61
   1 -11  -2    6.20    1.96
  -1  11   2    7.76    1.09
   0 -11  -2    0.98    1.51
   0  11   2    2.88    0.80
   0  11   2    2.46    0.62
  -1 -11  -2    5.21    1.65
  -1 -11  -2    4.17    1.14
   1  11   2    6.50    1.21
   1  11   2    4.96    0.81
  -2 -11  -2    0.32    1.20
   2  11   2    0.98    0.56
   2  11   2    2.29    0.86
  -3 -11  -2   15.19    2.22
   3  11   2   15.90    1.69
   3  11   2   19.21    2.08
  -4 -11  -2    0.27    1.13
   4  11   2    0.51    0.52
   4  11   2   -0.08    0.75
  -5 -11  -2   15.43    2.27
   5  11   2   18.70    2.16
   5  11   2   17.97    1.76
  -6 -11  -2    3.45    1.23
   6  11   2    3.68    1.04
   6  11   2    3.29    0.70
  -7 -11  -2    0.97    1.08
   7  11   2    0.64    0.89
   7  11   2    0.39    0.55
  -8 -11  -2    9.30    1.83
  -9 -11  -2    0.11    1.10
   6 -12  -2    0.50    2.23
  -6  12   2    0.15    0.60
   5 -12  -2    3.90    2.27
  -5  12   2    6.06    1.07
   4 -12  -2    1.62    1.96
  -4  12   2    0.53    0.55
   3 -12  -2    1.99    2.16
  -3  12   2    3.29    0.73
   2 -12  -2   21.67    3.41
  -2  12   2   20.77    2.02
   1 -12  -2    9.91    2.43
  -1  12   2   12.21    1.38
   0 -12  -2    8.76    2.20
   0  12   2    9.39    1.21
  -1 -12  -2    2.65    1.64
   1  12   2    4.09    0.78
   1  12   2    4.67    1.02
  -2 -12  -2   12.13    2.21
   2  12   2   15.01    1.75
   2  12   2   10.20    1.38
  -3 -12  -2    3.54    1.46
   3  12   2    0.30    0.74
   3  12   2    0.64    0.57
  -4 -12  -2   -0.35    1.12
   4  12   2    0.97    0.82
   4  12   2   -0.09    0.50
  -5 -12  -2    1.97    1.28
   5  12   2    2.38    0.66
   5  12   2    4.01    1.04
  -6 -12  -2    1.15    1.25
   6  12   2    1.04    0.85
   6  12   2    0.51    0.55
  -7 -12  -2    4.87    1.51
   4 -13  -2    2.58    2.28
  -4  13   2    2.41    0.69
   3 -13  -2    1.65    2.22
  -3  13   2    2.03    0.67
   2 -13  -2    4.93    2.26
  -2  13   2    3.17    0.75
   1 -13  -2    1.41    1.81
  -1  13   2   -0.20    0.56
   0 -13  -2    1.10    1.78
   0  13   2    1.85    0.68
  -1 -13  -2    6.69    1.97
   1  13   2    6.33    1.10
  -2 -13  -2    1.17    1.63
   2  13   2   -0.06    0.59
  -3 -13  -2    7.23    1.93
   3  13   2    4.76    0.89
   3  13   2    6.87    1.36
  -4 -13  -2    5.60    1.70
   4  13   2    7.69    1.41
   4  13   2    4.63    0.87
  -5 -13  -2   -0.29    1.31
   5  13   2    0.92    0.59
  -6 -13  -2    0.86    1.29
  -2  14   2    0.17    0.60
   1 -14  -2    0.57    2.00
  -1  14   2    2.11    0.70
   0 -14  -2   17.06    2.87
   0  14   2   14.96    1.71
  -1 -14  -2   -1.50    1.54
   1  14   2    0.36    0.64
  -2 -14  -2    3.50    1.81
   2  14   2    3.21    0.82
  -3 -14  -2    3.97    1.90
   3  14   2    4.67    0.85
   5  13  -3    2.93    1.00
  -5 -13   3    7.81    1.64
   4  13  -3    0.29    0.78
  -4 -13   3   -0.35    1.25
   3  13  -3    3.98    1.12
  -3 -13   3    2.54    1.40
   2  13  -3    7.57    1.50
  -2 -13   3    5.59    1.69
   1  13  -3    6.56    1.04
   1  13  -3    4.88    1.22
  -1 -13   3    7.33    1.87
   0  13  -3   -0.66    0.54
   0  13  -3   -0.36    0.72
   0 -13   3    0.24    1.43
  -1  13  -3   30.50    2.97
  -1  13  -3   35.51    3.34
   1 -13   3   34.53    3.86
  -2  13  -3    0.10    0.60
   2 -13   3   -0.25    1.66
  -3  13  -3    0.33    0.56
   3 -13   3    0.89    1.76
  -4  13  -3   20.38    1.99
   4 -13   3   18.18    3.46
   7  12  -3    3.83    1.11
  -7 -12   3    1.69    1.21
   6  12  -3    4.00    1.07
  -6 -12   3    4.48    1.32
   5  12  -3    2.95    1.06
  -5 -12   3    2.66    1.23
   4  12  -3    0.19    0.83
  -4 -12   3    0.60    1.07
   3  12  -3   10.72    1.30
   3  12  -3   15.15    1.90
  -3 -12   3   13.05    1.98
   2  12  -3    8.23    1.09
   2  12  -3    8.04    1.55
  -2 -12   3    8.63    1.83
   1  12  -3    2.71    0.68
   1  12  -3    5.85    1.31
  -1 -12   3    2.12    1.37
   0  12  -3   13.93    1.75
   0  12  -3   10.62    1.32
   0 -12   3    9.63    2.09
  -1  12  -3    8.85    1.23
  -1  12  -3   12.20    1.60
   1 -12   3    8.00    2.03
  -2  12  -3    3.55    0.71
  -2  12  -3    2.76    0.92
   2 -12   3    4.24    1.83
  -3  12  -3    1.42    0.62
  -3  12  -3    3.22    0.89
   3 -12   3    1.89    1.93
  -4  12  -3    6.98    1.09
   4 -12   3    5.11    2.06
  -5  12  -3    0.72    0.59
   5 -12   3   -0.46    1.95
  -6  12  -3    5.75    0.93
   6 -12   3    4.93    2.45
   8  11  -3    3.90    1.13
  -8 -11   3    4.56    1.33
   7  11  -3    0.15    0.93
  -7 -11   3    0.54    0.96
   6  11  -3    0.21    0.78
  -6 -11   3    1.91    1.06
   5  11  -3    2.53    0.99
  -5 -11   3    1.73    1.15
   4  11  -3    7.96    1.58
  -4 -11   3    5.38    1.38
   3  11  -3   18.72    2.14
   3  11  -3   16.38    1.63
  -3 -11   3   16.88    2.23
   2  11  -3    3.51    1.01
   2  11  -3    3.87    0.68
  -2 -11   3    3.97    1.30
   1  11  -3   11.62    1.29
   1  11  -3   13.55    1.70
  -1 -11   3    9.38    1.89
   0  11  -3    2.93    0.90
   0  11  -3    1.72    0.57
   0 -11   3    1.46    1.31
  -1  11  -3    0.12    0.49
  -1  11  -3   -0.15    0.66
   1 -11   3    1.33    1.52
  -2  11  -3   25.62    2.62
  -2  11  -3   26.07    2.37
   2 -11   3   26.87    3.24
  -3  11  -3   22.17    2.16
  -3  11  -3   17.82    1.91
   3 -11   3   19.23    2.89
  -4  11  -3    0.09    0.61
  -4  11  -3   -0.22    0.51
   4 -11   3    0.53    1.68
  -5  11  -3    3.02    0.70
   5 -11   3    4.12    2.09
  -6  11  -3    2.55    0.66
   6 -11   3    2.40    2.05
  -7  11  -3    0.72    0.60
   7 -11   3    1.53    2.15
   9  10  -3   -0.03    0.95
  -9 -10   3    0.10    1.01
   8  10  -3    4.28    1.14
  -8 -10   3    4.14    1.15
   7  10  -3    1.10    0.85
  -7 -10   3    3.18    1.14
   6  10  -3    0.10    0.84
  -6 -10   3    1.26    1.02
   5  10  -3   20.65    2.38
   5  10  -3   19.50    1.75
  -5 -10   3   18.92    2.20
   4  10  -3   28.63    2.75
   4  10  -3   26.44    2.23
  -4 -10   3   21.87    2.64
   3  10  -3   29.90    2.84
   3  10  -3   25.56    2.33
  -3 -10   3   25.41    2.83
   2  10  -3    4.93    0.82
   2  10  -3    5.13    1.11
  -2 -10   3    6.46    1.38
   1  10  -3    2.12    0.53
   1  10  -3    2.22    0.84
  -1 -10   3    1.78    1.17
  -1 -10   3    1.60    0.79
   0  10  -3    1.66    0.62
   0  10  -3    6.23    0.83
   0  10  -3    2.87    0.92
   0 -10   3    6.57    1.49
   0 -10   3    4.25    1.04
  -1  10  -3   39.95    3.19
  -1  10  -3   32.51    3.27
  -1  10  -3   40.52    3.49
   1 -10   3   34.12    3.46
   1 -10   3   37.53    3.74
  -2  10  -3    8.56    1.14
   2 -10   3   10.30    2.26
   2 -10   3    9.50    1.61
  -3  10  -3    4.62    0.79
   3 -10   3    6.06    1.80
  -4  10  -3   18.92    1.89
  -4  10  -3   21.20    2.11
   4 -10   3   19.34    2.89
  -5  10  -3    0.43    0.59
  -5  10  -3    0.69    0.56
   5 -10   3   -1.49    1.73
  -6  10  -3    0.36    0.57
   6 -10   3    0.27    1.91
  -7  10  -3    6.76    1.11
   7 -10   3    4.57    2.19
  -8  10  -3    4.79    0.86
   8 -10   3    2.74    2.43
  10   9  -3   -0.25    0.89
 -10  -9   3   -0.59    0.90
   9   9  -3    0.95    0.99
  -9  -9   3    0.66    0.93
   8   9  -3    8.53    1.69
  -8  -9   3    9.32    1.50
   7   9  -3    1.35    0.98
  -7  -9   3    2.01    1.07
   6   9  -3   20.33    2.40
  -6  -9   3   18.94    2.16
   5   9  -3   15.69    2.04
   5   9  -3   14.88    1.39
   4   9  -3    6.18    1.42
  -4  -9   3    3.73    1.05
  -4  -9   3    3.16    0.61
   3   9  -3    0.90    0.83
   3   9  -3    0.29    0.40
  -3  -9   3    1.70    1.01
  -3  -9   3   -0.06    0.32
   2   9  -3    4.30    0.69
   2   9  -3    6.21    1.32
  -2  -9   3    4.97    1.15
  -2  -9   3    1.85    1.01
   1   9  -3    0.71    0.45
   1   9  -3    0.53    0.74
  -1  -9   3    1.02    0.73
  -1  -9   3    0.66    1.00
   0   9  -3    3.68    0.60
   0   9  -3    2.39    0.83
   0  -9   3    2.31    1.12
   0  -9   3    2.02    0.84
  -1   9  -3    1.95    0.57
  -1   9  -3    1.41    0.54
   1  -9   3    2.99    0.87
   1  -9   3    2.04    1.23
  -2   9  -3    1.94    0.55
  -2   9  -3    1.17    0.52
  -2   9  -3    0.81    0.65
   2  -9   3    0.71    0.84
   2  -9   3    1.75    1.30
  -3   9  -3    1.65    0.53
  -3   9  -3    1.99    0.75
   3  -9   3    1.30    1.55
   3  -9   3    0.85    0.95
  -4   9  -3    6.85    1.15
  -4   9  -3    6.54    1.01
   4  -9   3    6.71    1.37
   4  -9   3    7.09    1.94
  -5   9  -3   20.15    2.16
  -5   9  -3   25.11    2.13
   5  -9   3   20.97    3.11
  -6   9  -3    9.04    1.26
  -6   9  -3    8.33    1.20
   6  -9   3    8.28    2.28
  -7   9  -3    5.70    0.97
   7  -9   3    6.09    2.45
  -8   9  -3    0.98    0.72
   8  -9   3    0.05    2.02
  -9   9  -3    0.27    0.72
   9  -9   3    0.24    2.34
  10   8  -3    2.14    1.14
 -10  -8   3    0.80    0.84
   9   8  -3    3.42    1.08
  -9  -8   3    1.86    0.94
   8   8  -3   -0.35    0.75
  -8  -8   3   -0.36    0.77
   7   8  -3    6.04    1.33
  -7  -8   3    4.67    1.18
   6   8  -3   16.06    2.00
  -6  -8   3   11.02    1.63
   5   8  -3    2.70    0.39
   5   8  -3    2.02    0.93
  -5  -8   3    1.14    0.99
  -5  -8   3    0.75    0.29
   4   8  -3    0.72    0.88
   4   8  -3    2.12    0.39
  -4  -8   3    4.63    1.01
   3   8  -3    0.69    0.36
   3   8  -3    0.95    0.82
  -3  -8   3    1.63    0.86
  -3  -8   3    0.68    0.69
  -3  -8   3    0.90    0.34
   2   8  -3    5.12    0.76
   2   8  -3    4.39    0.66
  -2  -8   3    4.94    0.63
  -2  -8   3    2.98    0.90
  -2  -8   3    5.36    1.16
   1   8  -3   16.50    1.96
   1   8  -3   18.83    1.59
   1   8  -3   18.81    1.76
  -1  -8   3   15.05    1.89
  -1  -8   3   18.71    2.01
   0   8  -3    5.34    0.74
   0   8  -3    6.72    1.18
   0   8  -3    3.34    0.74
   0  -8   3    3.50    1.09
   0  -8   3    5.83    1.07
  -1   8  -3    6.86    1.08
  -1   8  -3   10.91    1.14
  -1   8  -3    9.56    1.05
  -1   8  -3   11.15    1.36
   1  -8   3    7.56    1.53
   1  -8   3    9.15    1.34
  -2   8  -3    5.50    1.07
  -2   8  -3    4.45    0.89
  -2   8  -3    6.04    0.86
   2  -8   3    6.42    1.14
   2  -8   3    6.17    1.44
  -3   8  -3    9.39    1.23
  -3   8  -3   14.84    1.36
   3  -8   3   10.26    1.67
   3  -8   3   11.06    2.17
  -4   8  -3    1.41    0.56
   4  -8   3    2.62    1.48
   4  -8   3    1.02    0.80
  -5   8  -3   15.57    1.63
  -5   8  -3   12.90    1.63
   5  -8   3   13.97    2.59
   5  -8   3   18.72    1.90
  -6   8  -3   -0.17    0.59
  -6   8  -3    0.61    0.61
   6  -8   3    1.34    1.89
  -7   8  -3    0.45    0.61
  -7   8  -3    0.47    0.58
   7  -8   3   -0.29    1.92
  -8   8  -3    0.87    0.61
   8  -8   3   -0.34    2.05
  -9   8  -3    7.29    1.26
   9  -8   3    7.35    2.63
 -10   8  -3    0.13    0.72
  10  -8   3   -0.35    2.46
  11   7  -3    0.27    0.96
 -11  -7   3   -0.23    0.84
  10   7  -3    3.73    1.15
 -10  -7   3    3.74    1.08
   9   7  -3   -0.47    0.83
  -9  -7   3    0.05    0.86
   8   7  -3    2.92    1.02
  -8  -7   3    1.24    0.95
   7   7  -3   18.78    1.68
   7   7  -3   18.69    2.27
   6   7  -3    2.75    0.45
   6   7  -3    3.38    1.01
  -6  -7   3    1.10    0.80
   5   7  -3   14.29    1.48
   5   7  -3   16.02    2.06
  -5  -7   3   20.09    1.87
  -5  -7   3   18.28    1.45
   4   7  -3    0.13    0.25
   4   7  -3    0.59    0.50
   4   7  -3   -0.29    0.78
  -4  -7   3    0.91    0.24
  -4  -7   3    1.04    0.75
  -4  -7   3    0.68    0.76
   3   7  -3    5.98    0.65
   3   7  -3    4.45    1.05
   3   7  -3    5.42    0.85
  -3  -7   3    8.33    1.14
  -3  -7   3    4.96    1.12
   2   7  -3   21.91    1.93
   2   7  -3   23.64    2.10
   2   7  -3   20.50    2.33
  -2  -7   3   21.43    2.27
  -2  -7   3   27.32    2.32
   1   7  -3    1.24    0.35
   1   7  -3    0.03    0.64
   1   7  -3    0.79    0.50
  -1  -7   3    1.49    0.84
  -1  -7   3   -0.07    0.62
   0   7  -3    1.16    0.41
   0   7  -3    2.00    0.75
   0   7  -3    1.07    0.49
   0  -7   3    1.29    0.67
   0  -7   3    1.08    0.81
  -1   7  -3   26.11    2.56
  -1   7  -3   26.18    2.67
   1  -7   3   28.59    2.73
   1  -7   3   37.55    2.95
  -2   7  -3    8.48    1.24
  -2   7  -3   12.74    1.14
  -2   7  -3    9.47    1.16
  -2   7  -3    9.75    1.17
   2  -7   3   10.01    1.43
   2  -7   3   11.21    1.64
  -3   7  -3   32.19    2.82
  -3   7  -3   29.49    2.79
  -3   7  -3   30.30    2.78
  -3   7  -3   31.45    2.72
   3  -7   3   33.05    3.26
   3  -7   3   30.97    2.95
  -4   7  -3   21.42    1.86
  -4   7  -3   20.35    1.88
  -4   7  -3   14.90    1.83
  -4   7  -3   18.26    1.74
   4  -7   3   20.76    2.52
   4  -7   3   17.00    1.95
  -5   7  -3    0.42    0.61
  -5   7  -3   -0.07    0.46
   5  -7   3    0.70    0.74
   5  -7   3   -1.47    1.39
  -6   7  -3    0.53    0.56
  -6   7  -3    0.02    0.62
   6  -7   3    0.24    0.75
   6  -7   3    0.48    1.73
  -7   7  -3   11.11    1.50
  -7   7  -3   12.67    1.39
   7  -7   3    5.10    2.23
  -8   7  -3    6.39    1.31
  -8   7  -3    4.15    0.85
   8  -7   3    4.23    2.20
  -9   7  -3    0.98    1.06
  -9   7  -3    3.30    0.78
   9  -7   3    1.15    2.14
 -10   7  -3    1.00    0.68
  10  -7   3   -1.71    2.30
 -11   7  -3   -0.08    0.63
  11   6  -3    0.24    0.90
 -11  -6   3    0.55    0.92
  10   6  -3   10.60    1.79
 -10  -6   3   11.73    1.34
 -10  -6   3    7.71    1.53
   9   6  -3    1.40    0.94
  -9  -6   3    1.97    0.96
   8   6  -3    1.90    0.87
  -8  -6   3    0.45    0.90
  -8  -6   3    2.64    0.45
   7   6  -3    3.56    1.05
   7   6  -3    3.42    0.65
   6   6  -3   20.20    1.85
  -6  -6   3   15.66    1.54
  -6  -6   3   20.15    1.90
   5   6  -3   13.86    1.42
   5   6  -3   10.02    1.72
   5   6  -3   12.23    1.17
  -5  -6   3   12.81    1.63
  -5  -6   3   16.83    1.58
  -5  -6   3   13.08    1.13
   4   6  -3   37.64    3.32
   4   6  -3   43.39    3.58
   4   6  -3   40.16    3.14
  -4  -6   3   36.13    3.11
  -4  -6   3   39.12    3.37
  -4  -6   3   33.98    3.48
   3   6  -3   33.29    3.04
   3   6  -3   30.92    2.82
   3   6  -3   32.02    2.63
  -3  -6   3   32.71    2.99
  -3  -6   3   29.73    2.62
  -3  -6   3   34.58    2.95
   2   6  -3    4.79    0.74
   2   6  -3    2.69    0.84
  -2  -6   3    5.26    0.95
  -2  -6   3    3.79    0.90
  -2  -6   3    4.61    0.55
   1   6  -3   23.25    1.97
   1   6  -3   22.46    1.81
   1   6  -3   17.05    2.10
  -1  -6   3   18.42    2.10
  -1  -6   3   25.32    2.12
   0   6  -3    9.26    0.93
   0   6  -3    8.95    1.04
   0  -6   3    8.52    1.25
  -1   6  -3   12.11    1.47
  -1   6  -3   11.64    1.32
  -1   6  -3   14.46    1.28
  -1   6  -3   14.74    1.43
   1  -6   3   13.10    1.54
   1  -6   3   13.57    1.63
  -2   6  -3   43.40    3.69
  -2   6  -3   36.48    3.67
  -2   6  -3   43.87    3.60
  -2   6  -3   44.18    3.74
   2  -6   3   45.58    3.81
   2  -6   3   47.01    3.98
  -3   6  -3   32.15    3.00
  -3   6  -3   31.94    2.88
  -3   6  -3   35.99    2.98
  -3   6  -3   34.89    2.99
   3  -6   3   35.89    3.40
   3  -6   3   32.78    3.04
  -4   6  -3    0.07    0.56
  -4   6  -3    1.35    0.59
  -4   6  -3    0.18    0.40
  -4   6  -3    0.96    0.49
   4  -6   3    0.61    1.22
   4  -6   3    1.16    0.66
  -5   6  -3   21.86    2.01
  -5   6  -3   18.43    2.01
  -5   6  -3   22.13    1.97
  -5   6  -3   21.75    2.07
   5  -6   3   20.71    2.84
   5  -6   3   18.83    2.14
  -6   6  -3   15.63    1.82
  -6   6  -3   18.60    1.95
  -6   6  -3   16.77    1.78
   6  -6   3   17.38    2.86
   6  -6   3   18.17    1.95
  -7   6  -3   43.85    4.18
  -7   6  -3   54.32    4.37
   7  -6   3   46.84    5.26
  -8   6  -3   34.76    3.51
  -8   6  -3   37.17    3.27
   8  -6   3   37.62    4.66
  -9   6  -3   29.41    2.85
  -9   6  -3   30.94    3.22
   9  -6   3   32.09    4.54
 -10   6  -3   13.52    2.15
 -10   6  -3    9.41    1.50
  10  -6   3   11.71    3.31
 -11   6  -3    0.04    0.69
  11  -6   3   -0.68    2.28
 -12  -5   3    0.90    0.97
  11   5  -3    0.68    0.93
 -11  -5   3    0.55    0.91
 -11  -5   3    0.90    0.69
 -10  -5   3    7.62    1.19
 -10  -5   3    7.99    1.47
   9   5  -3    2.45    0.96
  -9  -5   3    4.60    1.11
  -9  -5   3    2.90    0.63
   8   5  -3   52.97    4.66
  -8  -5   3   57.00    4.53
  -8  -5   3   45.96    4.22
   7   5  -3    9.81    1.75
   7   5  -3   11.67    1.25
  -7  -5   3   13.95    1.15
  -7  -5   3   13.52    2.75
   6   5  -3    7.04    1.06
   6   5  -3    4.74    0.68
   6   5  -3    2.89    0.97
  -6  -5   3    7.13    1.02
  -6  -5   3    5.38    0.58
  -6  -5   3    5.12    1.20
   5   5  -3   11.65    1.65
   5   5  -3   12.91    1.10
   5   5  -3   10.73    1.34
  -5  -5   3   14.12    1.40
  -5  -5   3   11.28    1.53
  -5  -5   3   10.94    1.03
   4   5  -3   57.92    5.11
   4   5  -3   64.35    5.32
   4   5  -3   63.95    5.47
  -4  -5   3   62.40    5.42
  -4  -5   3   68.61    5.32
   3   5  -3   10.55    0.98
   3   5  -3   13.30    1.22
   3   5  -3   10.05    1.51
  -3  -5   3   13.50    1.32
  -3  -5   3    9.42    1.43
   2   5  -3   12.07    0.96
   2   5  -3   11.45    1.17
  -2  -5   3    9.22    0.96
  -2  -5   3   10.81    1.29
   1   5  -3   83.43    6.89
   1   5  -3   82.92    7.02
  -1  -5   3   89.86    7.13
  -1  -5   3   86.62    7.07
   0   5  -3    6.55    0.75
   0   5  -3    5.92    1.06
   0   5  -3    6.54    0.82
   0  -5   3    7.93    1.11
   0  -5   3    6.67    1.16
  -1   5  -3   78.40    6.81
  -1   5  -3   89.79    6.80
  -1   5  -3   85.24    6.86
  -1   5  -3   74.63    6.69
   1  -5   3   80.65    6.89
   1  -5   3   88.26    6.88
  -2   5  -3   21.34    2.22
  -2   5  -3   29.05    2.41
  -2   5  -3   27.75    2.30
   2  -5   3   23.90    2.55
   2  -5   3   27.48    2.47
  -3   5  -3    9.90    1.29
  -3   5  -3   14.33    1.26
  -3   5  -3    9.70    1.18
  -3   5  -3   13.42    1.37
   3  -5   3   11.20    1.45
   3  -5   3   10.30    1.63
  -4   5  -3   31.04    2.83
  -4   5  -3   31.06    2.78
  -4   5  -3   32.28    2.76
  -4   5  -3   30.36    2.70
   4  -5   3   32.17    3.18
   4  -5   3   29.63    2.87
  -5   5  -3   24.32    2.37
  -5   5  -3   24.03    2.30
  -5   5  -3   23.98    2.25
  -5   5  -3   24.14    2.21
   5  -5   3   22.37    2.30
   5  -5   3   27.60    3.04
  -6   5  -3    6.80    1.24
  -6   5  -3    7.20    1.10
  -6   5  -3    5.31    1.11
  -6   5  -3    7.43    1.36
   6  -5   3    6.66    1.94
   6  -5   3    5.07    1.21
  -7   5  -3    9.37    1.50
  -7   5  -3   14.76    1.47
  -7   5  -3   10.76    1.78
   7  -5   3   11.70    2.58
  -8   5  -3   47.68    4.50
  -8   5  -3   53.90    4.82
  -8   5  -3   55.71    4.57
   8  -5   3   52.17    5.56
  -9   5  -3    6.54    1.53
  -9   5  -3    3.68    0.88
   9  -5   3    1.21    2.14
 -10   5  -3   12.29    1.51
 -10   5  -3    9.45    2.14
  10  -5   3    4.85    2.66
 -11   5  -3    9.80    2.26
 -11   5  -3    7.63    1.43
  11  -5   3   11.57    3.28
 -12   5  -3    1.61    0.79
 -12  -4   3    2.51    1.08
 -12  -4   3    4.90    0.95
  11   4  -3    0.12    0.81
 -11  -4   3    0.27    0.91
 -11  -4   3    0.86    0.68
  10   4  -3   -0.12    0.81
 -10  -4   3   -0.14    0.95
 -10  -4   3    1.31    0.63
   9   4  -3   63.47    5.29
  -9  -4   3   56.24    5.06
  -9  -4   3   56.85    4.86
  -9  -4   3   58.46    4.90
   8   4  -3    0.48    0.72
  -8  -4   3    1.35    0.90
  -8  -4   3    0.80    0.32
   7   4  -3   35.11    3.66
  -7  -4   3   38.53    3.29
  -7  -4   3   40.98    4.43
  -7  -4   3   41.46    3.83
  -7  -4   3   43.92    3.56
   6   4  -3   52.19    4.24
   6   4  -3   49.27    4.52
  -6  -4   3   46.27    5.09
  -6  -4   3   52.67    4.18
  -6  -4   3   54.94    4.55
  -6  -4   3   49.36    4.39
   5   4  -3   59.32    5.27
   5   4  -3   58.90    5.12
   5   4  -3   59.84    4.98
  -5  -4   3   63.56    5.28
  -5  -4   3   56.53    4.93
  -5  -4   3   69.40    5.16
   4   4  -3   15.31    1.73
   4   4  -3   21.15    2.01
   4   4  -3   19.89    1.54
  -4  -4   3   16.11    1.76
  -4  -4   3   18.53    1.88
   3   4  -3   40.88    3.44
   3   4  -3   34.26    3.57
  -3  -4   3   43.76    3.48
  -3  -4   3   42.43    3.59
   2   4  -3   79.14    7.70
   2   4  -3  102.13    7.64
  -2  -4   3  108.50    7.67
  -2  -4   3   83.09    7.70
   1   4  -3   31.62    3.33
   1   4  -3   39.83    3.24
   1   4  -3   41.32    3.10
  -1  -4   3   35.29    3.34
  -1  -4   3   41.77    3.31
   0   4  -3   63.84    5.16
   0   4  -3   67.93    5.21
   0   4  -3   67.33    5.35
   0   4  -3   60.52    5.24
   0  -4   3   62.77    5.33
   0  -4   3   59.81    5.28
  -1   4  -3   67.59    5.16
  -1   4  -3   65.89    5.07
  -1   4  -3   59.85    5.09
  -1   4  -3   55.73    5.01
   1  -4   3   64.66    5.18
   1  -4   3   55.88    5.13
  -2   4  -3    2.20    0.50
  -2   4  -3    1.72    0.58
  -2   4  -3    3.47    0.74
  -2   4  -3    1.87    0.50
   2  -4   3    2.63    0.83
   2  -4   3    1.25    0.74
  -3   4  -3  150.49   11.97
  -3   4  -3  138.34   11.94
  -3   4  -3  137.92   11.88
  -3   4  -3  145.39   11.98
   3  -4   3  154.41   12.14
   3  -4   3  157.07   12.02
  -4   4  -3   45.77    4.05
  -4   4  -3   39.76    3.91
  -4   4  -3   50.95    4.10
  -4   4  -3   51.35    4.01
   4  -4   3   48.36    4.10
   4  -4   3   46.38    4.37
  -5   4  -3   68.26    5.05
  -5   4  -3   60.47    5.14
  -5   4  -3   55.66    5.07
  -5   4  -3   61.00    4.96
   5  -4   3   50.21    5.06
   5  -4   3   64.74    5.48
  -6   4  -3   79.71    6.44
  -6   4  -3   71.15    6.51
  -6   4  -3   77.96    6.57
   6  -4   3   79.58    7.11
   6  -4   3   77.32    6.52
  -7   4  -3   46.54    4.20
  -7   4  -3   46.83    4.03
  -7   4  -3   43.96    4.23
  -7   4  -3   48.73    4.06
   7  -4   3   48.68    5.04
  -8   4  -3    0.03    1.02
  -8   4  -3    1.59    0.63
  -8   4  -3    0.74    0.78
  -8   4  -3    0.51    0.64
   8  -4   3    2.25    2.04
  -9   4  -3   27.52    3.09
  -9   4  -3   24.98    2.59
  -9   4  -3   31.24    2.70
   9  -4   3   26.75    4.08
 -10   4  -3   18.13    1.99
 -10   4  -3   17.92    2.60
  10  -4   3   16.62    3.62
 -11   4  -3    3.35    0.88
 -11   4  -3    4.22    1.53
  11  -4   3    7.93    2.75
 -12   4  -3    4.82    1.67
 -12   4  -3    2.03    0.85
  12  -4   3    1.23    2.35
 -12  -3   3    4.04    0.92
 -12  -3   3    2.56    1.10
  11   3  -3    4.61    1.17
 -11  -3   3    5.52    1.26
 -11  -3   3    4.83    0.95
  10   3  -3  106.43    8.47
 -10  -3   3   92.72    8.17
   9   3  -3   26.01    2.71
  -9  -3   3   25.38    2.29
  -9  -3   3   26.03    2.59
  -9  -3   3   25.61    2.39
   8   3  -3    3.09    0.91
  -8  -3   3    6.76    2.09
  -8  -3   3    6.69    0.90
  -8  -3   3    5.10    1.09
  -8  -3   3    4.73    0.70
   7   3  -3   14.30    1.74
  -7  -3   3   12.89    1.70
  -7  -3   3   13.67    1.31
  -7  -3   3   14.29    2.52
  -7  -3   3   15.47    1.67
   6   3  -3   42.05    3.86
  -6  -3   3   38.86    3.82
  -6  -3   3   43.66    3.55
  -6  -3   3   42.71    4.50
  -6  -3   3   46.92    3.74
   5   3  -3   28.21    2.72
  -5  -3   3   28.19    2.67
  -5  -3   3   25.73    3.37
  -5  -3   3   28.44    2.36
  -5  -3   3   30.19    2.57
   4   3  -3   40.82    3.34
   4   3  -3   35.68    3.02
   4   3  -3   36.56    3.20
  -4  -3   3   37.26    3.29
  -4  -3   3   37.17    3.22
  -4  -3   3   34.47    2.99
   3   3  -3   94.60    7.79
   3   3  -3   98.88    7.88
  -3  -3   3   87.65    7.86
  -3  -3   3   99.62    7.80
   2   3  -3  130.15   10.23
   2   3  -3  126.25   10.33
  -2  -3   3  132.10   10.25
  -2  -3   3  116.11   10.31
   1   3  -3   89.30    7.67
   1   3  -3   85.39    7.50
   1   3  -3  101.15    7.61
  -1  -3   3   97.73    7.61
   0   3  -3    0.13    0.46
   0   3  -3    0.72    0.29
   0   3  -3    0.35    0.29
   0   3  -3    0.59    0.66
   0  -3   3    0.69    0.64
   0  -3   3    0.52    0.50
  -1   3  -3    3.55    0.66
  -1   3  -3    4.92    1.01
  -1   3  -3    5.54    0.67
   1  -3   3    3.38    0.78
   1  -3   3    4.67    1.07
  -2   3  -3  135.58   11.22
  -2   3  -3  145.01   11.24
  -2   3  -3  135.54   11.27
   2  -3   3  147.95   11.30
   2  -3   3  129.14   11.28
  -3   3  -3  160.65   13.34
  -3   3  -3  159.14   13.32
  -3   3  -3  175.99   13.39
   3  -3   3  168.16   13.36
   3  -3   3  159.26   13.44
  -4   3  -3   62.78    4.78
  -4   3  -3   56.35    4.90
  -4   3  -3   54.39    4.81
   4  -3   3   50.82    4.86
   4  -3   3   60.53    4.84
   4  -3   3   58.10    5.10
  -5   3  -3   29.59    2.56
  -5   3  -3   24.46    2.44
  -5   3  -3   30.05    2.73
   5  -3   3   23.51    2.54
   5  -3   3   30.33    3.18
  -6   3  -3   11.94    1.24
  -6   3  -3    9.28    1.72
  -6   3  -3    9.99    1.37
   6  -3   3   12.28    2.34
  -7   3  -3    0.48    0.68
  -7   3  -3    0.28    0.39
  -7   3  -3    3.36    1.08
  -7   3  -3    0.26    0.46
   7  -3   3   -0.48    1.67
  -8   3  -3   94.51    8.05
  -8   3  -3   89.96    7.88
  -8   3  -3   98.65    8.08
   8  -3   3   95.50    8.72
  -9   3  -3    2.74    1.20
  -9   3  -3    1.37    0.75
  -9   3  -3    1.18    0.61
  -9   3  -3    2.23    0.93
   9  -3   3    0.98    1.95
 -10   3  -3   13.63    2.19
 -10   3  -3   10.04    1.57
  10  -3   3   16.11    3.26
 -11   3  -3    1.81    1.38
 -11   3  -3    0.79    0.80
  11  -3   3    0.17    2.14
 -12   3  -3    8.71    1.50
 -12   3  -3   10.42    2.37
  12  -3   3    5.86    2.77
 -12  -2   3    3.04    1.16
 -12  -2   3    1.78    1.58
 -12  -2   3    1.22    0.75
 -11  -2   3   39.00    3.84
 -11  -2   3   40.91    3.57
 -10  -2   3   14.15    1.99
 -10  -2   3   16.85    1.69
  -9  -2   3   47.89    4.12
  -9  -2   3   50.60    4.13
  -9  -2   3   46.72    4.35
   8   2  -3   -0.22    0.65
  -8  -2   3    0.60    0.93
  -8  -2   3    0.00    0.34
  -8  -2   3    0.50    0.52
  -8  -2   3    0.91    1.53
  -8  -2   3    0.54    0.65
   7   2  -3   19.77    1.97
  -7  -2   3   18.27    2.80
  -7  -2   3   21.71    2.03
  -7  -2   3   14.15    1.87
  -7  -2   3   17.53    1.69
  -7  -2   3   18.97    1.69
   6   2  -3    1.08    0.68
  -6  -2   3    0.43    0.35
  -6  -2   3    1.13    0.36
  -6  -2   3   -0.15    0.78
  -6  -2   3    0.27    1.39
  -6  -2   3    1.41    0.62
   5   2  -3   25.94    2.76
  -5  -2   3   34.42    3.55
  -5  -2   3   30.79    2.77
  -5  -2   3   30.97    2.52
  -4  -2   3  184.38   16.05
  -4  -2   3  199.03   15.60
  -4  -2   3  202.51   15.64
  -4  -2   3  183.11   15.44
   3   2  -3   21.24    2.25
   3   2  -3   22.09    2.14
  -3  -2   3   25.65    1.94
  -3  -2   3   27.23    2.22
  -3  -2   3   22.03    1.93
  -3  -2   3   22.69    2.18
   2   2  -3   56.07    4.22
   2   2  -3   45.49    4.29
  -2  -2   3   42.52    4.28
  -2  -2   3   57.96    4.23
   1   2  -3    5.73    1.16
   1   2  -3    9.23    0.98
  -1  -2   3    9.16    0.97
  -1  -2   3    6.44    1.12
   0   2  -3   66.03    5.14
   0   2  -3   60.34    5.17
   0  -2   3   65.03    5.15
   0  -2   3   62.59    5.19
  -1   2  -3   64.50    5.02
  -1   2  -3   62.14    5.02
  -1   2  -3   59.13    5.13
   1  -2   3   67.32    5.17
   1  -2   3   60.76    5.03
   1  -2   3   55.78    5.05
  -2   2  -3    0.98    0.77
  -2   2  -3    0.63    0.40
  -2   2  -3    1.56    0.50
   2  -2   3    0.39    0.49
   2  -2   3    0.55    0.56
   2  -2   3    1.03    0.74
  -3   2  -3  155.59   13.43
  -3   2  -3  159.83   13.38
  -3   2  -3  179.79   13.39
   3  -2   3  156.46   13.45
   3  -2   3  163.73   13.49
   3  -2   3  178.07   13.40
  -4   2  -3   75.84    6.21
  -4   2  -3   64.23    6.14
  -4   2  -3   81.71    6.32
   4  -2   3   78.15    6.46
  -5   2  -3  177.85   15.01
  -5   2  -3  178.31   15.10
  -5   2  -3  190.00   15.11
   5  -2   3  183.13   15.06
   5  -2   3  183.98   15.36
   5  -2   3  199.52   15.14
  -6   2  -3   47.11    3.87
  -6   2  -3   48.38    3.86
  -6   2  -3   45.86    4.13
  -6   2  -3   42.10    3.97
   6  -2   3   41.40    3.92
   6  -2   3   44.71    4.58
  -7   2  -3    1.01    0.69
  -7   2  -3    0.62    0.47
  -7   2  -3    0.49    0.41
  -7   2  -3    3.11    1.10
   7  -2   3   -0.61    1.40
   7  -2   3    0.10    0.54
  -8   2  -3   35.16    3.75
  -8   2  -3   40.94    3.41
  -8   2  -3   37.11    3.53
   8  -2   3   37.50    3.45
   8  -2   3   35.02    4.31
  -9   2  -3    4.23    1.42
  -9   2  -3    2.77    0.82
  -9   2  -3    4.82    1.13
   9  -2   3    1.42    1.82
 -10   2  -3    1.67    1.35
  10  -2   3    3.81    2.17
 -11   2  -3   14.17    1.77
 -11   2  -3   15.03    2.52
  11  -2   3   17.62    3.49
 -12   2  -3    7.09    1.78
 -12   2  -3    6.06    1.17
  12  -2   3    6.04    2.55
 -12  -1   3   21.46    2.51
 -12  -1   3   24.14    2.28
 -12  -1   3   22.97    3.12
 -11  -1   3    2.78    1.21
 -11  -1   3    2.50    0.71
 -10  -1   3   24.89    2.21
 -10  -1   3   20.56    2.44
   9   1  -3    6.33    1.27
  -9  -1   3    5.74    1.20
  -9  -1   3    9.17    0.97
  -9  -1   3    6.07    1.02
  -9  -1   3    6.60    1.35
   8   1  -3   22.33    2.33
  -8  -1   3   21.01    2.28
  -8  -1   3   21.13    2.07
  -8  -1   3   24.60    2.12
  -8  -1   3   22.28    3.19
  -8  -1   3   24.94    2.35
   7   1  -3   98.67    8.91
  -7  -1   3  113.71    8.92
  -7  -1   3  101.80    8.95
  -7  -1   3  124.57    8.77
  -7  -1   3  101.35    8.79
  -7  -1   3  104.77    9.60
   6   1  -3   94.23    7.03
  -6  -1   3   79.77    7.60
  -6  -1   3   76.13    6.81
  -6  -1   3   79.12    6.99
  -6  -1   3   89.25    6.87
  -6  -1   3   82.97    6.97
  -5  -1   3   67.65    5.35
  -5  -1   3   68.09    5.38
  -5  -1   3   67.05    5.50
  -5  -1   3   62.49    6.21
  -5  -1   3   60.65    5.50
  -4  -1   3  188.25   15.34
  -4  -1   3  199.61   15.19
  -4  -1   3  193.15   15.32
  -4  -1   3  179.82   15.76
  -4  -1   3  183.85   15.22
   3   1  -3   12.48    1.55
  -3  -1   3   16.20    1.31
  -3  -1   3   15.36    1.51
  -3  -1   3   15.86    1.50
  -3  -1   3   15.27    2.53
  -3  -1   3   13.70    1.27
  -2  -1   3   77.57    6.15
  -2  -1   3   78.09    6.32
  -2  -1   3   74.25    6.28
   1   1  -3   44.35    3.49
   1   1  -3   40.62    3.59
   1   1  -3   41.71    3.66
  -1  -1   3   42.67    3.60
  -1  -1   3   44.57    3.68
  -1  -1   3   46.07    3.49
   0   1  -3    0.26    0.20
   0   1  -3    0.25    0.60
   0   1  -3    0.74    0.38
   0  -1   3    0.47    0.58
   0  -1   3    0.45    0.25
   0  -1   3    0.63    0.41
  -1   1  -3  289.67   27.69
  -1   1  -3  267.38   22.84
  -1   1  -3  323.54   33.32
   1  -1   3  264.60   22.93
   1  -1   3  262.83   26.66
  -2   1  -3  150.31   11.65
  -2   1  -3  135.12   11.53
   2  -1   3  148.33   11.55
   2  -1   3  141.30   11.54
   2  -1   3  139.90   11.63
  -3   1  -3    1.25    0.81
  -3   1  -3    0.63    0.39
  -3   1  -3    0.41    0.41
   3  -1   3   -0.25    0.79
   3  -1   3    0.15    0.47
   3  -1   3    0.40    0.67
  -4   1  -3   13.37    1.33
  -4   1  -3   13.84    1.44
  -4   1  -3   13.60    1.82
   4  -1   3   11.95    1.92
   4  -1   3   12.19    1.62
   4  -1   3   14.28    1.41
  -5   1  -3   25.66    2.88
  -5   1  -3   28.91    2.71
  -5   1  -3   29.01    2.54
   5  -1   3   28.60    3.11
   5  -1   3   31.74    2.61
  -6   1  -3   50.66    4.62
  -6   1  -3   51.85    4.58
   6  -1   3   58.31    4.65
   6  -1   3   59.49    5.24
  -7   1  -3    7.12    1.05
  -7   1  -3   12.11    1.86
  -7   1  -3    8.41    1.03
  -7   1  -3    9.68    1.47
   7  -1   3   11.43    2.31
   7  -1   3    7.43    1.21
  -8   1  -3    0.96    0.86
  -8   1  -3   -0.03    0.41
  -8   1  -3    0.22    1.15
  -8   1  -3    0.16    0.43
   8  -1   3    0.62    1.65
   8  -1   3   -0.12    0.60
  -9   1  -3   25.33    3.08
  -9   1  -3   25.76    2.58
  -9   1  -3   28.96    2.92
   9  -1   3   24.80    2.58
   9  -1   3   30.41    3.76
 -10   1  -3    9.40    1.89
 -10   1  -3    7.74    1.63
  10  -1   3    5.04    2.17
 -11   1  -3    9.77    2.29
 -12   1  -3    4.52    1.03
 -12   1  -3    4.72    1.24
 -12   1  -3    2.52    1.58
 -13   1  -3    0.04    0.84
 -13   1  -3   -0.04    1.47
 -13   1  -3   -0.15    0.95
 -12   0   3    0.72    1.41
 -12   0   3   -0.28    0.53
 -12   0   3   -0.77    0.92
 -11   0   3   24.15    2.15
 -11   0   3   21.52    2.34
 -11   0   3   18.37    2.91
 -10   0   3    0.69    0.57
 -10   0   3    4.18    1.21
  -9   0   3    5.81    0.87
  -9   0   3    4.87    0.82
  -9   0   3    4.74    1.02
   8   0  -3    2.20    0.75
  -8   0   3    0.01    1.26
  -8   0   3    0.96    0.46
  -8   0   3    0.89    0.50
  -8   0   3    1.06    0.57
   7   0  -3    4.32    0.88
   7   0  -3    6.39    2.31
  -7   0   3    5.23    0.77
  -7   0   3    4.25    1.69
  -7   0   3    3.86    0.87
  -7   0   3    5.49    0.79
   6   0  -3  119.88    9.98
   6   0  -3   97.79    9.28
  -6   0   3  115.09    9.33
  -6   0   3  110.61    9.17
  -6   0   3  123.18    9.25
  -6   0   3  115.47    9.89
   5   0  -3   11.70    2.47
   5   0  -3    9.40    1.23
  -5   0   3   10.68    1.17
  -5   0   3    9.95    1.07
  -5   0   3   10.47    1.03
  -5   0   3    8.48    2.01
   4   0  -3    8.57    1.08
   4   0  -3    7.96    2.09
  -4   0   3    8.64    0.88
  -4   0   3    9.44    1.03
  -4   0   3    8.86    1.97
  -4   0   3    7.53    0.94
   3   0  -3    4.45    1.82
  -3   0   3    4.24    0.78
  -3   0   3    4.52    0.54
  -3   0   3    4.21    1.92
  -2   0   3  324.08   26.32
   1   0  -3   52.26    4.07
   1   0  -3   48.17    4.20
   1   0  -3   51.03    4.64
  -1   0   3   50.19    4.19
  -1   0   3   50.17    4.63
  -1   0   3   51.13    4.07
   0   0  -3  115.96    9.83
   0   0   3  121.74    9.84
   0   0   3  126.83    9.93
  -1   0  -3   23.28    2.29
   1   0   3   24.49    2.19
  -2   0  -3   14.01    1.19
  -2   0  -3   13.87    1.71
   2   0   3   13.97    1.63
  -3   0  -3   94.43    7.39
  -3   0  -3   81.36    7.53
   3   0   3   82.34    7.50
   3   0   3  104.21    7.52
  -4   0  -3    0.15    0.63
  -4   0  -3    0.87    0.91
  -4   0  -3   -0.36    0.33
   4   0   3   -0.15    0.44
   4   0   3   -0.19    1.04
  -5   0  -3   12.71    1.22
  -5   0  -3    7.13    1.43
  -5   0  -3   10.14    1.11
  -5   0  -3    8.90    1.47
   5   0   3    8.93    1.94
   5   0   3   12.74    1.24
  -6   0  -3   35.22    3.07
  -6   0  -3   30.80    2.95
  -6   0  -3   38.75    3.37
  -6   0  -3   37.65    3.30
   6   0   3   35.99    3.61
   6   0   3   30.29    3.01
  -7   0  -3    2.52    1.02
  -7   0  -3    2.68    1.19
  -7   0  -3    2.43    0.63
  -7   0  -3    3.13    0.55
   7   0   3    2.74    0.69
   7   0   3    2.40    1.57
  -8   0  -3    5.66    0.92
  -8   0  -3    4.46    0.78
  -8   0  -3    7.09    1.47
   8   0   3    7.20    1.86
   8   0   3    3.90    0.79
  -9   0  -3    9.18    1.70
  -9   0  -3    5.72    1.04
  -9   0  -3   10.96    2.16
   9   0   3    6.62    1.21
 -10   0  -3   16.23    2.63
 -10   0  -3   13.79    2.17
 -10   0  -3   13.74    1.81
  10   0   3   16.57    1.78
 -11   0  -3    2.25    1.56
 -11   0  -3    3.70    1.08
 -12   0  -3    4.84    1.20
 -12   0  -3    6.23    1.86
 -13   0  -3    1.80    0.86
 -13   0  -3    2.09    1.20
 -13   0  -3    1.53    1.60
 -12   1   3    3.65    1.75
 -12   1   3    4.44    0.88
 -12   1   3    5.32    1.33
 -11   1   3   -0.09    0.56
 -11   1   3    1.22    1.45
  10  -1  -3   -0.13    2.27
 -10   1   3    0.04    1.24
 -10   1   3   -0.17    0.52
   9  -1  -3    4.72    2.48
  -9   1   3    2.08    0.64
  -9   1   3    2.94    0.80
   8  -1  -3    1.99    2.19
  -8   1   3    2.32    0.71
  -8   1   3    1.28    1.38
  -8   1   3    1.83    0.53
  -8   1   3    1.88    0.56
   7  -1  -3   21.01    1.91
   7  -1  -3   18.53    3.18
  -7   1   3   17.27    2.62
  -7   1   3   18.25    1.80
  -7   1   3   18.77    1.77
  -7   1   3   17.99    1.88
   6  -1  -3    9.85    2.31
   6  -1  -3    7.30    1.10
  -6   1   3    9.52    2.01
  -6   1   3    8.82    1.01
  -6   1   3    8.40    1.09
  -6   1   3   10.22    1.01
   5  -1  -3   22.74    2.04
   5  -1  -3   24.23    3.19
  -5   1   3   18.68    2.00
  -5   1   3   22.58    1.96
  -5   1   3   21.97    2.83
  -5   1   3   24.82    2.07
   4  -1  -3  119.27    9.70
  -4   1   3  101.39    9.07
  -4   1   3  100.81    9.08
  -4   1   3  119.25    9.02
  -4   1   3  121.33    9.66
   3  -1  -3   12.67    2.45
   3  -1  -3    8.88    1.08
   3  -1  -3   10.36    1.13
  -3   1   3   12.20    1.14
  -3   1   3   10.32    2.18
  -3   1   3   11.71    1.07
   2  -1  -3  230.45   19.31
  -2   1   3  240.98   19.27
  -2   1   3  236.24   18.91
   1  -1  -3  136.57   10.67
   1  -1  -3  132.61   10.94
  -1   1   3  128.62   10.90
  -1   1   3  131.29   10.68
   0  -1  -3   -0.10    0.91
   0  -1  -3    0.27    0.27
   0  -1  -3    0.07    0.56
   0   1   3    0.78    0.53
   0   1   3   -0.09    0.75
   0   1   3    0.12    0.24
  -1  -1  -3  662.16   59.01
  -1  -1  -3  606.86   55.85
   1   1   3  622.47   56.19
  -2  -1  -3  468.92   41.68
  -2  -1  -3  583.05   50.27
  -2  -1  -3  522.51   46.58
   2   1   3  515.25   46.81
  -3  -1  -3  102.25    8.25
  -3  -1  -3  102.96    8.50
  -4  -1  -3    9.61    1.09
  -4  -1  -3   14.03    1.09
  -4  -1  -3   12.55    1.60
  -4  -1  -3   14.39    1.82
  -4  -1  -3   10.82    1.26
   4   1   3    8.05    1.20
  -5  -1  -3    2.19    1.12
  -5  -1  -3    3.11    1.03
  -5  -1  -3    3.06    0.59
  -5  -1  -3    3.29    0.68
  -5  -1  -3    2.62    0.56
   5   1   3    3.16    0.60
  -6  -1  -3    4.76    1.33
  -6  -1  -3    7.60    0.87
  -6  -1  -3    7.46    0.93
  -6  -1  -3    7.36    1.04
  -6  -1  -3    7.35    1.52
   6   1   3    7.98    1.01
  -7  -1  -3    4.47    0.89
  -7  -1  -3    2.68    1.22
  -7  -1  -3    5.62    1.34
  -7  -1  -3    4.72    0.70
  -7  -1  -3    4.41    0.83
   7   1   3    3.72    0.74
  -8  -1  -3   39.02    3.88
  -8  -1  -3   37.35    3.76
  -8  -1  -3   39.11    3.45
  -8  -1  -3   34.63    3.22
   8   1   3   38.14    3.34
  -9  -1  -3   -0.41    1.13
  -9  -1  -3   -0.37    0.98
  -9  -1  -3    0.69    0.71
   9   1   3   -0.05    0.57
 -10  -1  -3    3.67    1.52
 -10  -1  -3    5.45    1.12
 -11  -1  -3   38.15    4.16
 -11  -1  -3   40.21    3.50
  11   1   3   33.31    3.43
 -12  -1  -3    1.79    1.63
 -12  -1  -3    0.54    1.05
 -13  -1  -3    1.54    1.77
 -13  -1  -3    5.29    1.24
 -12   2   3    2.46    0.84
 -12   2   3    1.74    1.56
  11  -2  -3   25.44    4.28
 -11   2   3   22.84    2.17
 -11   2   3   19.61    2.84
  10  -2  -3    1.09    2.42
 -10   2   3    3.26    0.71
 -10   2   3    4.55    1.55
   9  -2  -3   21.21    3.59
  -9   2   3   15.77    1.93
  -9   2   3   19.32    1.82
  -9   2   3   19.82    2.54
   8  -2  -3    3.10    2.44
  -8   2   3    3.47    0.79
  -8   2   3    5.33    0.92
  -8   2   3    5.82    1.36
   7  -2  -3    8.21    2.45
  -7   2   3    8.99    1.10
  -7   2   3    8.37    1.07
  -7   2   3    8.41    1.11
  -7   2   3    8.64    1.95
   6  -2  -3   27.48    3.72
  -6   2   3   28.87    2.52
  -6   2   3   26.14    2.53
  -6   2   3   25.89    3.14
  -6   2   3   30.66    2.47
   5  -2  -3    3.01    1.87
   5  -2  -3    3.12    0.64
  -5   2   3    2.92    0.66
  -5   2   3    4.69    1.47
  -5   2   3    2.75    0.60
  -5   2   3    2.52    0.51
   4  -2  -3   49.09    3.94
   4  -2  -3   45.83    4.79
  -4   2   3   49.63    3.95
  -4   2   3   42.60    4.47
   3  -2  -3    4.01    0.66
   3  -2  -3    0.84    1.54
   3  -2  -3    2.01    0.41
  -3   2   3    2.64    1.41
  -3   2   3    2.35    0.46
  -3   2   3    3.67    0.52
   2  -2  -3  292.15   23.76
  -2   2   3  287.14   23.39
  -2   2   3  296.74   23.70
   1  -2  -3  212.26   17.02
   1  -2  -3  218.26   17.30
  -1   2   3  210.10   17.22
  -1   2   3  208.36   17.03
   0  -2  -3   31.88    2.86
   0  -2  -3   29.03    2.53
   0  -2  -3   31.31    2.70
   0   2   3   30.05    2.55
   0   2   3   32.99    2.68
   0   2   3   29.86    2.70
  -1  -2  -3   13.46    1.49
  -1  -2  -3   18.71    1.39
  -1  -2  -3   14.27    1.69
   1   2   3   13.07    1.71
   1   2   3   16.76    1.41
   1   2   3   16.49    1.39
  -2  -2  -3  296.92   26.51
  -2  -2  -3  314.50   33.50
  -2  -2  -3  399.43   35.84
   2   2   3  308.36   34.50
   2   2   3  326.98   26.75
  -3  -2  -3  175.99   14.38
  -4  -2  -3   92.88    7.63
  -4  -2  -3   88.34    7.66
  -4  -2  -3   98.02    7.34
  -4  -2  -3   83.44    7.35
  -4  -2  -3   92.67    7.50
   4   2   3   88.40    7.38
  -5  -2  -3    5.86    1.35
  -5  -2  -3    3.57    0.65
  -5  -2  -3    5.74    0.74
  -5  -2  -3    8.64    1.52
  -5  -2  -3    4.56    0.88
   5   2   3    4.62    0.72
  -6  -2  -3    0.87    0.34
  -6  -2  -3    2.07    0.64
  -6  -2  -3    1.60    0.52
  -6  -2  -3    0.79    1.08
  -6  -2  -3    0.81    1.12
   6   2   3    1.28    0.49
  -7  -2  -3    5.88    0.79
  -7  -2  -3    9.57    1.94
  -7  -2  -3    7.19    1.09
  -7  -2  -3    8.59    1.69
   7   2   3    5.08    0.97
  -8  -2  -3    4.18    0.92
  -8  -2  -3    4.42    1.59
  -8  -2  -3    3.44    0.61
  -8  -2  -3    3.22    0.84
  -8  -2  -3    3.58    1.43
   8   2   3    1.97    0.66
  -9  -2  -3   11.92    2.15
  -9  -2  -3   13.29    1.50
  -9  -2  -3    9.57    2.20
   9   2   3   10.52    1.41
 -10  -2  -3   10.79    2.15
 -10  -2  -3    5.27    1.77
 -10  -2  -3   10.56    1.39
 -11  -2  -3    0.74    0.83
 -11  -2  -3    0.93    1.45
  11   2   3    0.98    0.66
 -12  -2  -3   19.57    2.90
 -12  -2  -3   12.26    1.83
  12   2   3   17.45    1.91
 -13  -2  -3    0.79    1.69
 -13  -2  -3    0.87    0.96
  12  -3  -3    1.09    2.51
 -12   3   3    0.13    0.75
  11  -3  -3    1.75    2.43
 -11   3   3    1.36    1.42
 -11   3   3    1.95    0.80
  10  -3  -3   31.35    4.86
 -10   3   3   38.15    3.56
 -10   3   3   28.11    2.90
   9  -3  -3    0.37    2.27
  -9   3   3    0.62    0.61
  -9   3   3   -0.59    1.02
  -9   3   3   -0.15    0.52
   8  -3  -3   22.25    3.85
  -8   3   3   22.14    1.97
  -8   3   3   20.19    2.04
  -8   3   3   19.21    2.43
   7  -3  -3    9.50    2.74
  -7   3   3    6.94    1.52
  -7   3   3    8.06    1.80
  -7   3   3    7.24    0.98
  -7   3   3    6.78    0.99
  -7   3   3    7.48    1.06
   6  -3  -3    5.56    2.13
  -6   3   3    2.02    0.57
  -6   3   3    3.67    0.93
  -6   3   3    3.56    0.68
  -6   3   3    4.24    0.71
  -6   3   3    5.72    1.46
   5  -3  -3  117.58   10.00
  -5   3   3  115.30    9.68
  -5   3   3  111.15    9.19
  -5   3   3  104.77    9.21
  -5   3   3  111.19    9.32
  -5   3   3  121.84    9.27
   4  -3  -3    3.88    0.60
   4  -3  -3    1.71    1.79
  -4   3   3    2.98    0.56
  -4   3   3    2.19    1.17
   3  -3  -3  520.57   41.80
  -3   3   3  511.69   41.64
   2  -3  -3    1.09    0.39
   2  -3  -3    0.80    1.40
  -2   3   3    1.14    0.36
  -2   3   3    0.87    0.96
   1  -3  -3   62.80    5.62
   1  -3  -3   67.69    5.28
   1  -3  -3   68.04    5.29
   1  -3  -3   56.65    5.25
  -1   3   3   64.16    5.51
  -1   3   3   70.66    5.29
   0  -3  -3    6.20    1.18
   0  -3  -3    7.47    0.78
   0  -3  -3    4.22    1.02
   0  -3  -3    7.53    0.75
   0   3   3    6.95    0.77
   0   3   3    5.93    0.96
  -1  -3  -3    1.85    0.36
  -1  -3  -3    3.21    0.55
  -1  -3  -3    2.10    0.86
  -1  -3  -3    1.62    0.65
   1   3   3    1.97    0.39
   1   3   3    1.21    0.48
  -2  -3  -3  131.73   10.27
  -2  -3  -3  119.79   10.08
   2   3   3  123.23   10.05
  -3  -3  -3  321.96   34.02
  -3  -3  -3  293.70   24.61
  -3  -3  -3  365.10   35.00
   3   3   3  254.41   24.72
   3   3   3  369.69   35.86
   3   3   3  265.88   34.18
  -4  -3  -3   11.37    1.07
  -4  -3  -3   10.85    1.07
  -4  -3  -3    9.82    1.26
   4   3   3   12.65    1.14
   4   3   3    9.75    1.12
  -5  -3  -3    0.88    0.53
  -5  -3  -3    4.46    1.29
  -5  -3  -3    1.38    0.36
  -5  -3  -3    2.08    1.15
  -5  -3  -3    2.45    0.52
   5   3   3    0.50    0.44
  -6  -3  -3   11.59    1.18
  -6  -3  -3   10.44    2.01
  -6  -3  -3   11.61    1.39
  -6  -3  -3   10.94    1.10
  -6  -3  -3   12.62    2.06
   6   3   3   10.68    1.23
  -7  -3  -3   26.61    2.08
  -7  -3  -3   23.15    2.90
  -7  -3  -3   20.47    1.98
  -7  -3  -3   22.37    2.76
   7   3   3   19.68    2.09
  -8  -3  -3   24.10    2.10
  -8  -3  -3   23.99    2.99
  -8  -3  -3   20.71    2.20
  -8  -3  -3   22.16    3.08
   8   3   3   26.70    2.26
  -9  -3  -3   11.73    1.46
  -9  -3  -3    9.37    2.11
  -9  -3  -3   12.52    1.47
  -9  -3  -3   12.31    2.48
   9   3   3   15.32    1.53
 -10  -3  -3    1.00    0.78
 -10  -3  -3    0.71    1.60
  10   3   3    0.58    0.58
 -11  -3  -3    5.39    1.17
 -11  -3  -3    4.72    1.83
  11   3   3    4.79    0.97
 -12  -3  -3    7.88    1.42
 -12  -3  -3    6.88    1.90
  12   3   3   11.77    1.50
 -13  -3  -3   -1.24    1.48
 -13  -3  -3    0.49    1.26
  12  -4  -3   -1.54    2.37
 -12   4   3    1.07    0.79
  11  -4  -3    2.34    2.55
 -11   4   3    2.67    0.81
  10  -4  -3    3.11    2.50
 -10   4   3    4.97    1.46
 -10   4   3    4.51    0.90
   9  -4  -3   -0.65    2.23
  -9   4   3    0.46    0.65
  -9   4   3    0.83    1.13
   8  -4  -3    6.94    2.67
  -8   4   3    7.75    1.53
  -8   4   3    5.39    0.91
  -8   4   3    4.23    0.84
   7  -4  -3   17.91    3.67
  -7   4   3   25.18    2.21
  -7   4   3   23.20    2.01
  -7   4   3   16.63    1.86
   6  -4  -3   23.12    3.50
  -6   4   3   25.95    2.16
  -6   4   3   25.94    2.32
  -6   4   3   23.82    2.34
  -6   4   3   24.16    2.26
  -6   4   3   22.79    2.79
   5  -4  -3   79.37    7.76
  -5   4   3   80.18    7.38
  -5   4   3   93.69    7.00
   4  -4  -3  254.83   20.30
   4  -4  -3  221.81   19.68
  -4   4   3  250.96   19.69
  -4   4   3  252.99   20.02
   3  -4  -3   47.82    4.02
   3  -4  -3   49.67    4.71
  -3   4   3   47.15    3.99
  -3   4   3   49.20    4.35
   2  -4  -3   52.41    4.60
   2  -4  -3   58.86    5.11
  -2   4   3   56.96    4.61
  -2   4   3   57.21    4.88
   1  -4  -3   12.15    1.23
   1  -4  -3   12.38    1.16
   1  -4  -3   12.62    1.11
   1  -4  -3   12.99    1.97
  -1   4   3   12.53    1.48
  -1   4   3   11.80    1.19
   0  -4  -3   42.59    3.42
   0  -4  -3   42.44    3.70
   0  -4  -3   41.52    3.59
   0  -4  -3   37.94    3.45
   0   4   3   41.31    3.56
   0   4   3   44.03    3.43
  -1  -4  -3   77.56    6.25
  -1  -4  -3   73.71    6.09
  -1  -4  -3   76.60    6.20
   1   4   3   72.69    6.17
   1   4   3   75.91    6.10
  -2  -4  -3  172.28   13.93
   2   4   3  172.46   13.89
  -3  -4  -3    3.11    0.57
  -3  -4  -3    3.97    0.76
  -3  -4  -3    3.80    0.68
   3   4   3    3.75    0.53
   3   4   3    3.48    0.64
  -4  -4  -3    1.45    0.49
  -4  -4  -3    1.35    0.56
  -4  -4  -3    1.96    0.37
   4   4   3    1.16    0.48
   4   4   3    0.85    0.44
  -5  -4  -3    0.21    0.27
  -5  -4  -3    0.41    0.39
  -5  -4  -3   -0.30    0.48
   5   4   3    0.15    0.44
   5   4   3   -0.09    0.40
  -6  -4  -3   15.07    1.44
  -6  -4  -3   16.22    1.75
  -6  -4  -3   15.97    2.39
   6   4   3   16.51    1.55
  -7  -4  -3   18.91    3.00
  -7  -4  -3   26.04    2.49
  -7  -4  -3   26.69    3.19
  -7  -4  -3   25.88    2.19
  -7  -4  -3   25.31    2.28
   7   4   3   26.29    2.32
  -8  -4  -3   25.28    2.32
  -8  -4  -3   26.75    3.41
  -8  -4  -3   22.89    2.21
  -8  -4  -3   23.95    3.17
   8   4   3   29.39    2.42
  -9  -4  -3    3.36    1.58
  -9  -4  -3    2.17    0.67
  -9  -4  -3    1.19    0.40
  -9  -4  -3    1.28    1.61
   9   4   3    1.39    0.63
 -10  -4  -3    9.98    2.06
 -10  -4  -3    8.59    1.26
  10   4   3   11.03    1.38
 -11  -4  -3   11.93    2.49
 -11  -4  -3    8.53    1.27
  11   4   3    8.28    1.35
 -12  -4  -3    1.15    0.72
 -12  -4  -3    1.21    1.67
  12   4   3    0.37    0.71
  11  -5  -3    8.21    2.96
 -11   5   3    3.60    0.88
  10  -5  -3   -0.92    2.31
 -10   5   3    0.86    0.71
   9  -5  -3   24.39    4.19
  -9   5   3   23.94    2.40
  -9   5   3   26.01    2.59
   8  -5  -3   14.92    3.38
  -8   5   3   11.10    1.41
  -8   5   3    9.76    1.11
  -8   5   3   10.19    1.38
   7  -5  -3   52.26    5.69
  -7   5   3   52.09    4.43
   6  -5  -3   26.58    3.70
  -6   5   3   25.10    2.33
  -6   5   3   27.93    2.46
  -6   5   3   23.76    2.72
   5  -5  -3   98.37    8.71
  -5   5   3   95.01    8.23
  -5   5   3   96.27    7.87
   4  -5  -3   10.40    2.41
  -4   5   3   11.80    1.73
  -4   5   3   15.69    1.38
   3  -5  -3   13.62    1.26
   3  -5  -3   14.38    2.21
  -3   5   3   12.35    1.63
  -3   5   3   10.77    1.25
   2  -5  -3   18.23    1.58
   2  -5  -3   17.13    2.46
  -2   5   3   17.86    1.90
  -2   5   3   16.58    1.62
   1  -5  -3   19.94    2.14
   1  -5  -3   15.78    1.67
   1  -5  -3   15.36    1.55
  -1   5   3   18.79    1.82
  -1   5   3   18.78    1.59
   0  -5  -3  153.90   12.62
   0  -5  -3  164.04   12.90
   0   5   3  159.74   12.74
   0   5   3  150.26   12.62
  -1  -5  -3   43.05    3.68
  -1  -5  -3   38.02    3.51
  -1  -5  -3   45.81    3.43
   1   5   3   38.47    3.43
   1   5   3   39.99    3.53
   1   5   3   43.91    3.54
  -2  -5  -3    3.61    0.58
  -2  -5  -3    3.43    0.77
   2   5   3    3.46    0.63
   2   5   3    2.51    0.52
  -3  -5  -3   46.26    3.73
  -3  -5  -3   48.50    3.87
  -3  -5  -3   40.48    3.90
   3   5   3   51.63    3.81
   3   5   3   44.03    3.76
   3   5   3   40.83    3.91
  -4  -5  -3   45.34    3.67
  -4  -5  -3   44.08    3.77
  -4  -5  -3   46.90    3.92
   4   5   3   44.71    3.90
   4   5   3   46.11    3.72
   4   5   3   40.22    3.73
  -5  -5  -3    1.51    0.58
  -5  -5  -3    1.65    0.38
  -5  -5  -3    1.80    0.64
   5   5   3    1.94    0.50
   5   5   3    1.66    0.61
  -6  -5  -3   51.67    4.36
  -6  -5  -3   58.40    4.57
  -6  -5  -3   50.15    4.26
   6   5   3   55.37    4.35
   6   5   3   43.85    4.33
  -7  -5  -3   30.21    2.81
  -7  -5  -3   32.14    2.69
  -7  -5  -3   30.78    3.66
   7   5   3   33.12    2.83
  -8  -5  -3    2.11    1.66
  -8  -5  -3    2.88    0.75
  -8  -5  -3    2.68    1.48
  -8  -5  -3    2.30    0.49
   8   5   3    2.75    0.69
  -9  -5  -3   29.09    3.90
  -9  -5  -3   30.89    2.79
  -9  -5  -3   27.14    3.63
   9   5   3   32.11    2.82
 -10  -5  -3    7.07    2.00
 -10  -5  -3    4.70    0.99
  10   5   3    3.94    0.86
 -11  -5  -3    0.81    1.68
 -11  -5  -3    2.86    0.82
  11   5   3    3.59    0.89
 -12  -5  -3    0.64    0.72
 -12  -5  -3    3.63    1.89
  12   5   3    1.75    0.81
  11  -6  -3   -0.72    2.50
 -11   6   3    0.57    0.69
  10  -6  -3    0.67    2.49
 -10   6   3   -0.16    0.60
   9  -6  -3   11.16    3.29
  -9   6   3    6.31    1.13
   8  -6  -3    1.92    2.39
  -8   6   3    0.63    0.58
   7  -6  -3   35.84    4.66
  -7   6   3   31.61    2.88
   6  -6  -3  245.78   20.31
  -6   6   3  236.42   19.41
   5  -6  -3   -0.23    1.86
  -5   6   3    0.69    0.50
  -5   6   3    0.50    0.92
   4  -6  -3    3.95    1.78
   4  -6  -3    5.84    0.83
  -4   6   3    4.39    0.84
  -4   6   3    4.81    1.13
   3  -6  -3   50.31    4.92
   3  -6  -3   53.62    4.28
  -3   6   3   51.12    4.53
  -3   6   3   49.51    4.26
   2  -6  -3    0.36    1.23
   2  -6  -3    0.54    0.35
  -2   6   3    0.34    0.43
  -2   6   3    0.24    0.67
   1  -6  -3    6.84    1.51
   1  -6  -3    6.22    0.78
   1  -6  -3    4.96    0.73
  -1   6   3    5.58    0.79
  -1   6   3    5.46    0.98
   0  -6  -3  130.52   11.35
   0  -6  -3  146.12   11.60
   0   6   3  143.56   11.30
   0   6   3  140.45   11.43
  -1  -6  -3   10.11    1.09
  -1  -6  -3   10.07    1.23
  -1  -6  -3   12.85    1.59
   1   6   3   11.43    1.27
   1   6   3   13.65    1.28
   1   6   3   11.68    1.14
  -2  -6  -3   28.94    2.31
  -2  -6  -3   21.72    2.06
  -2  -6  -3   22.08    2.34
   2   6   3   26.57    2.30
   2   6   3   21.27    2.18
   2   6   3   26.10    2.12
  -3  -6  -3   35.99    3.21
  -3  -6  -3   34.34    3.02
  -3  -6  -3   39.04    3.27
   3   6   3   32.39    3.10
   3   6   3   37.17    3.26
   3   6   3   39.90    3.06
  -4  -6  -3    1.96    0.41
  -4  -6  -3    2.97    0.79
  -4  -6  -3    0.84    0.65
   4   6   3    3.05    0.75
   4   6   3    3.18    0.53
  -5  -6  -3    0.56    0.58
  -5  -6  -3    0.41    0.52
  -5  -6  -3    0.60    0.32
   5   6   3    0.48    0.50
   5   6   3    0.69    0.68
   5   6   3    0.57    0.41
  -6  -6  -3    5.02    0.67
  -6  -6  -3    4.71    1.34
  -6  -6  -3    6.16    1.03
   6   6   3    4.80    0.90
   6   6   3    4.72    0.84
  -7  -6  -3    0.45    0.34
  -7  -6  -3    2.02    0.73
   7   6   3    0.54    0.49
   7   6   3    1.27    0.64
  -8  -6  -3   18.90    3.08
  -8  -6  -3   16.95    1.69
  -8  -6  -3   22.13    1.97
   8   6   3   17.54    1.87
  -9  -6  -3   28.33    3.49
  -9  -6  -3   24.99    2.45
   9   6   3   23.48    2.39
 -10  -6  -3    0.04    1.43
 -10  -6  -3    1.52    0.77
  10   6   3    2.60    0.75
 -11  -6  -3    5.10    1.14
 -11  -6  -3    7.92    2.25
  11   6   3    4.56    1.00
 -12  -6  -3    2.41    1.91
 -12  -6  -3    1.85    0.89
  12   6   3    3.79    0.94
  10  -7  -3   -1.54    2.51
 -10   7   3    3.71    0.82
   9  -7  -3    0.63    2.49
  -9   7   3    0.17    0.59
   8  -7  -3    1.40    2.45
  -8   7   3    3.93    0.80
   7  -7  -3   87.28    8.86
  -7   7   3   99.81    7.81
   6  -7  -3   -0.16    1.97
  -6   7   3    2.16    0.60
   5  -7  -3   21.10    3.07
  -5   7   3   16.23    1.69
   4  -7  -3   35.38    3.94
   4  -7  -3   31.16    2.77
  -4   7   3   28.10    3.10
  -4   7   3   33.86    2.78
   3  -7  -3    3.63    0.61
   3  -7  -3    4.73    1.70
  -3   7   3    2.77    0.88
  -3   7   3    3.47    0.61
   2  -7  -3   13.16    2.26
   2  -7  -3   14.53    1.39
   2  -7  -3   14.57    1.30
   2  -7  -3   12.24    1.34
  -2   7   3   12.30    1.57
  -2   7   3   14.13    1.39
   1  -7  -3   15.03    1.59
   1  -7  -3   17.39    1.57
   1  -7  -3   16.70    2.18
  -1   7   3   18.46    1.59
  -1   7   3   17.27    1.80
   0  -7  -3   16.58    1.99
   0  -7  -3   13.70    1.37
   0  -7  -3   16.16    1.52
   0   7   3   13.99    1.55
   0   7   3   15.05    1.47
   0   7   3   14.38    1.41
  -1  -7  -3   25.78    2.46
  -1  -7  -3   21.25    1.95
  -1  -7  -3   22.77    2.10
   1   7   3   21.16    2.06
   1   7   3   21.85    1.97
   1   7   3   22.80    2.11
  -2  -7  -3   71.13    5.82
  -2  -7  -3   66.43    5.99
  -2  -7  -3   79.94    6.11
   2   7   3   71.55    5.84
   2   7   3   66.14    5.99
   2   7   3   74.12    5.94
  -3  -7  -3    8.26    1.15
  -3  -7  -3    7.99    0.81
  -3  -7  -3    6.22    1.08
   3   7   3    6.58    1.15
   3   7   3    7.21    0.89
   3   7   3    7.11    0.90
  -4  -7  -3   19.91    1.88
  -4  -7  -3   14.28    1.84
  -4  -7  -3   17.75    1.57
   4   7   3   17.03    1.63
   4   7   3   20.43    1.73
   4   7   3   15.73    1.89
  -5  -7  -3    3.02    0.81
  -5  -7  -3    4.75    1.03
  -5  -7  -3    3.09    0.59
   5   7   3    3.56    0.60
   5   7   3    3.53    0.85
   5   7   3    1.57    0.65
  -6  -7  -3   16.74    1.62
  -6  -7  -3   14.70    1.88
   6   7   3   20.73    2.07
   6   7   3   20.39    1.74
  -7  -7  -3    2.62    0.51
  -7  -7  -3    5.18    1.04
   7   7   3    3.47    0.77
   7   7   3    2.25    0.63
  -8  -7  -3   14.99    1.44
   8   7   3   14.94    1.63
  -9  -7  -3    2.19    0.94
  -9  -7  -3    1.48    1.58
   9   7   3    2.79    0.71
 -10  -7  -3    3.19    1.69
 -10  -7  -3    6.21    1.33
  10   7   3    3.42    0.86
 -11  -7  -3    4.59    1.16
 -11  -7  -3    7.84    2.26
  11   7   3    2.52    0.87
  10  -8  -3    2.55    2.72
   9  -8  -3    2.82    2.76
   8  -8  -3    7.42    2.86
  -8   8   3   11.45    1.32
   7  -8  -3    0.41    2.26
  -7   8   3   -0.10    0.53
   6  -8  -3   19.18    3.39
  -6   8   3   19.25    1.90
   5  -8  -3   49.47    5.19
  -5   8   3   47.61    4.08
   4  -8  -3    4.05    2.01
  -4   8   3    4.83    0.93
   3  -8  -3    3.20    1.77
  -3   8   3    4.93    0.90
   2  -8  -3   22.38    1.93
   2  -8  -3   20.57    2.79
   2  -8  -3   18.34    1.92
   2  -8  -3   23.26    2.02
  -2   8   3   20.68    1.95
  -2   8   3   20.11    2.11
   1  -8  -3    1.62    0.42
   1  -8  -3    1.87    1.27
   1  -8  -3    1.42    0.53
  -1   8   3    1.32    0.50
  -1   8   3    2.62    0.81
   0  -8  -3    1.54    0.44
   0  -8  -3    0.32    0.48
   0  -8  -3    1.54    1.20
   0   8   3    1.21    0.47
   0   8   3    1.60    0.63
   0   8   3    0.48    0.48
  -1  -8  -3   27.35    2.66
  -1  -8  -3   34.95    3.23
  -1  -8  -3   32.95    2.88
   1   8   3   34.53    2.87
   1   8   3   32.92    2.71
   1   8   3   28.10    2.80
  -2  -8  -3   15.87    1.81
  -2  -8  -3   13.49    1.33
  -2  -8  -3   15.02    1.61
   2   8   3   11.84    1.48
   2   8   3   14.75    1.41
   2   8   3   16.78    1.65
  -3  -8  -3   39.07    3.64
  -3  -8  -3   38.11    3.33
  -3  -8  -3   41.36    3.62
   3   8   3   41.55    3.61
   3   8   3   42.89    3.39
   3   8   3   36.74    3.44
  -4  -8  -3   12.16    1.41
  -4  -8  -3   10.49    1.03
   4   8   3    9.48    1.16
   4   8   3    8.26    1.42
   4   8   3   10.73    1.21
  -5  -8  -3    0.02    0.75
  -5  -8  -3    0.72    0.37
   5   8   3    0.64    0.49
   5   8   3    1.40    0.73
   5   8   3    0.10    0.54
  -6  -8  -3    7.11    1.40
  -6  -8  -3    8.12    0.95
   6   8   3   10.35    1.45
   6   8   3    5.58    1.09
   6   8   3   10.54    1.10
  -7  -8  -3    5.69    0.79
  -7  -8  -3    6.43    1.25
   7   8   3    5.26    0.96
   7   8   3    5.81    1.04
  -8  -8  -3   -0.04    0.78
   8   8   3    0.11    0.53
  -9  -8  -3    9.05    1.46
  -9  -8  -3   11.96    2.71
   9   8   3    6.90    1.21
 -10  -8  -3    8.54    2.24
 -10  -8  -3    5.44    1.26
  10   8   3    6.62    1.20
 -11  -8  -3    2.57    1.09
 -11  -8  -3    2.33    1.76
  11   8   3    3.45    0.87
   9  -9  -3    2.48    2.50
  -9   9   3    0.41    0.63
   8  -9  -3    0.47    2.49
  -8   9   3    0.87    0.63
   7  -9  -3    0.09    2.14
  -7   9   3    1.68    0.62
   6  -9  -3    5.29    2.49
  -6   9   3    4.59    0.81
   5  -9  -3    2.09    2.04
  -5   9   3    3.96    0.77
   4  -9  -3    4.46    2.07
  -4   9   3    4.16    0.73
   3  -9  -3    6.11    2.05
  -3   9   3    5.86    0.99
   2  -9  -3   -0.03    0.65
   2  -9  -3    1.49    1.59
   2  -9  -3   -0.23    0.48
  -2   9   3    0.31    0.49
   1  -9  -3   -0.04    0.38
   1  -9  -3   -0.31    0.52
   1  -9  -3    0.87    1.40
  -1   9   3    0.01    0.47
   0  -9  -3   43.83    4.17
   0  -9  -3   47.89    4.73
   0  -9  -3   50.60    4.32
   0   9   3   56.77    4.19
  -1  -9  -3    5.43    0.79
  -1  -9  -3    5.55    1.48
  -1  -9  -3    5.77    1.03
   1   9   3    5.61    1.04
   1   9   3    7.03    0.92
   1   9   3    5.00    1.02
  -2  -9  -3    2.05    0.75
  -2  -9  -3    4.30    0.61
  -2  -9  -3    3.83    1.25
   2   9   3    4.26    0.66
   2   9   3    2.84    0.79
   2   9   3    3.88    0.78
  -3  -9  -3   10.07    1.53
  -3  -9  -3   14.93    1.86
  -3  -9  -3   12.49    1.22
   3   9   3   14.01    1.42
   3   9   3   13.18    1.34
   3   9   3   11.13    1.59
  -4  -9  -3    1.32    1.01
  -4  -9  -3    1.07    0.39
   4   9   3    0.27    0.50
   4   9   3    2.09    0.78
   4   9   3    0.99    0.52
  -5  -9  -3    6.28    1.36
  -5  -9  -3    4.70    0.75
   5   9   3    7.27    1.31
  -6  -9  -3    1.23    0.43
  -6  -9  -3    1.96    0.96
   6   9   3    0.87    0.53
   6   9   3    0.90    0.85
  -7  -9  -3    0.62    0.96
   7   9   3    0.26    0.53
  -8  -9  -3    0.25    0.92
   8   9   3    0.58    0.54
  -9  -9  -3    0.96    1.01
  -9  -9  -3   -1.28    1.76
   9   9   3    0.14    0.58
 -10  -9  -3    1.64    1.06
 -10  -9  -3    3.42    2.05
  10   9   3    1.55    0.74
   8 -10  -3    2.31    2.39
  -8  10   3    1.53    0.64
   7 -10  -3    1.92    2.35
  -7  10   3    2.07    0.64
   6 -10  -3    1.20    2.40
  -6  10   3    3.26    0.77
   5 -10  -3    1.67    2.12
  -5  10   3    3.29    0.72
   4 -10  -3    7.25    2.46
  -4  10   3    6.68    1.09
   3 -10  -3    0.04    1.76
  -3  10   3    0.60    0.55
   2 -10  -3   13.48    2.55
   2 -10  -3   13.45    1.47
   2 -10  -3   12.09    1.63
  -2  10   3   12.87    1.43
   1 -10  -3   14.46    2.21
   1 -10  -3    8.35    1.24
  -1  10   3    9.68    1.20
   0 -10  -3    0.57    1.42
   0 -10  -3    0.25    0.59
   0  10   3    1.84    0.56
  -1 -10  -3   36.13    3.31
  -1 -10  -3   35.08    3.66
   1  10   3   34.51    3.08
   1  10   3   36.49    3.24
  -2 -10  -3    0.80    0.41
  -2 -10  -3    1.16    1.26
  -2 -10  -3    0.82    0.66
   2  10   3    1.74    0.74
   2  10   3    0.13    0.50
  -3 -10  -3    5.18    1.43
  -3 -10  -3    7.39    1.60
   3  10   3    3.48    0.75
   3  10   3    5.39    1.07
  -4 -10  -3    3.64    1.23
  -4 -10  -3    1.33    0.45
   4  10   3    2.29    0.60
   4  10   3    2.44    0.85
  -5 -10  -3   42.58    3.87
   5  10   3   38.81    3.47
   5  10   3   39.58    3.75
  -6 -10  -3    0.33    0.94
   6  10   3    1.73    0.57
  -7 -10  -3   14.14    1.96
   7  10   3   12.84    1.50
  -8 -10  -3    4.26    1.28
   8  10   3    3.04    0.75
  -9 -10  -3   -0.04    1.86
  -9 -10  -3   -0.46    0.97
   9  10   3    0.42    0.60
   7 -11  -3    2.78    2.49
  -7  11   3    0.55    0.59
   6 -11  -3   -0.85    2.14
  -6  11   3    2.52    0.69
   5 -11  -3   -0.83    1.90
  -5  11   3    0.90    0.59
   4 -11  -3    4.98    2.31
  -4  11   3    2.25    0.67
   3 -11  -3    3.43    2.11
  -3  11   3    4.14    0.77
   2 -11  -3    0.81    1.80
   2 -11  -3    1.73    0.90
  -2  11   3    0.89    0.58
   1 -11  -3    1.12    1.70
  -1  11   3    0.86    0.57
   0 -11  -3    1.07    1.63
   0  11   3    2.08    0.63
  -1 -11  -3    0.30    1.07
  -1 -11  -3    0.26    1.51
   1  11   3    0.17    0.53
  -2 -11  -3    3.48    1.59
   2  11   3    2.18    0.63
  -3 -11  -3   -1.23    1.12
   3  11   3    0.98    0.57
   3  11   3    1.66    0.77
  -4 -11  -3    0.52    1.22
   4  11   3    0.83    0.75
   4  11   3    0.02    0.51
  -5 -11  -3    1.73    1.26
   5  11   3    3.11    0.67
  -6 -11  -3    6.28    1.54
   6  11   3    9.74    1.16
  -7 -11  -3    0.76    1.11
   7  11   3    0.17    0.55
  -8 -11  -3    2.09    1.23
   8  11   3    1.81    0.69
  -9 -11  -3   -1.49    1.03
   6 -12  -3   -2.60    2.04
  -6  12   3    0.16    0.59
   5 -12  -3    5.42    2.44
  -5  12   3    4.68    0.83
   4 -12  -3    4.04    2.23
  -4  12   3    4.00    0.79
   3 -12  -3    2.84    2.04
  -3  12   3    5.43    1.01
   2 -12  -3    1.44    1.87
  -2  12   3    0.55    0.61
   1 -12  -3    2.14    1.22
   1 -12  -3    2.22    1.80
  -1  12   3    2.50    0.67
   0 -12  -3    1.38    1.63
   0  12   3    0.51    0.62
  -1 -12  -3    0.19    1.59
   1  12   3    3.45    0.71
  -2 -12  -3   -0.74    1.29
   2  12   3    0.35    0.56
  -3 -12  -3   32.76    3.53
   3  12   3   29.43    2.76
  -4 -12  -3   -0.54    1.29
   4  12   3   -0.77    0.49
  -5 -12  -3   -0.21    1.26
   5  12   3   -0.02    0.52
  -6 -12  -3    1.30    1.23
   6  12   3    0.05    0.54
  -7 -12  -3    0.29    1.19
   7  12   3    0.31    0.56
   4 -13  -3    9.48    2.65
  -4  13   3   10.83    1.36
   3 -13  -3   -1.49    1.98
  -3  13   3    0.46    0.61
   2 -13  -3   13.74    2.88
  -2  13   3   11.94    1.46
   1 -13  -3   -1.31    1.67
  -1  13   3    0.57    0.64
   0 -13  -3    0.78    1.49
   0 -13  -3    2.89    1.92
   0  13   3    1.11    0.68
  -1 -13  -3    6.82    1.99
   1  13   3    6.11    1.12
  -2 -13  -3    0.73    1.59
   2  13   3    1.60    0.66
  -3 -13  -3   -0.17    1.41
   3  13   3   -0.21    0.54
  -4 -13  -3    6.12    1.79
   4  13   3    5.33    1.04
  -5 -13  -3    0.96    1.42
   5  13   3    0.63    0.60
  -6 -13  -3   -0.36    1.36
   6  13   3    0.13    0.66
   1 -14  -3    1.16    2.10
  -1  14   3   -0.09    0.62
   0 -14  -3    2.96    1.95
   0  14   3    0.81    0.67
  -1 -14  -3    9.09    2.32
   1  14   3    8.60    1.29
  -2 -14  -3    1.65    1.90
  -2 -14  -3    1.01    1.65
   2  14   3    1.94    0.74
  -3 -14  -3    3.79    1.98
   3  14   3    3.82    0.81
   4  13  -4    0.47    0.87
  -4 -13   4    1.48    1.23
   3  13  -4    0.34    0.82
  -3 -13   4    0.61    1.20
   2  13  -4   -0.17    0.79
  -2 -13   4    0.54    1.29
   1  13  -4   -0.02    0.78
   1  13  -4   -0.03    0.59
  -1 -13   4    0.81    1.35
   0  13  -4    0.04    0.81
   0  13  -4    0.28    0.57
   0 -13   4    0.41    1.42
  -1  13  -4   11.99    1.43
  -1  13  -4   11.52    1.81
   1 -13   4   14.99    2.68
  -2  13  -4    1.12    0.61
   2 -13   4    1.39    1.88
  -3  13  -4    0.26    0.57
   3 -13   4    0.73    1.75
   6  12  -4    2.34    1.06
  -6 -12   4    2.03    1.19
   5  12  -4   -0.31    0.80
  -5 -12   4   -0.25    1.01
   4  12  -4    1.31    0.89
  -4 -12   4    1.16    1.20
   3  12  -4    2.91    1.01
  -3 -12   4    4.40    1.37
   2  12  -4   -0.22    0.79
   2  12  -4    0.86    0.52
  -2 -12   4    2.19    1.29
   1  12  -4    2.09    0.93
   1  12  -4    0.70    0.57
  -1 -12   4    1.48    1.32
   0  12  -4    6.21    1.01
   0  12  -4    5.92    1.37
   0 -12   4    8.92    1.87
  -1  12  -4    3.92    1.05
  -1  12  -4    6.33    0.99
   1 -12   4    5.74    1.77
  -2  12  -4   -0.21    0.54
  -2  12  -4    0.30    0.74
   2 -12   4   -0.13    1.69
  -3  12  -4    6.74    1.41
  -3  12  -4    8.85    1.13
   3 -12   4    4.63    1.97
  -4  12  -4    3.79    0.77
   4 -12   4    4.87    2.12
  -5  12  -4   -0.21    0.53
   5 -12   4   -0.62    1.89
   8  11  -4    0.42    0.84
  -8 -11   4    0.25    1.00
   7  11  -4    2.04    0.97
  -7 -11   4    2.33    1.14
   6  11  -4    1.42    1.06
  -6 -11   4    3.87    1.22
   5  11  -4   -0.14    0.81
  -5 -11   4    0.65    1.00
   4  11  -4    0.30    0.83
  -4 -11   4    0.30    1.03
   3  11  -4   20.80    1.91
   3  11  -4   21.35    2.47
  -3 -11   4   22.86    2.47
   2  11  -4    0.25    0.46
   2  11  -4    0.26    0.78
  -2 -11   4    0.24    1.02
   1  11  -4   13.25    1.42
   1  11  -4   14.47    1.86
  -1 -11   4   14.32    2.06
   0  11  -4    5.40    1.14
   0  11  -4    4.86    0.88
   0 -11   4    3.96    1.52
  -1  11  -4    0.33    0.51
  -1  11  -4    0.11    0.73
   1 -11   4    0.47    1.31
  -2  11  -4    2.28    0.63
  -2  11  -4    2.02    0.88
   2 -11   4    2.03    1.67
  -3  11  -4    8.57    1.12
  -3  11  -4    7.83    1.41
   3 -11   4    8.67    2.16
  -4  11  -4    3.62    0.70
  -4  11  -4    2.23    0.86
   4 -11   4    2.80    1.90
   5 -11   4    2.22    2.03
  -6  11  -4   19.98    2.00
   6 -11   4   21.65    3.64
  -7  11  -4    7.16    1.15
   7 -11   4    5.11    2.42
   9  10  -4   -0.63    0.92
  -9 -10   4   -0.47    0.96
   8  10  -4    9.98    1.75
  -8 -10   4    8.58    1.71
   7  10  -4    4.29    1.21
  -7 -10   4    2.92    1.07
   6  10  -4    1.51    1.07
  -6 -10   4    1.79    0.96
   5  10  -4    2.26    1.05
  -5 -10   4    2.39    1.10
   4  10  -4    6.06    1.33
   4  10  -4    5.67    0.72
  -4 -10   4    8.09    1.47
   3  10  -4   11.15    1.12
   3  10  -4    9.71    1.71
  -3 -10   4   13.11    1.75
   2  10  -4    9.27    1.57
   2  10  -4    6.88    0.93
   2  10  -4    8.76    1.05
  -2 -10   4    7.39    1.49
   1  10  -4    9.76    1.22
   1  10  -4   12.54    1.68
   1  10  -4   10.73    1.16
  -1 -10   4    9.60    1.71
   0  10  -4    5.81    1.35
   0  10  -4    5.09    0.86
   0 -10   4    5.76    1.35
   0 -10   4    6.91    1.54
  -1  10  -4    0.32    0.47
  -1  10  -4    1.61    0.56
  -1  10  -4    2.36    0.84
   1 -10   4    0.66    0.82
   1 -10   4    2.01    1.36
  -2  10  -4   19.98    2.10
  -2  10  -4   17.87    1.78
   2 -10   4   17.85    2.21
   2 -10   4   19.26    2.70
  -3  10  -4   22.63    2.24
  -3  10  -4   18.18    1.97
   3 -10   4   24.19    2.86
  -4  10  -4    9.07    1.40
  -4  10  -4    9.65    1.18
   4 -10   4    6.94    2.06
  -5  10  -4   19.97    2.04
  -5  10  -4   17.79    1.85
   5 -10   4   16.60    2.88
  -6  10  -4    2.96    0.72
   6 -10   4    4.05    2.05
  -7  10  -4   -0.17    0.62
   7 -10   4    0.46    2.04
  -8  10  -4    2.94    0.83
   8 -10   4    2.26    2.26
  10   9  -4    1.11    0.97
 -10  -9   4    0.09    0.90
   9   9  -4    1.56    1.01
  -9  -9   4    0.36    0.97
   8   9  -4    6.43    1.34
  -8  -9   4    3.10    1.10
   7   9  -4    1.68    0.94
  -7  -9   4    0.79    1.03
   6   9  -4    4.26    1.13
  -6  -9   4    6.90    1.46
   5   9  -4   17.14    2.17
  -5  -9   4   15.18    1.88
   4   9  -4   15.50    2.09
  -4  -9   4   16.92    1.93
   3   9  -4    8.66    1.57
   3   9  -4    7.23    0.81
  -3  -9   4    6.78    1.35
   2   9  -4   12.62    1.30
   2   9  -4   14.67    1.86
   2   9  -4   14.62    1.38
  -2  -9   4   13.29    1.79
   1   9  -4    9.43    1.12
   1   9  -4   12.31    1.22
   1   9  -4   13.82    1.69
  -1  -9   4    8.35    1.71
  -1  -9   4   11.19    1.54
   0   9  -4    0.82    0.77
   0   9  -4    1.39    0.49
   0   9  -4    0.30    0.42
   0  -9   4    0.77    0.99
   0  -9   4    0.52    0.78
  -1   9  -4   11.12    1.28
  -1   9  -4   14.36    1.60
  -1   9  -4   11.64    1.24
   1  -9   4   10.03    1.57
   1  -9   4    9.23    1.81
  -2   9  -4   20.42    2.11
  -2   9  -4   20.56    1.92
   2  -9   4   16.52    2.17
   2  -9   4   19.80    2.42
  -3   9  -4    0.50    0.68
  -3   9  -4    0.80    0.52
   3  -9   4    0.86    0.96
   3  -9   4    1.33    1.54
  -4   9  -4   29.90    2.69
  -4   9  -4   25.68    2.50
   4  -9   4   26.23    2.86
   4  -9   4   30.10    3.44
  -5   9  -4   22.54    2.08
  -5   9  -4   17.11    1.94
   5  -9   4   17.18    3.07
  -6   9  -4    2.03    0.68
   6  -9   4    1.20    1.84
  -7   9  -4    9.85    1.36
  -7   9  -4    9.91    1.93
   7  -9   4    6.62    2.33
  -8   9  -4    1.19    0.72
   8  -9   4    1.40    2.28
  -9   9  -4    4.67    0.96
   9  -9   4    3.14    2.54
  10   8  -4   -0.27    0.92
 -10  -8   4    0.72    0.88
   9   8  -4    0.88    0.84
  -9  -8   4    0.81    0.88
   8   8  -4    5.03    1.28
  -8  -8   4    3.27    1.05
   7   8  -4    1.97    0.99
  -7  -8   4    3.07    1.01
   6   8  -4   34.53    3.26
  -6  -8   4   29.90    3.07
   5   8  -4    8.21    1.63
  -5  -8   4    6.53    1.31
   4   8  -4   -0.03    0.79
  -4  -8   4    0.55    0.90
   3   8  -4   36.83    3.28
   3   8  -4   32.76    2.75
  -3  -8   4   38.13    3.33
  -3  -8   4   26.83    3.05
   2   8  -4    1.57    0.41
   2   8  -4    1.44    0.84
  -2  -8   4    0.66    0.74
  -2  -8   4    2.80    0.98
   1   8  -4    1.73    0.48
   1   8  -4    1.36    0.41
   1   8  -4    1.49    0.82
  -1  -8   4    1.86    0.75
  -1  -8   4    1.83    0.95
   0   8  -4   25.96    2.53
   0   8  -4   32.49    2.48
   0   8  -4   28.41    2.79
   0  -8   4   28.54    2.87
   0  -8   4   27.55    2.77
  -1   8  -4   30.42    2.44
  -1   8  -4   24.74    2.49
  -1   8  -4   27.60    2.70
   1  -8   4   27.29    2.71
   1  -8   4   30.22    2.95
  -2   8  -4    1.92    0.51
  -2   8  -4    0.32    0.44
  -2   8  -4    0.22    0.64
   2  -8   4    0.72    1.10
   2  -8   4    0.54    0.79
  -3   8  -4   67.58    5.01
  -3   8  -4   60.87    4.92
  -3   8  -4   51.96    4.81
   3  -8   4   51.89    5.08
   3  -8   4   55.67    5.36
  -4   8  -4   32.87    3.10
   4  -8   4   41.23    3.81
   4  -8   4   34.41    3.38
  -5   8  -4    2.93    0.82
  -5   8  -4    1.25    0.57
   5  -8   4    3.54    1.71
   5  -8   4    1.04    0.93
  -6   8  -4   49.96    4.30
  -6   8  -4   47.47    4.16
   6  -8   4   49.64    5.19
  -7   8  -4    1.37    0.61
  -7   8  -4    1.05    0.79
   7  -8   4    0.21    1.80
  -8   8  -4    0.68    0.81
  -8   8  -4    0.97    0.63
   8  -8   4    1.11    2.02
  -9   8  -4    6.05    1.13
   9  -8   4    5.12    2.63
 -10   8  -4    3.38    0.83
  10  -8   4    3.25    2.65
  11   7  -4    5.21    1.37
 -11  -7   4    2.00    0.96
 -10  -7   4   12.55    1.66
   9   7  -4   15.21    1.93
  -9  -7   4   10.22    1.70
   8   7  -4    3.13    1.03
  -8  -7   4    1.44    0.93
   7   7  -4   20.98    2.35
  -7  -7   4   16.14    1.97
   6   7  -4   11.54    1.83
  -6  -7   4   11.81    1.48
   5   7  -4   -0.29    0.78
  -5  -7   4    0.24    0.78
   4   7  -4   18.70    2.13
   4   7  -4   16.52    1.84
  -4  -7   4   17.66    1.99
  -4  -7   4   15.98    1.85
   3   7  -4    3.03    0.70
   3   7  -4    6.56    1.35
  -3  -7   4    4.36    0.97
  -3  -7   4    3.56    0.94
   2   7  -4    8.10    1.45
   2   7  -4    7.32    0.98
   2   7  -4    7.75    0.79
  -2  -7   4    8.90    1.23
  -2  -7   4    7.80    1.28
   1   7  -4    4.66    0.99
   1   7  -4    2.40    0.62
   1   7  -4    3.68    0.55
   1   7  -4    3.27    0.61
  -1  -7   4    3.31    0.94
  -1  -7   4    4.52    0.92
   0   7  -4   32.33    2.78
   0   7  -4   26.92    2.44
   0   7  -4   30.98    2.54
   0  -7   4   23.96    2.71
   0  -7   4   30.35    2.76
  -1   7  -4   15.97    1.56
  -1   7  -4   15.49    1.33
  -1   7  -4   11.32    1.24
  -1   7  -4    9.57    1.33
   1  -7   4   10.68    1.64
   1  -7   4   14.01    1.57
  -2   7  -4    2.34    0.59
  -2   7  -4    4.18    0.85
  -2   7  -4    4.34    0.75
   2  -7   4    3.58    1.14
   2  -7   4    3.52    0.93
  -3   7  -4    0.13    0.40
  -3   7  -4    0.68    0.64
  -3   7  -4   -0.14    0.37
  -3   7  -4    0.81    0.53
   3  -7   4   -0.12    1.14
   3  -7   4    0.22    0.78
  -4   7  -4   17.47    2.04
  -4   7  -4   19.05    2.14
  -4   7  -4   23.59    2.11
  -4   7  -4   24.70    2.03
   4  -7   4   22.87    2.76
   4  -7   4   23.43    2.29
  -5   7  -4   35.33    3.46
   5  -7   4   40.04    3.61
   5  -7   4   41.64    4.06
  -6   7  -4   28.72    2.78
  -6   7  -4   29.07    2.67
   6  -7   4   30.75    3.71
  -7   7  -4    6.49    1.17
  -7   7  -4    6.60    1.37
   7  -7   4    5.90    2.20
  -8   7  -4    8.40    1.65
  -8   7  -4   11.20    1.40
   8  -7   4   10.16    2.77
  -9   7  -4    7.30    1.32
  -9   7  -4    8.27    1.74
   9  -7   4    8.91    2.79
 -10   7  -4    2.41    0.82
  10  -7   4    4.56    2.70
  11   6  -4   -0.04    0.87
 -11  -6   4   -0.02    0.92
  10   6  -4    2.29    1.05
 -10  -6   4    4.91    1.15
   9   6  -4    0.03    0.84
  -9  -6   4    0.06    0.46
  -9  -6   4    0.34    0.85
   8   6  -4   10.44    1.81
  -8  -6   4   13.89    1.21
  -8  -6   4   11.09    1.22
  -8  -6   4   13.09    1.69
   7   6  -4    5.37    1.32
  -7  -6   4    3.05    0.96
   6   6  -4    2.93    1.04
  -6  -6   4    3.42    0.91
   5   6  -4    0.63    0.59
   5   6  -4   -0.23    0.72
  -5  -6   4    0.75    0.69
  -5  -6   4    0.81    0.82
   4   6  -4    5.76    1.18
  -4  -6   4    5.28    1.11
   3   6  -4    1.70    0.55
   3   6  -4    0.66    0.78
  -3  -6   4    1.51    0.75
  -3  -6   4    0.48    0.63
   2   6  -4    7.59    0.92
   2   6  -4    6.63    0.68
  -2  -6   4    7.83    1.16
  -2  -6   4    5.42    1.17
   1   6  -4   33.42    2.75
   1   6  -4   23.97    2.47
   1   6  -4   27.99    2.35
  -1  -6   4   31.50    2.70
  -1  -6   4   26.17    2.61
   0   6  -4   36.65    3.32
   0   6  -4   41.15    3.46
   0   6  -4   40.73    3.26
   0   6  -4   36.78    3.19
   0  -6   4   39.07    3.45
   0  -6   4   37.12    3.47
  -1   6  -4   25.76    2.63
  -1   6  -4   24.96    2.47
  -1   6  -4   32.06    2.53
   1  -6   4   26.50    2.64
   1  -6   4   33.38    2.75
  -2   6  -4    1.16    0.40
  -2   6  -4    0.21    0.38
  -2   6  -4    0.99    0.56
  -2   6  -4    0.85    0.64
   2  -6   4    0.62    0.73
   2  -6   4    0.26    0.89
  -3   6  -4   11.78    1.21
  -3   6  -4    8.17    1.36
  -3   6  -4   11.80    1.18
   3  -6   4    9.70    1.63
   3  -6   4   11.35    1.46
  -4   6  -4   17.11    1.70
  -4   6  -4   17.01    1.66
  -4   6  -4   17.48    1.70
  -4   6  -4   16.43    1.80
   4  -6   4   16.84    1.84
   4  -6   4   15.60    2.17
  -5   6  -4   -0.13    0.51
  -5   6  -4    0.44    0.73
  -5   6  -4    0.97    0.49
  -5   6  -4    0.19    0.50
   5  -6   4    0.25    0.75
   5  -6   4   -0.57    1.28
  -6   6  -4    1.94    0.91
  -6   6  -4    0.25    0.56
   6  -6   4   -0.12    0.73
   6  -6   4    0.73    1.60
  -7   6  -4   35.83    3.49
  -7   6  -4   37.90    3.28
   7  -6   4   37.25    4.45
  -8   6  -4    2.22    0.76
  -8   6  -4    3.44    1.19
   8  -6   4    1.60    2.02
  -9   6  -4    1.86    0.76
  -9   6  -4    3.80    1.32
   9  -6   4    1.60    2.31
 -10   6  -4    2.54    1.38
 -10   6  -4    1.20    0.76
  10  -6   4    4.99    2.72
 -11   6  -4    0.55    0.72
  11  -6   4    1.59    2.59
  12   5  -4    1.48    0.90
 -12  -5   4    1.77    1.03
  11   5  -4    0.21    0.97
 -11  -5   4    0.20    0.94
  10   5  -4   12.01    1.89
 -10  -5   4   13.19    1.41
 -10  -5   4   11.62    1.72
   9   5  -4   16.04    2.07
  -9  -5   4   16.74    1.96
  -9  -5   4   16.56    1.63
  -8  -5   4   13.64    1.79
  -8  -5   4   14.24    1.31
  -8  -5   4   15.20    1.40
   7   5  -4   28.58    2.68
  -7  -5   4   20.65    2.42
  -7  -5   4   21.93    2.07
  -7  -5   4   26.15    2.04
   6   5  -4    0.00    0.84
  -6  -5   4    0.21    0.91
  -6  -5   4    0.87    0.75
   5   5  -4    1.46    0.79
   5   5  -4    0.26    0.57
  -5  -5   4    2.21    0.84
  -5  -5   4   -0.16    0.65
   4   5  -4    7.48    1.52
   4   5  -4   12.03    1.26
  -4  -5   4   11.64    1.30
   3   5  -4  101.24    8.37
   3   5  -4  107.01    8.22
  -3  -5   4   91.78    8.32
   2   5  -4    5.84    1.24
   2   5  -4    6.65    0.61
   2   5  -4    4.81    0.79
  -2  -5   4    5.64    1.16
  -2  -5   4    5.88    0.99
   1   5  -4    4.00    0.70
   1   5  -4    4.43    0.58
   1   5  -4    4.59    0.91
   1   5  -4    4.39    0.54
  -1  -5   4    5.07    1.10
  -1  -5   4    4.41    0.95
   0   5  -4   13.50    1.09
   0   5  -4   11.01    1.43
   0   5  -4    9.26    1.08
   0   5  -4   12.16    1.19
   0  -5   4    8.98    1.41
   0  -5   4   11.34    1.32
  -1   5  -4    8.53    1.34
  -1   5  -4   12.67    1.17
  -1   5  -4   12.57    1.06
  -1   5  -4    8.38    1.07
   1  -5   4   11.44    1.39
   1  -5   4    8.27    1.36
  -2   5  -4   48.89    3.75
  -2   5  -4   39.63    3.90
  -2   5  -4   45.19    3.82
  -2   5  -4   41.22    3.79
   2  -5   4   51.20    4.00
   2  -5   4   44.73    3.99
  -3   5  -4   19.75    1.74
  -3   5  -4   17.49    1.76
  -3   5  -4   16.20    1.88
  -3   5  -4   17.77    1.78
   3  -5   4   21.49    1.99
   3  -5   4   19.25    2.16
  -4   5  -4   23.80    2.18
  -4   5  -4   26.75    2.23
  -4   5  -4   23.07    2.33
   4  -5   4   23.29    2.56
   4  -5   4   21.27    2.31
  -5   5  -4    3.46    0.93
  -5   5  -4    2.61    0.71
  -5   5  -4    4.40    0.70
  -5   5  -4    2.60    0.63
   5  -5   4    1.47    0.80
   5  -5   4    2.48    1.44
  -6   5  -4   -0.01    0.53
  -6   5  -4    0.23    0.58
  -6   5  -4   -0.72    0.83
   6  -5   4   -0.31    1.32
   6  -5   4   -0.08    0.72
  -7   5  -4    1.19    0.67
  -7   5  -4    1.64    0.76
  -7   5  -4    1.52    1.05
   7  -5   4    1.59    1.93
  -8   5  -4    3.08    0.73
  -8   5  -4    2.74    0.84
  -8   5  -4    2.40    1.21
   8  -5   4    4.58    2.22
  -9   5  -4   10.93    1.51
  -9   5  -4   10.34    2.07
   9  -5   4    9.02    2.71
 -10   5  -4    0.04    1.29
 -10   5  -4    0.24    0.69
  10  -5   4    1.12    2.17
 -11   5  -4    6.50    1.80
 -11   5  -4    6.99    1.14
  11  -5   4    2.15    2.47
  12   4  -4    0.50    0.84
 -12  -4   4   -1.21    0.94
  11   4  -4    4.64    1.23
 -11  -4   4    4.05    1.28
 -11  -4   4    6.35    1.11
  10   4  -4   22.29    2.72
 -10  -4   4   23.77    2.57
 -10  -4   4   29.33    2.38
   9   4  -4    0.26    0.78
  -9  -4   4   -0.01    0.98
  -9  -4   4    0.22    0.51
  -9  -4   4    0.58    0.41
   8   4  -4    0.29    0.74
  -8  -4   4    1.03    0.93
  -8  -4   4    0.17    0.43
  -8  -4   4    0.18    0.31
  -7  -4   4   13.96    2.82
  -7  -4   4   12.98    1.73
  -7  -4   4   14.59    1.33
   6   4  -4    9.66    1.48
  -6  -4   4    8.55    0.78
  -6  -4   4    6.91    0.83
  -6  -4   4    9.36    2.34
  -6  -4   4    9.41    1.30
  -6  -4   4    6.08    1.19
   5   4  -4    2.70    0.86
   5   4  -4    4.35    0.85
  -5  -4   4    4.01    0.91
   4   4  -4   14.48    1.85
   4   4  -4   16.51    1.59
  -4  -4   4   19.18    1.75
  -4  -4   4   13.63    1.77
   3   4  -4   23.30    2.35
   3   4  -4   32.37    2.57
  -3  -4   4   22.95    2.33
   2   4  -4   47.84    4.39
  -2  -4   4   52.13    4.47
  -2  -4   4   58.56    4.56
   1   4  -4    8.96    1.05
   1   4  -4    9.58    0.84
  -1  -4   4    9.66    1.22
   0   4  -4   72.61    5.86
   0   4  -4   68.68    5.65
   0   4  -4   74.41    5.69
   0   4  -4   65.30    5.73
   0  -4   4   70.91    5.87
   0  -4   4   67.13    5.78
  -1   4  -4  218.61   17.74
  -1   4  -4  222.15   17.78
   1  -4   4  222.01   17.90
  -2   4  -4    4.61    1.09
  -2   4  -4    4.09    0.72
  -2   4  -4    6.60    0.78
   2  -4   4    5.66    1.06
   2  -4   4    4.85    1.09
  -3   4  -4   30.22    2.46
  -3   4  -4   26.86    2.44
  -3   4  -4   28.09    2.60
   3  -4   4   26.25    2.66
   3  -4   4   27.04    2.70
  -4   4  -4    4.25    0.97
  -4   4  -4    4.76    0.84
  -4   4  -4    3.65    0.69
   4  -4   4    3.92    1.14
   4  -4   4    7.06    1.10
  -5   4  -4    6.99    1.00
  -5   4  -4    9.38    1.48
  -5   4  -4    8.05    1.10
   5  -4   4    8.16    1.70
   5  -4   4    7.42    1.26
  -6   4  -4   -0.01    0.38
  -6   4  -4    0.18    0.92
  -6   4  -4    0.28    0.58
   6  -4   4   -0.61    1.39
   6  -4   4    0.22    0.72
  -7   4  -4   23.48    2.49
  -7   4  -4   17.70    2.08
   7  -4   4   22.61    3.18
  -8   4  -4    7.15    1.03
  -8   4  -4    6.73    1.20
  -8   4  -4    5.76    1.03
  -8   4  -4    7.32    1.69
   8  -4   4    6.37    2.27
  -9   4  -4    8.43    1.20
  -9   4  -4    5.65    1.45
  -9   4  -4    8.26    1.28
  -9   4  -4    4.56    1.22
   9  -4   4   11.65    2.81
 -10   4  -4    3.21    1.38
 -10   4  -4    3.69    0.92
  10  -4   4    2.82    2.37
 -11   4  -4   12.59    2.25
 -11   4  -4   11.95    1.68
  11  -4   4    7.68    2.85
 -12   4  -4    0.96    1.35
 -12   4  -4    0.43    0.75
  12  -4   4    0.86    2.35
 -12  -3   4    3.46    0.79
 -12  -3   4    4.20    1.28
 -11  -3   4   11.23    1.75
 -11  -3   4   13.15    1.51
  10   3  -4    1.25    0.93
 -10  -3   4    0.01    0.95
 -10  -3   4    0.52    0.60
   9   3  -4    1.01    0.85
  -9  -3   4    1.44    0.59
  -9  -3   4    0.81    0.41
  -9  -3   4    0.99    1.00
   8   3  -4   10.55    1.68
  -8  -3   4   15.54    1.67
  -8  -3   4   11.14    1.25
  -8  -3   4   16.01    1.38
   7   3  -4    3.22    0.92
  -7  -3   4    2.93    0.47
  -7  -3   4    1.69    0.92
  -7  -3   4    1.67    0.47
  -7  -3   4    3.49    0.93
  -7  -3   4    2.82    1.80
   6   3  -4   13.61    1.93
  -6  -3   4   19.08    1.50
  -6  -3   4   16.34    1.79
  -6  -3   4   16.55    3.01
  -6  -3   4   17.48    1.88
  -6  -3   4   17.35    1.52
   5   3  -4    6.78    1.44
  -5  -3   4   11.69    1.30
  -5  -3   4   10.21    1.34
  -5  -3   4   13.31    2.50
  -5  -3   4    9.96    0.94
  -5  -3   4   11.23    0.96
   4   3  -4    0.68    0.58
   4   3  -4    0.11    0.75
  -4  -3   4    0.33    0.18
  -4  -3   4    0.07    0.65
  -4  -3   4    1.22    0.77
   3   3  -4    3.61    0.72
   3   3  -4    1.59    0.70
  -3  -3   4    1.37    0.68
  -3  -3   4    2.48    0.75
   2   3  -4  124.38    9.23
   2   3  -4   97.18    9.28
  -2  -3   4  117.78    9.22
   1   3  -4   43.02    3.38
   1   3  -4   43.65    3.52
   1   3  -4   37.56    3.38
   1   3  -4   39.50    3.66
  -1  -3   4   46.02    3.56
   0   3  -4   54.10    4.22
   0   3  -4   50.29    4.27
   0   3  -4   49.35    4.42
   0  -3   4   53.00    4.33
  -1   3  -4   41.16    3.78
  -1   3  -4   48.78    3.95
  -1   3  -4   46.52    3.78
   1  -3   4   42.98    3.83
   1  -3   4   48.46    4.00
   1  -3   4   46.80    3.80
  -2   3  -4  123.20   10.96
  -2   3  -4  152.03   10.98
  -2   3  -4  127.77   11.05
   2  -3   4  119.49   10.98
   2  -3   4  149.63   11.05
   2  -3   4  140.76   11.10
  -3   3  -4   -0.07    0.44
  -3   3  -4   -0.07    0.69
  -3   3  -4    0.43    0.38
   3  -3   4   -0.05    0.72
   3  -3   4    0.26    0.47
   3  -3   4    0.92    0.70
  -4   3  -4   29.64    2.67
  -4   3  -4   29.35    2.68
  -4   3  -4   31.39    2.95
   4  -3   4   32.33    2.88
   4  -3   4   30.03    2.76
   4  -3   4   30.62    3.05
  -5   3  -4   47.94    3.72
  -5   3  -4   40.92    3.73
  -5   3  -4   39.36    3.85
   5  -3   4   42.28    3.84
   5  -3   4   47.11    4.18
  -6   3  -4   35.85    3.03
  -6   3  -4   28.52    2.89
  -6   3  -4   33.93    3.28
   6  -3   4   28.60    3.02
   6  -3   4   36.77    3.72
   6  -3   4   36.85    3.16
  -7   3  -4   47.26    4.42
  -7   3  -4   50.89    4.65
   7  -3   4   61.87    5.29
   7  -3   4   46.54    4.43
  -8   3  -4    8.01    1.61
  -8   3  -4    6.05    1.01
  -8   3  -4    5.49    1.12
   8  -3   4    6.08    2.22
  -9   3  -4    6.11    1.23
  -9   3  -4    8.51    1.66
  -9   3  -4    4.46    0.99
   9  -3   4    5.32    2.22
 -10   3  -4    5.98    1.70
 -10   3  -4    8.73    1.18
  10  -3   4    5.93    2.33
 -11   3  -4    1.47    0.79
 -11   3  -4    1.31    1.42
  11  -3   4    1.36    2.28
 -12   3  -4    0.67    0.84
 -12   3  -4   -1.36    1.40
  12  -3   4   -0.93    2.15
 -12  -2   4    9.99    1.37
 -12  -2   4    9.54    1.78
  11   2  -4   -0.06    0.73
 -11  -2   4   -0.47    1.15
 -11  -2   4   -0.01    0.59
  10   2  -4   10.32    1.64
 -10  -2   4    7.51    1.61
 -10  -2   4    9.55    1.26
   9   2  -4    9.47    1.58
  -9  -2   4    8.78    1.14
  -9  -2   4   12.38    1.25
  -9  -2   4   10.07    1.66
   8   2  -4    2.81    0.89
  -8  -2   4    2.58    0.87
  -8  -2   4    1.60    0.49
   7   2  -4   28.90    2.95
  -7  -2   4   27.30    2.64
  -7  -2   4   32.48    2.66
  -7  -2   4   33.21    2.97
  -7  -2   4   32.25    4.00
  -7  -2   4   32.51    2.95
   6   2  -4    1.37    0.74
  -6  -2   4    0.55    0.36
  -6  -2   4    0.62    0.37
  -6  -2   4    0.58    0.67
  -6  -2   4    1.50    1.70
  -6  -2   4    0.73    0.90
   5   2  -4    2.82    0.85
  -5  -2   4    3.05    0.47
  -5  -2   4    3.74    0.77
  -5  -2   4    3.58    1.00
  -5  -2   4    5.65    1.90
  -5  -2   4    3.90    0.58
   4   2  -4    6.32    1.21
  -4  -2   4    5.14    1.14
  -4  -2   4    7.52    0.69
  -4  -2   4    6.78    0.74
  -4  -2   4    8.63    2.03
  -4  -2   4    9.14    1.29
   3   2  -4  352.65   39.36
  -3  -2   4  322.72   26.25
  -3  -2   4  324.12   26.25
  -3  -2   4  320.45   26.51
   2   2  -4   35.05    3.24
   2   2  -4   39.99    3.18
  -2  -2   4   39.39    3.17
  -2  -2   4   33.25    3.24
   1   2  -4   16.26    1.72
   1   2  -4   16.43    1.29
   1   2  -4   15.59    1.47
  -1  -2   4   16.10    1.52
  -1  -2   4   15.28    1.68
  -1  -2   4   14.62    1.31
   0   2  -4   25.36    2.38
   0   2  -4   25.20    2.17
   0   2  -4   21.67    2.07
   0  -2   4   30.23    2.40
   0  -2   4   23.48    2.11
   0  -2   4   26.38    2.19
  -1   2  -4    8.47    0.92
  -1   2  -4   10.05    1.34
   1  -2   4    7.60    0.96
   1  -2   4    9.92    1.42
  -2   2  -4   94.13    8.00
  -2   2  -4  108.16    7.99
  -2   2  -4  108.48    8.14
   2  -2   4   91.36    8.01
   2  -2   4   90.39    8.13
   2  -2   4   98.21    8.03
  -3   2  -4   14.01    1.29
  -3   2  -4   14.04    1.33
  -3   2  -4   12.29    1.76
   3  -2   4   13.08    1.39
   3  -2   4   13.33    1.52
   3  -2   4   12.06    1.66
  -4   2  -4   50.06    4.27
  -4   2  -4   51.28    4.27
  -4   2  -4   49.18    4.50
   4  -2   4   51.98    4.32
   4  -2   4   51.24    4.54
   4  -2   4   52.07    4.43
  -5   2  -4   47.11    4.23
  -5   2  -4   54.90    4.49
  -5   2  -4   44.33    4.24
   5  -2   4   48.62    4.68
   5  -2   4   57.34    4.46
  -6   2  -4  192.82   16.81
  -6   2  -4  194.35   16.88
  -6   2  -4  240.67   16.99
   6  -2   4  187.59   16.85
   6  -2   4  224.99   17.28
  -7   2  -4   15.26    1.94
  -7   2  -4   12.44    1.49
  -7   2  -4   11.06    1.35
  -7   2  -4   13.07    1.40
   7  -2   4   12.83    1.58
   7  -2   4   11.73    2.43
  -8   2  -4   43.87    4.01
  -8   2  -4   44.83    4.25
  -8   2  -4   44.31    3.92
   8  -2   4   44.41    3.94
   8  -2   4   43.28    4.84
  -9   2  -4   12.83    1.68
  -9   2  -4   11.77    2.17
  -9   2  -4   12.22    1.50
   9  -2   4   13.93    2.88
 -10   2  -4   12.05    2.27
  10  -2   4   13.96    3.08
 -11   2  -4    0.51    1.23
  11  -2   4   -1.35    1.86
 -12   2  -4    2.74    1.42
 -12   2  -4    5.26    1.00
  12  -2   4    1.43    2.17
 -12  -1   4   15.77    1.67
 -12  -1   4   11.68    2.59
 -12  -1   4   13.34    1.99
 -11  -1   4    3.44    0.73
 -11  -1   4    3.37    1.25
  10   1  -4   10.38    1.60
 -10  -1   4   10.59    1.62
 -10  -1   4   11.82    1.34
   9   1  -4   18.93    2.13
  -9  -1   4   17.91    1.83
  -9  -1   4   20.45    2.15
   8   1  -4   37.54    3.49
  -8  -1   4   40.14    3.33
  -8  -1   4   35.80    3.53
  -8  -1   4   36.59    3.51
  -8  -1   4   41.55    3.28
  -8  -1   4   35.06    4.44
   7   1  -4  139.59   10.56
  -7  -1   4  114.02   11.21
  -7  -1   4  123.11   10.39
  -7  -1   4  116.60   10.53
  -7  -1   4  133.28   10.54
  -7  -1   4  135.83   10.35
   6   1  -4    0.77    0.64
  -6  -1   4    0.43    0.54
  -6  -1   4    0.24    0.38
  -6  -1   4    0.32    1.71
  -6  -1   4    0.60    0.80
  -6  -1   4    0.69    0.37
   5   1  -4  149.55   11.04
  -5  -1   4  134.73   10.89
  -5  -1   4  128.67   10.99
  -5  -1   4  132.63   10.84
  -5  -1   4  131.83   11.00
  -5  -1   4  128.41   11.59
  -4  -1   4  276.52   20.78
  -4  -1   4  257.08   20.12
  -4  -1   4  221.72   20.08
   3   1  -4    8.26    1.24
  -3  -1   4    8.75    1.24
  -3  -1   4    8.93    0.92
  -3  -1   4   10.46    2.13
  -3  -1   4   10.50    1.25
   2   1  -4  111.71   10.41
  -2  -1   4  135.73   10.41
  -2  -1   4  138.76   10.86
   1   1  -4  147.94   11.70
   1   1  -4  148.63   11.78
  -1  -1   4  149.26   11.70
  -1  -1   4  138.18   11.78
   0   1  -4   59.72    4.40
   0   1  -4   51.60    4.56
   0  -1   4   56.53    4.56
   0  -1   4   51.93    4.39
   0  -1   4   48.87    4.35
  -1   1  -4  113.91   10.63
  -1   1  -4  149.29   10.51
  -1   1  -4  125.51   10.51
   1  -1   4  130.01   10.53
   1  -1   4  134.05   10.67
  -2   1  -4   34.26    2.57
  -2   1  -4   27.73    2.50
  -2   1  -4   29.52    2.81
   2  -1   4   31.58    2.60
   2  -1   4   29.49    2.56
   2  -1   4   29.64    2.76
  -3   1  -4  163.78   13.74
  -3   1  -4  173.96   13.58
  -3   1  -4  170.92   13.61
   3  -1   4  164.61   13.74
   3  -1   4  176.94   13.69
   3  -1   4  161.58   13.63
  -4   1  -4   90.48    8.03
  -4   1  -4  100.45    8.04
  -4   1  -4  110.21    8.24
   4  -1   4   99.80    8.26
   4  -1   4  101.43    8.22
   4  -1   4   89.91    8.06
  -5   1  -4   57.06    4.68
  -5   1  -4   49.49    4.38
  -5   1  -4   54.49    4.33
   5  -1   4   50.94    4.75
   5  -1   4   53.37    4.40
   5  -1   4   45.28    4.50
  -6   1  -4   39.17    4.02
  -6   1  -4   40.79    3.78
   6  -1   4   44.47    4.27
   6  -1   4   47.71    3.75
  -7   1  -4   46.03    4.56
  -7   1  -4   53.17    4.51
  -7   1  -4   59.75    4.74
   7  -1   4   52.37    4.59
   7  -1   4   58.73    5.22
  -8   1  -4   48.45    5.12
  -8   1  -4   62.79    4.85
  -8   1  -4   56.60    4.93
   8  -1   4   50.33    4.79
   8  -1   4   59.19    5.51
  -9   1  -4   17.98    2.65
  -9   1  -4   20.06    1.98
  -9   1  -4   14.13    2.14
   9  -1   4   20.76    3.11
   9  -1   4   23.31    2.11
 -10   1  -4   14.14    2.43
  10  -1   4   15.47    3.00
  10  -1   4   11.43    1.66
 -11   1  -4    2.30    1.49
 -12   1  -4    6.09    1.30
 -12   1  -4    3.47    1.70
 -13   1  -4    2.94    1.17
 -12   0   4   31.04    3.58
 -12   0   4   26.84    2.57
 -12   0   4   24.33    2.76
 -11   0   4    6.60    1.41
 -11   0   4    3.75    0.75
 -10   0   4    5.44    0.92
 -10   0   4    6.91    1.42
   9   0  -4    8.91    1.36
  -9   0   4    7.92    1.48
  -9   0   4    7.97    1.06
  -9   0   4    8.67    1.09
  -9   0   4    8.00    1.26
   8   0  -4   39.16    3.46
  -8   0   4   39.16    3.45
  -8   0   4   37.58    3.31
  -8   0   4   31.72    4.17
  -8   0   4   38.23    3.23
   7   0  -4    1.41    0.65
   7   0  -4   -0.26    1.86
  -7   0   4    0.73    0.45
  -7   0   4    1.23    0.58
  -7   0   4    1.93    1.63
  -7   0   4    0.54    0.39
   6   0  -4   28.10    2.90
   6   0  -4   30.87    3.88
  -6   0   4   33.97    2.81
  -6   0   4   34.37    2.73
  -6   0   4   33.53    3.78
  -6   0   4   31.65    2.88
   5   0  -4   74.06    6.37
   5   0  -4   79.96    7.08
  -5   0   4   72.84    6.29
  -5   0   4   81.12    6.37
  -5   0   4   75.80    7.13
   4   0  -4   -0.67    1.66
   4   0  -4    0.22    0.56
  -4   0   4    0.13    0.46
  -4   0   4   -0.13    0.32
  -4   0   4    0.27    0.41
  -4   0   4    1.40    1.68
   3   0  -4   29.44    2.86
   3   0  -4   35.92    3.82
   3   0  -4   35.54    3.02
  -3   0   4   37.01    3.01
  -3   0   4   37.79    3.88
  -3   0   4   34.46    2.83
   2   0  -4   10.31    2.34
   2   0  -4   11.37    0.99
   2   0  -4   10.56    1.27
  -2   0   4   12.68    2.36
  -2   0   4   10.06    1.27
  -2   0   4   10.36    0.96
  -1   0   4  238.91   19.48
   0   0  -4    9.74    1.40
   0   0  -4   11.76    1.00
   0   0   4   11.68    1.48
   0   0   4   10.19    1.01
   0   0   4   12.20    1.82
  -1   0  -4   62.56    5.30
  -1   0  -4   62.65    5.46
  -1   0  -4   65.57    5.28
   1   0   4   67.78    5.31
   1   0   4   71.90    5.28
   1   0   4   61.25    5.46
  -2   0  -4   61.54    5.34
  -2   0  -4   62.31    5.08
  -2   0  -4   67.53    5.15
   2   0   4   63.93    5.17
   2   0   4   60.18    5.36
  -3   0  -4   13.31    1.15
  -3   0  -4   12.98    1.78
   3   0   4   12.41    1.58
   3   0   4   12.35    1.48
  -4   0  -4  222.28   17.39
  -4   0  -4  217.24   17.21
   4   0   4  199.27   17.33
   4   0   4  214.97   17.36
  -5   0  -4   55.96    5.07
  -5   0  -4   54.63    5.29
  -5   0  -4   69.31    5.00
   5   0   4   59.99    5.32
   5   0   4   59.85    5.03
  -6   0  -4    7.90    0.91
  -6   0  -4    8.27    1.24
  -6   0  -4    8.05    1.75
  -6   0  -4    6.04    0.98
   6   0   4    7.26    1.05
   6   0   4    8.73    1.66
  -7   0  -4   16.31    1.80
  -7   0  -4   19.33    2.05
  -7   0  -4   17.50    1.68
   7   0   4   17.09    2.62
   7   0   4   19.02    1.82
  -8   0  -4   46.29    3.83
  -8   0  -4   44.01    4.25
  -8   0  -4   37.04    3.94
  -8   0  -4   42.76    3.66
   8   0   4   41.06    3.75
   8   0   4   44.17    4.46
  -9   0  -4    6.65    1.38
   9   0   4    3.76    0.84
 -10   0  -4   41.89    4.45
 -10   0  -4   45.87    3.85
 -10   0  -4   40.44    4.19
  10   0   4   41.86    3.87
 -11   0  -4    0.26    1.34
 -11   0  -4    0.83    0.85
  11   0   4   -0.03    0.69
 -12   0  -4    3.49    1.10
 -12   0  -4    3.28    1.65
 -13   0  -4    1.34    1.31
 -13   0  -4    2.83    1.69
 -13   0  -4    5.43    1.04
 -12   1   4   20.95    2.10
 -12   1   4   17.88    3.08
 -11   1   4    4.12    0.88
 -11   1   4    5.85    1.74
 -10   1   4    0.11    0.50
   9  -1  -4    2.65    2.43
  -9   1   4    5.38    0.86
  -9   1   4    4.26    0.93
   8  -1  -4   15.24    3.11
   8  -1  -4   10.79    1.44
  -8   1   4   12.75    1.26
  -8   1   4   11.94    1.44
  -8   1   4   11.25    1.31
   7  -1  -4   17.67    1.82
   7  -1  -4   18.33    3.53
  -7   1   4   15.19    1.77
  -7   1   4   18.41    2.71
  -7   1   4   20.35    1.76
  -7   1   4   17.67    1.63
   6  -1  -4   77.98    6.55
   6  -1  -4   77.98    7.42
  -6   1   4   79.66    6.55
  -6   1   4   80.04    6.57
  -6   1   4   74.66    7.18
  -6   1   4   82.13    6.45
   5  -1  -4  151.91   11.79
   5  -1  -4  146.21   12.47
  -5   1   4  140.04   11.79
  -5   1   4  141.19   12.33
   4  -1  -4   37.40    4.29
   4  -1  -4   44.17    3.45
  -4   1   4   37.46    3.43
  -4   1   4   40.05    3.35
  -4   1   4   41.80    4.18
   3  -1  -4   42.66    3.44
   3  -1  -4   45.65    4.35
   3  -1  -4   37.27    3.50
  -3   1   4   44.23    3.41
  -3   1   4   46.37    4.27
  -3   1   4   37.46    3.48
   2  -1  -4  154.45   13.25
   2  -1  -4  160.42   12.74
  -2   1   4  153.21   13.18
  -2   1   4  164.82   12.80
   1  -1  -4    2.88    1.49
   1  -1  -4    2.44    0.65
   1  -1  -4    3.27    0.49
  -1   1   4    2.35    0.67
  -1   1   4    2.58    1.48
  -1   1   4    2.93    0.52
   0  -1  -4  249.29   18.89
   0  -1  -4  228.00   18.99
   0   1   4  229.99   18.96
   0   1   4  229.86   18.88
  -1  -1  -4   49.79    4.14
  -1  -1  -4   58.97    4.29
  -1  -1  -4   51.48    4.32
   1   1   4   48.62    4.21
   1   1   4   49.48    4.34
   1   1   4   47.31    4.14
  -2  -1  -4  309.81   27.54
   2   1   4  373.97   27.54
  -3  -1  -4  183.93   14.31
  -3  -1  -4  170.06   14.26
  -3  -1  -4  177.19   14.54
   3   1   4  181.60   14.52
  -4  -1  -4  141.49   11.55
  -4  -1  -4  132.48   11.25
  -4  -1  -4  146.70   11.39
  -5  -1  -4   68.45    5.35
  -5  -1  -4   63.28    5.15
  -5  -1  -4   68.90    5.49
  -5  -1  -4   55.12    5.24
   5   1   4   58.10    5.19
  -6  -1  -4    6.23    1.32
  -6  -1  -4    5.22    0.94
  -6  -1  -4    6.46    0.81
  -6  -1  -4    5.54    0.75
  -6  -1  -4    8.64    1.56
   6   1   4    6.06    0.96
  -7  -1  -4   17.87    1.43
  -7  -1  -4   12.95    1.43
  -7  -1  -4   14.18    1.89
  -7  -1  -4   11.26    2.05
  -7  -1  -4   14.82    1.59
   7   1   4   14.47    1.57
  -8  -1  -4   10.70    1.18
  -8  -1  -4   10.06    1.66
  -8  -1  -4   10.90    1.99
  -8  -1  -4    8.06    1.01
  -8  -1  -4    8.33    1.25
   8   1   4    8.57    1.25
  -9  -1  -4   59.71    4.80
  -9  -1  -4   49.06    5.13
  -9  -1  -4   64.19    5.38
   9   1   4   51.73    4.82
 -10  -1  -4   25.29    2.40
 -10  -1  -4   24.62    2.95
 -10  -1  -4   21.04    3.14
 -11  -1  -4   22.56    2.43
  11   1   4   22.61    2.36
 -12  -1  -4    0.72    0.97
 -12  -1  -4    1.55    1.61
  12   1   4    0.51    0.71
 -13  -1  -4   -0.42    1.41
 -12   2   4    1.10    0.76
 -12   2   4    0.87    1.44
  11  -2  -4   12.52    3.34
 -11   2   4    8.22    2.04
 -11   2   4   13.43    1.54
  10  -2  -4   14.21    3.36
 -10   2   4   13.22    2.37
 -10   2   4   10.88    1.48
   9  -2  -4    6.35    2.81
  -9   2   4   10.01    2.02
  -9   2   4    6.78    1.19
  -9   2   4    9.36    1.29
   8  -2  -4   17.50    3.60
  -8   2   4   24.89    2.23
  -8   2   4   22.41    2.19
  -8   2   4   21.89    2.12
   7  -2  -4   42.36    3.67
   7  -2  -4   46.79    5.04
  -7   2   4   35.98    3.66
  -7   2   4   42.77    4.51
  -7   2   4   47.76    3.63
  -7   2   4   42.68    3.70
   6  -2  -4    7.09    2.29
   6  -2  -4    6.57    0.92
  -6   2   4    7.29    1.84
  -6   2   4    4.54    0.93
  -6   2   4    6.15    0.93
  -6   2   4    9.03    1.00
   5  -2  -4    0.15    0.37
   5  -2  -4   -0.26    1.76
  -5   2   4    0.83    1.30
  -5   2   4    0.22    0.44
  -5   2   4    0.18    0.44
   4  -2  -4   25.59    3.40
  -4   2   4   26.77    2.24
  -4   2   4   27.61    3.02
  -4   2   4   24.70    2.26
   3  -2  -4    2.78    0.50
   3  -2  -4    1.55    0.45
   3  -2  -4    1.60    1.61
  -3   2   4    2.73    0.50
  -3   2   4    3.82    1.54
   2  -2  -4    3.00    0.53
   2  -2  -4    3.08    0.59
   2  -2  -4    2.31    1.56
  -2   2   4    4.56    0.77
  -2   2   4    3.46    0.61
  -2   2   4    3.74    1.44
   1  -2  -4    2.50    1.30
   1  -2  -4    1.92    0.59
   1  -2  -4    1.59    0.38
  -1   2   4    1.29    0.62
  -1   2   4    2.27    0.41
  -1   2   4    1.71    1.09
   0  -2  -4  287.23   23.39
   0  -2  -4  304.41   23.53
   0   2   4  292.83   23.46
   0   2   4  279.67   23.40
  -1  -2  -4    0.29    0.67
  -1  -2  -4   -0.06    0.83
  -1  -2  -4    0.21    0.31
   1   2   4    0.18    0.34
   1   2   4    0.66    0.47
   1   2   4   -0.32    0.72
  -2  -2  -4   22.20    2.27
  -2  -2  -4   20.64    1.87
  -2  -2  -4   24.60    1.88
   2   2   4   21.28    1.82
   2   2   4   22.22    2.27
   2   2   4   21.18    1.90
  -3  -2  -4    0.70    0.33
  -3  -2  -4   -0.15    0.81
  -3  -2  -4    0.48    0.22
   3   2   4    0.12    0.42
   3   2   4    0.48    0.28
  -4  -2  -4  111.75    8.49
  -4  -2  -4  116.42    8.54
  -4  -2  -4   99.77    8.69
  -4  -2  -4  103.08    8.66
   4   2   4   94.98    8.56
  -5  -2  -4   60.97    5.40
  -5  -2  -4   67.24    5.26
  -5  -2  -4   65.76    5.23
  -5  -2  -4   67.71    5.70
  -5  -2  -4   69.25    5.58
   5   2   4   54.45    5.29
  -6  -2  -4    1.97    0.49
  -6  -2  -4    3.16    1.27
  -6  -2  -4    0.73    0.36
  -6  -2  -4    0.42    0.50
  -6  -2  -4    1.05    0.98
   6   2   4    0.47    0.47
  -7  -2  -4    4.85    1.41
  -7  -2  -4    3.63    0.83
  -7  -2  -4    3.17    0.59
  -7  -2  -4    4.84    1.27
   7   2   4    1.62    0.61
  -8  -2  -4    9.41    0.97
  -8  -2  -4    6.54    1.21
  -8  -2  -4    9.50    1.86
  -8  -2  -4   10.52    1.93
   8   2   4    7.42    1.18
  -9  -2  -4   12.81    1.45
  -9  -2  -4   13.74    2.14
  -9  -2  -4   10.31    2.32
   9   2   4   13.45    1.55
 -10  -2  -4    8.32    1.25
 -10  -2  -4   12.69    2.12
  10   2   4    6.48    1.25
 -11  -2  -4   17.88    2.81
 -11  -2  -4   17.80    1.89
  11   2   4   15.59    1.91
 -12  -2  -4    6.61    1.36
 -12  -2  -4    8.88    2.17
  12   2   4    8.63    1.38
 -13  -2  -4    0.25    1.61
  12  -3  -4    2.64    2.72
 -12   3   4    0.82    0.78
  11  -3  -4    4.95    2.73
 -11   3   4    5.15    0.96
 -11   3   4    5.99    1.73
  10  -3  -4   16.60    3.68
 -10   3   4   14.04    2.30
 -10   3   4   14.01    1.67
   9  -3  -4   -0.30    2.32
  -9   3   4    2.41    0.71
  -9   3   4    2.55    0.76
  -9   3   4    0.49    1.21
   8  -3  -4    8.84    2.89
  -8   3   4    6.03    1.36
  -8   3   4    5.81    1.05
  -8   3   4    5.09    1.04
   7  -3  -4   33.36    4.33
  -7   3   4   38.50    3.26
  -7   3   4   33.54    2.96
  -7   3   4   33.56    3.04
  -7   3   4   31.80    3.69
  -7   3   4   31.17    2.97
   6  -3  -4   -1.00    1.84
  -6   3   4    0.51    0.47
  -6   3   4   -0.38    0.45
  -6   3   4   -0.44    1.13
  -6   3   4    0.35    0.44
   5  -3  -4    4.38    2.05
  -5   3   4    3.51    0.58
  -5   3   4    1.41    1.26
   4  -3  -4  265.49   22.04
   4  -3  -4  255.33   21.42
  -4   3   4  262.52   21.80
  -4   3   4  276.90   21.41
  -4   3   4  271.19   21.38
   3  -3  -4   18.56    1.84
   3  -3  -4   22.64    1.96
   3  -3  -4   22.13    2.95
  -3   3   4   24.62    1.96
  -3   3   4   22.80    1.90
  -3   3   4   25.84    2.67
   2  -3  -4   97.47    7.85
   2  -3  -4   88.94    7.80
   2  -3  -4   92.64    8.33
  -2   3   4  101.94    7.84
  -2   3   4   95.69    8.18
  -2   3   4  103.91    7.85
   1  -3  -4    0.04    1.11
   1  -3  -4    0.87    0.50
   1  -3  -4    0.52    0.33
  -1   3   4    0.13    0.49
  -1   3   4    0.91    0.38
  -1   3   4   -0.08    0.80
   0  -3  -4    0.21    0.29
   0  -3  -4    0.61    0.70
   0  -3  -4    0.96    0.99
   0   3   4    0.34    0.73
   0   3   4    0.59    0.65
   0   3   4    0.53    0.37
  -1  -3  -4   21.91    1.95
  -1  -3  -4   24.67    2.24
  -1  -3  -4   22.66    2.16
   1   3   4   23.72    1.98
   1   3   4   22.40    2.04
  -2  -3  -4   97.50    8.29
  -2  -3  -4  105.09    8.50
   2   3   4  103.87    8.26
  -3  -3  -4    3.90    0.83
  -3  -3  -4    5.28    0.66
   3   3   4    5.38    0.76
  -4  -3  -4   50.42    4.30
  -4  -3  -4   47.29    4.12
  -4  -3  -4   52.51    4.11
  -5  -3  -4   17.70    1.80
  -5  -3  -4   20.68    2.22
  -5  -3  -4   17.15    1.58
   5   3   4   17.15    1.68
  -6  -3  -4    5.14    0.65
  -6  -3  -4    6.04    0.95
  -6  -3  -4    1.82    1.28
  -6  -3  -4    6.55    1.47
  -7  -3  -4    7.81    1.15
  -7  -3  -4   10.42    1.96
  -7  -3  -4    5.86    0.83
  -7  -3  -4   10.21    2.05
   7   3   4    7.72    1.05
  -8  -3  -4    2.42    1.35
  -8  -3  -4    0.86    0.60
  -8  -3  -4    0.27    1.26
   8   3   4    0.68    0.54
  -9  -3  -4   14.96    2.59
  -9  -3  -4   10.62    2.16
  -9  -3  -4   11.91    1.37
   9   3   4    9.76    1.42
 -10  -3  -4   26.47    3.45
 -10  -3  -4   29.03    2.63
  10   3   4   27.05    2.65
 -11  -3  -4    4.17    0.97
 -11  -3  -4    3.37    1.60
  11   3   4    2.65    0.86
 -12  -3  -4    0.58    1.49
 -12  -3  -4   -0.17    0.72
  12   3   4   -0.16    0.63
  13   3   4    4.37    1.04
  12  -4  -4    2.38    2.77
  11  -4  -4    2.35    2.67
 -11   4   4    0.19    0.66
  10  -4  -4    1.47    2.64
 -10   4   4    0.82    1.28
 -10   4   4    2.19    0.74
   9  -4  -4   48.25    6.01
  -9   4   4   51.70    4.71
  -9   4   4   51.45    4.38
   8  -4  -4   13.51    3.30
  -8   4   4   13.33    1.51
  -8   4   4   11.88    1.42
  -8   4   4   14.35    1.88
   7  -4  -4   -2.40    2.19
  -7   4   4   -0.68    0.80
  -7   4   4   -0.36    0.54
  -7   4   4    0.12    0.43
   6  -4  -4    2.08    2.04
  -6   4   4    2.01    0.48
  -6   4   4    1.61    0.59
  -6   4   4    2.74    0.71
  -6   4   4    1.93    0.72
  -6   4   4    1.38    1.11
   5  -4  -4    9.76    2.29
   5  -4  -4    8.82    1.00
  -5   4   4    8.61    1.03
  -5   4   4    7.45    1.59
   4  -4  -4    1.89    1.66
   4  -4  -4    0.47    0.42
  -4   4   4   -0.02    0.96
  -4   4   4    0.28    0.39
   3  -4  -4    8.99    2.12
   3  -4  -4   12.41    1.22
  -3   4   4   12.55    1.22
  -3   4   4   11.73    1.71
   2  -4  -4   66.08    6.11
   2  -4  -4   70.39    5.58
  -2   4   4   71.11    5.58
  -2   4   4   64.07    5.85
   1  -4  -4    7.29    1.59
   1  -4  -4    7.80    0.81
   1  -4  -4    6.16    0.73
   1  -4  -4    7.63    0.93
  -1   4   4    6.60    0.83
  -1   4   4    6.05    1.33
   0  -4  -4   57.48    4.60
   0  -4  -4   57.69    4.95
   0  -4  -4   56.02    4.65
   0  -4  -4   58.79    4.73
   0   4   4   53.25    4.74
   0   4   4   54.87    4.60
  -1  -4  -4   37.10    3.29
  -1  -4  -4   39.46    3.19
  -1  -4  -4   39.26    3.49
  -1  -4  -4   37.59    3.42
   1   4   4   36.14    3.27
   1   4   4   41.93    3.21
  -2  -4  -4   43.57    3.68
  -2  -4  -4   36.75    3.27
  -2  -4  -4   39.16    3.40
  -2  -4  -4   39.55    3.39
   2   4   4   39.45    3.30
   2   4   4   39.75    3.29
  -3  -4  -4   10.06    1.83
  -3  -4  -4    7.73    0.95
  -3  -4  -4    9.82    1.07
   3   4   4   11.04    1.01
  -4  -4  -4   17.35    2.23
  -4  -4  -4   17.13    1.51
  -4  -4  -4   18.19    1.70
  -4  -4  -4   15.50    1.46
   4   4   4   16.59    1.50
   4   4   4   14.19    1.52
  -5  -4  -4   77.42    6.24
  -5  -4  -4   69.99    6.00
  -5  -4  -4   74.19    6.49
  -5  -4  -4   73.16    6.04
   5   4   4   73.65    6.07
   5   4   4   74.33    6.05
  -6  -4  -4   11.04    1.88
  -6  -4  -4    7.63    0.85
  -6  -4  -4    6.49    1.11
   6   4   4    7.59    1.01
  -7  -4  -4    0.81    0.45
  -7  -4  -4    1.33    1.23
  -7  -4  -4   -0.43    1.21
  -7  -4  -4    1.53    0.41
  -7  -4  -4    1.21    0.62
   7   4   4    1.93    0.58
  -8  -4  -4   12.98    1.34
  -8  -4  -4   10.33    2.35
  -8  -4  -4   11.14    1.22
  -8  -4  -4   12.16    2.47
   8   4   4   14.14    1.45
  -9  -4  -4    0.93    1.47
  -9  -4  -4    2.60    0.70
  -9  -4  -4    4.19    1.69
   9   4   4    1.04    0.63
 -10  -4  -4    1.26    0.66
 -10  -4  -4    0.26    1.50
  10   4   4    0.24    0.59
 -11  -4  -4    2.26    1.66
 -11  -4  -4    0.15    0.64
  11   4   4    0.61    0.62
 -12  -4  -4    0.17    0.69
 -12  -4  -4    0.39    1.51
  12   4   4   -0.04    0.60
  11  -5  -4    2.28    2.82
 -11   5   4    2.24    0.74
  10  -5  -4    0.17    2.66
 -10   5   4    0.31    0.65
   9  -5  -4    1.53    2.68
  -9   5   4    2.70    1.06
  -9   5   4    2.30    0.66
   8  -5  -4   10.24    3.18
  -8   5   4    9.97    1.29
   7  -5  -4    2.88    2.32
  -7   5   4    3.95    0.74
   6  -5  -4    0.85    2.00
  -6   5   4   -0.10    0.48
   5  -5  -4   31.11    3.66
   5  -5  -4   25.78    2.39
  -5   5   4   26.70    2.83
  -5   5   4   27.53    2.40
   4  -5  -4  120.56   10.47
   4  -5  -4  123.47    9.76
  -4   5   4  110.34   10.06
  -4   5   4  125.13    9.75
   3  -5  -4   88.03    7.72
   3  -5  -4   84.99    7.07
  -3   5   4   92.18    7.07
  -3   5   4   81.07    7.35
   2  -5  -4   61.84    4.89
   2  -5  -4   58.75    5.42
  -2   5   4   59.40    4.87
  -2   5   4   56.49    5.14
   1  -5  -4    6.19    1.48
   1  -5  -4    4.25    0.93
   1  -5  -4    4.00    0.65
  -1   5   4    3.60    0.91
  -1   5   4    6.15    0.78
   0  -5  -4   10.67    1.35
   0  -5  -4    7.43    1.43
   0  -5  -4    8.59    0.92
   0   5   4    9.13    1.22
   0   5   4    7.54    0.95
  -1  -5  -4  157.58   12.96
  -1  -5  -4  144.49   12.92
  -1  -5  -4  171.54   12.86
   1   5   4  153.59   12.83
   1   5   4  163.73   12.75
  -2  -5  -4    0.24    0.49
  -2  -5  -4    1.17    0.37
  -2  -5  -4    1.51    0.71
  -2  -5  -4    0.58    0.93
   2   5   4    1.25    0.48
   2   5   4    0.47    0.39
  -3  -5  -4    3.16    0.50
  -3  -5  -4    2.58    0.67
  -3  -5  -4    4.58    0.84
   3   5   4    3.10    0.55
   3   5   4    2.75    0.58
  -4  -5  -4   37.20    3.15
  -4  -5  -4   38.26    3.27
  -4  -5  -4   35.40    3.03
   4   5   4   34.49    3.08
  -5  -5  -4    8.06    0.86
  -5  -5  -4    7.37    1.13
  -5  -5  -4   13.08    2.00
   5   5   4    6.79    0.98
  -6  -5  -4    1.67    0.40
  -6  -5  -4    3.90    0.86
  -6  -5  -4    1.68    1.37
  -6  -5  -4    0.84    0.55
   6   5   4    0.58    0.51
   6   5   4    1.60    0.53
  -7  -5  -4    8.48    1.11
  -7  -5  -4    8.87    0.94
  -7  -5  -4    7.19    1.78
  -7  -5  -4    9.85    1.99
   7   5   4    9.14    1.12
  -8  -5  -4   25.62    3.53
  -8  -5  -4   26.86    2.48
  -8  -5  -4   28.25    2.58
  -8  -5  -4   35.56    3.49
   8   5   4   29.19    2.64
  -9  -5  -4    2.06    1.61
  -9  -5  -4    0.03    1.55
  -9  -5  -4   -0.13    0.53
   9   5   4    0.15    0.57
 -10  -5  -4   10.53    1.37
 -10  -5  -4   15.35    2.58
  10   5   4    9.21    1.41
 -11  -5  -4    6.29    2.11
 -11  -5  -4    5.20    1.07
  11   5   4    4.48    1.01
 -12  -5  -4    0.45    0.79
 -12  -5  -4   -1.20    1.43
  12   5   4   -0.62    0.59
  11  -6  -4   -0.59    2.73
 -11   6   4    0.50    0.64
  10  -6  -4   13.18    3.63
 -10   6   4    9.85    1.35
   9  -6  -4   11.29    3.31
  -9   6   4    7.28    1.17
   8  -6  -4    1.73    2.49
  -8   6   4    3.20    0.75
   7  -6  -4    1.73    2.21
  -7   6   4    1.01    0.60
   6  -6  -4    4.57    2.33
  -6   6   4    2.32    0.56
   5  -6  -4   69.04    6.82
  -5   6   4   70.24    6.39
  -5   6   4   73.78    5.91
   4  -6  -4    5.59    1.98
   4  -6  -4    4.95    0.81
  -4   6   4    5.85    0.90
  -4   6   4    5.27    1.24
   3  -6  -4   45.81    4.05
   3  -6  -4   51.93    4.85
  -3   6   4   49.97    4.06
  -3   6   4   47.52    4.37
   2  -6  -4    7.27    0.88
   2  -6  -4    7.91    1.76
  -2   6   4    6.49    1.16
  -2   6   4    6.81    0.93
   1  -6  -4    0.89    0.38
   1  -6  -4    0.53    0.36
   1  -6  -4   -0.15    1.19
   1  -6  -4    1.21    0.58
  -1   6   4    0.80    0.42
  -1   6   4    1.45    0.74
   0  -6  -4   53.98    4.70
   0  -6  -4   56.58    4.64
   0  -6  -4   63.25    5.06
   0  -6  -4   56.87    4.85
   0   6   4   55.46    4.65
   0   6   4   54.48    4.79
  -1  -6  -4  121.19   10.00
  -1  -6  -4  127.04    9.90
  -1  -6  -4  123.62   10.16
   1   6   4  122.19   10.01
   1   6   4  118.53    9.90
  -2  -6  -4   19.14    1.76
  -2  -6  -4   20.25    1.95
  -2  -6  -4   22.04    2.12
   2   6   4   19.84    1.81
  -3  -6  -4    2.08    0.74
  -3  -6  -4    3.12    0.69
  -3  -6  -4    2.22    0.44
   3   6   4    4.05    0.57
  -4  -6  -4   18.99    1.80
  -4  -6  -4   17.31    1.84
  -4  -6  -4   17.47    1.59
   4   6   4   16.64    1.69
   4   6   4   18.66    1.65
  -5  -6  -4    3.54    0.74
  -5  -6  -4    2.57    0.78
  -5  -6  -4    2.43    0.46
   5   6   4    3.49    0.71
   5   6   4    1.53    0.51
  -6  -6  -4   31.89    2.67
  -6  -6  -4   28.49    2.48
   6   6   4   26.08    2.59
   6   6   4   30.05    2.59
  -7  -6  -4   18.95    1.79
  -7  -6  -4   15.56    2.66
  -7  -6  -4   14.75    1.52
   7   6   4   17.09    1.68
  -8  -6  -4    0.99    0.37
  -8  -6  -4    1.60    1.57
  -8  -6  -4    2.30    1.39
   8   6   4    1.63    0.63
  -9  -6  -4    4.22    1.73
  -9  -6  -4    5.81    1.19
   9   6   4    7.74    1.11
 -10  -6  -4   16.31    1.87
 -10  -6  -4   16.99    3.05
  10   6   4   16.90    1.85
 -11  -6  -4    1.08    0.82
 -11  -6  -4    1.15    1.67
  11   6   4    0.24    0.63
 -12  -6  -4    0.11    1.73
  12   6   4    0.10    0.66
  10  -7  -4    2.75    2.86
   9  -7  -4    1.26    2.69
  -9   7   4    0.09    0.53
   8  -7  -4    0.89    2.41
  -8   7   4    0.59    0.56
   7  -7  -4   14.50    3.14
  -7   7   4   10.73    1.35
   6  -7  -4  127.66   10.92
  -6   7   4  116.26    9.85
   5  -7  -4   26.13    3.56
  -5   7   4   18.22    1.86
   4  -7  -4   48.34    5.12
  -4   7   4   46.84    3.99
   3  -7  -4    7.21    1.88
   3  -7  -4    4.52    0.78
  -3   7   4    3.51    0.98
  -3   7   4    4.77    0.86
   2  -7  -4    0.27    0.33
   2  -7  -4    0.02    1.38
  -2   7   4    0.01    0.67
  -2   7   4    0.66    0.44
   1  -7  -4   39.96    3.74
   1  -7  -4   44.02    4.31
   1  -7  -4   49.20    3.77
   1  -7  -4   45.86    3.89
  -1   7   4   45.75    3.74
  -1   7   4   42.69    3.93
   0  -7  -4   15.29    2.11
   0  -7  -4   22.36    1.85
   0  -7  -4   21.45    2.35
   0   7   4   17.27    1.89
   0   7   4   20.13    1.77
  -1  -7  -4    3.24    0.66
  -1  -7  -4    3.57    1.12
  -1  -7  -4    2.07    0.45
   1   7   4    2.84    0.54
   1   7   4    4.04    0.75
  -2  -7  -4   88.18    7.13
  -2  -7  -4   94.98    7.34
  -2  -7  -4   84.86    7.40
   2   7   4   93.06    7.15
   2   7   4   77.43    7.22
  -3  -7  -4   60.30    5.18
  -3  -7  -4   62.44    5.21
  -3  -7  -4   59.53    4.95
   3   7   4   57.01    5.04
   3   7   4   62.84    4.98
  -4  -7  -4   11.78    1.19
  -4  -7  -4   14.45    1.50
  -4  -7  -4   11.21    1.46
   4   7   4   11.74    1.29
   4   7   4   12.59    1.28
  -5  -7  -4    4.76    0.99
  -5  -7  -4    4.33    0.68
  -5  -7  -4    4.88    0.93
   5   7   4    5.80    0.82
   5   7   4    3.32    0.74
  -6  -7  -4    8.90    1.35
  -6  -7  -4    9.52    1.05
   6   7   4   10.45    1.30
   6   7   4   11.29    1.21
  -7  -7  -4   -0.19    0.33
  -7  -7  -4    0.99    1.59
  -7  -7  -4    0.53    0.70
   7   7   4    0.26    0.52
   7   7   4    0.10    0.55
  -8  -7  -4   40.35    3.26
  -8  -7  -4   28.55    2.95
  -8  -7  -4   35.46    4.01
   8   7   4   36.88    3.12
  -9  -7  -4   26.06    3.55
  -9  -7  -4   23.94    2.61
   9   7   4   29.06    2.54
 -10  -7  -4    1.50    1.62
 -10  -7  -4    0.41    0.82
  10   7   4    1.77    0.72
 -11  -7  -4   13.41    3.15
 -11  -7  -4   16.55    2.06
  11   7   4   17.82    1.94
  10  -8  -4   -1.49    2.64
 -10   8   4   -0.42    0.66
   9  -8  -4    5.03    2.88
  -9   8   4    3.13    0.82
   8  -8  -4    7.47    2.88
  -8   8   4   10.14    1.32
   7  -8  -4    6.18    2.52
  -7   8   4    7.90    1.16
   6  -8  -4    0.33    2.19
  -6   8   4    0.72    0.55
   5  -8  -4   12.92    2.96
  -5   8   4   10.69    1.32
   4  -8  -4   78.08    7.13
  -4   8   4   73.45    6.21
   3  -8  -4    4.94    1.83
  -3   8   4    4.95    0.81
   2  -8  -4   35.91    3.47
   2  -8  -4   42.57    3.49
   2  -8  -4   48.10    4.36
  -2   8   4   47.26    3.50
  -2   8   4   34.43    3.65
   1  -8  -4  110.46    9.07
   1  -8  -4  103.88    9.04
   1  -8  -4  113.87    9.62
   1  -8  -4  120.91    9.19
  -1   8   4  106.74    9.20
  -1   8   4  110.89    9.02
   0  -8  -4    1.92    1.00
   0  -8  -4    2.17    1.26
   0  -8  -4    2.12    0.63
   0  -8  -4    1.95    0.46
   0   8   4    2.88    0.78
   0   8   4    2.13    0.53
  -1  -8  -4   13.29    2.00
  -1  -8  -4   12.48    1.36
  -1  -8  -4   12.26    1.18
   1   8   4   10.37    1.35
   1   8   4   11.93    1.25
  -2  -8  -4   11.39    1.33
  -2  -8  -4   12.23    1.75
  -2  -8  -4   10.13    1.06
   2   8   4    8.09    1.16
   2   8   4   11.72    1.15
  -3  -8  -4    2.95    1.03
  -3  -8  -4    4.27    0.93
  -3  -8  -4    2.78    0.50
   3   8   4    2.43    0.67
   3   8   4    3.80    0.63
  -4  -8  -4   38.22    3.31
  -4  -8  -4   39.01    3.64
  -4  -8  -4   39.37    3.61
   4   8   4   43.30    3.40
   4   8   4   37.89    3.42
  -5  -8  -4    6.63    1.14
  -5  -8  -4    3.58    0.69
   5   8   4    5.66    0.89
   5   8   4    2.98    0.73
  -6  -8  -4    0.15    0.36
  -6  -8  -4    0.39    0.77
   6   8   4    0.49    0.49
   6   8   4   -0.62    0.52
  -7  -8  -4    9.18    1.02
  -7  -8  -4    9.41    1.49
   7   8   4    9.41    1.22
   7   8   4    8.52    1.26
  -8  -8  -4   13.47    1.75
  -8  -8  -4   15.09    2.85
   8   8   4   10.75    1.41
  -9  -8  -4    1.82    0.93
  -9  -8  -4    3.86    1.91
   9   8   4    1.96    0.69
 -10  -8  -4    1.29    0.93
 -10  -8  -4    0.40    1.74
  10   8   4    0.50    0.64
 -11  -8  -4   14.86    3.13
 -11  -8  -4   16.16    2.15
  11   8   4   17.63    1.94
   9  -9  -4   14.18    3.63
   8  -9  -4   25.70    4.65
  -8   9   4   31.62    2.76
   7  -9  -4   -0.04    2.14
  -7   9   4    0.80    0.63
   6  -9  -4    1.75    2.35
  -6   9   4    0.92    0.57
   5  -9  -4    7.41    2.48
  -5   9   4   10.19    1.25
   4  -9  -4    0.25    1.96
  -4   9   4    1.17    0.62
   3  -9  -4   46.51    4.97
  -3   9   4   48.30    4.05
   2  -9  -4   35.50    2.98
   2  -9  -4   32.91    2.89
   2  -9  -4   34.01    3.88
  -2   9   4   32.23    2.93
   1  -9  -4   13.18    1.73
   1  -9  -4   12.03    2.25
  -1   9   4   11.56    1.34
   0  -9  -4    9.60    1.90
   0  -9  -4    7.24    1.09
   0  -9  -4    7.19    0.96
   0  -9  -4    7.58    1.72
   0   9   4    7.93    1.05
  -1  -9  -4    4.03    1.49
  -1  -9  -4    3.25    0.78
  -1  -9  -4    1.73    0.46
   1   9   4    1.37    0.65
   1   9   4    2.36    0.60
  -2  -9  -4    0.62    0.60
  -2  -9  -4    0.05    1.03
  -2  -9  -4    0.01    0.35
   2   9   4    0.74    0.50
   2   9   4    0.02    0.51
  -3  -9  -4   10.81    1.35
  -3  -9  -4    8.79    1.02
  -3  -9  -4    9.69    1.73
   3   9   4   10.74    1.17
   3   9   4    8.16    1.19
  -4  -9  -4   16.90    1.61
  -4  -9  -4   20.14    2.16
   4   9   4   19.87    1.74
   4   9   4   15.10    1.74
  -5  -9  -4    3.64    0.65
  -5  -9  -4    4.67    1.11
   5   9   4    3.77    0.85
   5   9   4    3.36    0.67
  -6  -9  -4    8.78    1.49
  -6  -9  -4    7.55    0.90
   6   9   4    6.56    1.04
   6   9   4    8.01    1.44
  -7  -9  -4   10.70    1.70
   7   9   4   10.83    1.31
  -8  -9  -4    0.27    0.92
  -8  -9  -4    1.33    1.77
   8   9   4    1.32    0.61
  -9  -9  -4    5.62    1.34
  -9  -9  -4    7.12    2.14
 -10  -9  -4   23.14    2.65
  10   9   4   21.10    2.27
   8 -10  -4    1.05    2.39
  -8  10   4    0.13    0.60
   7 -10  -4    1.24    2.27
  -7  10   4    1.08    0.61
   6 -10  -4   11.18    2.98
  -6  10   4   11.74    1.38
   5 -10  -4    0.24    2.13
  -5  10   4    0.22    0.55
   4 -10  -4   -0.44    1.93
  -4  10   4    1.38    0.61
   3 -10  -4   25.86    3.71
  -3  10   4   24.49    2.28
   2 -10  -4   24.79    2.50
   2 -10  -4   29.36    3.61
   2 -10  -4   32.07    2.65
  -2  10   4   28.67    2.55
   1 -10  -4    1.76    1.01
   1 -10  -4    2.69    0.72
   1 -10  -4    2.54    1.76
  -1  10   4    1.33    0.59
   0 -10  -4   14.59    2.21
   0 -10  -4   17.11    2.43
   0 -10  -4   14.56    1.68
   0  10   4   14.70    1.56
  -1 -10  -4    3.60    1.52
   1  10   4    3.38    0.68
  -2 -10  -4   22.36    2.51
  -2 -10  -4   29.50    3.06
   2  10   4   26.66    2.32
  -3 -10  -4    3.11    0.90
  -3 -10  -4    5.06    0.75
  -3 -10  -4    5.85    1.46
   3  10   4    4.56    0.75
  -4 -10  -4    5.69    0.82
  -4 -10  -4    7.41    1.50
   4  10   4    6.63    1.02
  -5 -10  -4   11.05    1.83
  -6 -10  -4   17.77    2.17
   6  10   4   15.43    1.66
  -7 -10  -4    1.15    0.99
  -7 -10  -4    0.53    1.77
   7  10   4    1.82    0.61
  -8 -10  -4    1.77    1.88
  -8 -10  -4    1.60    1.09
   8  10   4    1.01    0.61
  -9 -10  -4    5.71    2.20
  -9 -10  -4    3.77    1.31
   9  10   4    3.27    0.84
   7 -11  -4    1.55    2.35
   6 -11  -4    0.15    2.14
  -6  11   4    2.43    0.70
   5 -11  -4   -0.40    2.13
  -5  11   4    3.35    0.74
   4 -11  -4    9.12    2.53
  -4  11   4    9.01    1.21
   3 -11  -4    2.13    2.14
  -3  11   4    0.89    0.60
   2 -11  -4    3.94    2.12
  -2  11   4    2.72    0.68
   1 -11  -4   17.45    2.18
   1 -11  -4   15.61    2.71
  -1  11   4   14.23    1.62
   0 -11  -4   -0.43    1.18
   0 -11  -4    2.84    1.63
   0  11   4    0.04    0.54
  -1 -11  -4    2.21    1.61
   1  11   4    1.98    0.63
  -2 -11  -4    0.16    1.47
   2  11   4    0.84    0.57
  -3 -11  -4   20.91    2.51
   3  11   4   17.61    1.85
  -4 -11  -4    0.57    1.25
   4  11   4    0.05    0.51
  -5 -11  -4    4.97    1.52
   5  11   4    3.97    0.76
  -6 -11  -4   -0.67    1.03
   6  11   4   -0.53    0.48
  -7 -11  -4    6.15    1.50
  -7 -11  -4    5.31    2.05
   7  11   4    5.49    1.02
  -8 -11  -4    0.24    1.11
  -8 -11  -4   -2.78    1.70
   8  11   4    0.25    0.58
  -9 -11  -4    0.47    1.18
   6 -12  -4    0.26    2.15
  -6  12   4    1.45    0.65
   5 -12  -4    4.29    2.47
  -5  12   4    5.67    1.05
   4 -12  -4    1.89    2.11
  -4  12   4    0.86    0.63
   3 -12  -4    0.60    1.97
  -3  12   4   -0.45    0.53
   2 -12  -4    1.24    2.01
  -2  12   4    0.64    0.57
   1 -12  -4    6.01    1.39
   1 -12  -4    6.81    2.15
  -1  12   4    6.26    1.10
   0 -12  -4    6.17    1.63
   0 -12  -4    6.44    2.10
   0  12   4    6.55    1.08
  -1 -12  -4    0.46    1.53
  -1 -12  -4    1.05    1.44
   1  12   4    0.07    0.55
  -2 -12  -4   13.29    2.57
  -2 -12  -4   13.01    2.67
   2  12   4   11.61    1.41
  -3 -12  -4   14.23    2.47
   3  12   4   13.13    1.49
  -4 -12  -4    3.06    1.53
   4  12   4    5.10    0.85
  -5 -12  -4    1.05    1.36
   5  12   4    0.09    0.52
  -6 -12  -4    1.11    1.84
  -6 -12  -4    0.04    1.18
   6  12   4    0.31    0.56
  -7 -12  -4    1.51    1.87
  -7 -12  -4    1.26    1.26
   7  12   4    0.59    0.61
   4 -13  -4    2.00    2.26
  -4  13   4    1.02    0.64
   3 -13  -4    5.05    2.46
  -3  13   4    3.02    0.75
   2 -13  -4   -1.24    1.84
  -2  13   4    0.19    0.58
   1 -13  -4   15.14    3.13
  -1  13   4   12.97    1.54
   0 -13  -4    2.15    1.83
   0  13   4    3.06    0.73
  -1 -13  -4    1.20    1.56
  -1 -13  -4    2.71    1.85
   1  13   4    1.99    0.71
  -2 -13  -4    0.64    1.69
  -2 -13  -4    1.98    1.72
   2  13   4    0.77    0.63
  -3 -13  -4    4.85    2.01
  -3 -13  -4    5.96    2.02
  -4 -13  -4    0.10    1.47
  -4 -13  -4    2.06    1.94
   4  13   4    0.16    0.56
  -5 -13  -4    0.58    1.47
  -5 -13  -4    1.48    2.02
  -6 -13  -4    0.32    1.37
  -6 -13  -4    1.63    1.93
   6  13   4    0.08    0.56
   1 -14  -4   -0.10    1.99
  -1  14   4    0.15    0.64
   0 -14  -4   -0.33    1.88
   0  14   4   -0.51    0.61
  -1 -14  -4    6.92    2.22
   1  14   4    5.85    0.98
  -2 -14  -4    1.51    1.90
  -2 -14  -4    0.77    1.73
   2  14   4    0.18    0.64
  -3 -14  -4    0.59    1.82
  -3 -14  -4    0.64    1.70
   3  14   4    1.79    0.66
   4  13  -5    1.97    1.05
  -4 -13   5    1.20    1.15
   3  13  -5    0.48    0.86
  -3 -13   5    1.08    1.30
   2  13  -5    2.20    1.01
  -2 -13   5   -0.81    1.30
   1  13  -5    0.64    0.85
  -1 -13   5    0.73    1.32
   0  13  -5   -0.48    0.77
   0  13  -5    1.10    0.61
   0 -13   5    1.46    1.50
  -1  13  -5    0.54    0.83
  -1  13  -5    0.85    0.60
   1 -13   5    0.77    1.57
  -2  13  -5   -0.53    0.74
  -2  13  -5    0.22    0.57
   2 -13   5    0.24    1.69
  -3  13  -5   -0.36    0.55
   3 -13   5   -0.52    1.75
   6  12  -5    1.05    1.05
  -6 -12   5    0.53    1.15
   5  12  -5   -1.03    0.80
  -5 -12   5    0.01    1.08
   4  12  -5    6.90    1.39
  -4 -12   5    4.86    1.38
   3  12  -5    0.00    0.82
  -3 -12   5    0.92    1.10
   2  12  -5    1.96    0.93
  -2 -12   5    0.86    1.18
   1  12  -5    7.11    1.08
   1  12  -5    9.24    1.57
  -1 -12   5    8.74    1.85
   0  12  -5    0.55    0.57
   0  12  -5    0.50    0.83
   0 -12   5    1.38    1.32
  -1  12  -5    1.11    0.87
  -1  12  -5    1.37    0.58
   1 -12   5    1.17    1.41
  -2  12  -5    4.47    0.79
  -2  12  -5    3.09    1.03
   2 -12   5    3.90    1.77
  -3  12  -5    0.76    0.60
  -3  12  -5    2.05    0.95
   3 -12   5    1.77    1.77
  -4  12  -5    0.67    0.58
   4 -12   5    0.25    1.72
  -5  12  -5   -0.18    0.57
   5 -12   5    1.18    1.92
   7  11  -5    0.40    0.89
  -7 -11   5    0.63    1.06
   6  11  -5    0.67    1.04
  -6 -11   5    0.45    1.01
   5  11  -5    0.25    0.93
  -5 -11   5   -0.41    0.99
   4  11  -5    0.08    0.87
  -4 -11   5    1.06    1.12
   3  11  -5    0.73    0.86
  -3 -11   5    1.86    1.13
   2  11  -5    7.81    1.03
   2  11  -5    9.12    1.61
  -2 -11   5   10.86    1.70
   1  11  -5   -0.43    0.46
   1  11  -5   -0.10    0.79
  -1 -11   5    0.74    1.12
   0  11  -5    4.83    1.23
   0  11  -5    6.72    0.97
   0 -11   5    8.02    1.68
  -1  11  -5   14.53    1.51
  -1  11  -5   14.92    1.90
   1 -11   5   12.70    2.33
  -2  11  -5    2.95    0.97
  -2  11  -5    0.75    0.57
   2 -11   5    1.70    1.51
  -3  11  -5    0.86    0.56
  -3  11  -5    0.10    0.77
   3 -11   5    0.08    1.54
  -4  11  -5    5.25    1.13
  -4  11  -5    5.22    0.99
   4 -11   5    6.21    2.00
  -5  11  -5    8.07    1.12
   5 -11   5    6.43    2.15
  -6  11  -5   -0.32    0.58
   6 -11   5    1.17    1.99
  -7  11  -5    6.26    1.15
   7 -11   5    4.18    2.45
   8  10  -5    2.15    1.10
  -8 -10   5    1.18    1.09
   7  10  -5    4.67    1.37
  -7 -10   5    2.92    1.09
   6  10  -5    0.20    0.93
  -6 -10   5    0.41    0.89
   5  10  -5   -0.60    0.85
  -5 -10   5    0.67    0.98
   4  10  -5    1.17    0.93
  -4 -10   5    0.49    0.93
   3  10  -5   29.90    2.59
   3  10  -5   32.25    3.18
  -3 -10   5   31.27    3.18
   2  10  -5    0.59    0.43
   2  10  -5    1.65    0.91
  -2 -10   5    1.06    1.02
   1  10  -5   40.98    4.07
   1  10  -5   45.51    3.70
  -1 -10   5   45.62    4.17
   0  10  -5    4.87    0.81
   0  10  -5    3.32    0.71
   0  10  -5    4.33    1.10
   0 -10   5    7.75    1.59
  -1  10  -5   10.16    1.57
  -1  10  -5    8.56    1.20
  -1  10  -5   11.47    1.22
   1 -10   5   10.76    1.89
   1 -10   5   10.73    1.68
  -2  10  -5    4.00    1.01
  -2  10  -5    3.05    0.66
   2 -10   5    2.22    1.44
  -3  10  -5   11.27    1.62
  -3  10  -5   10.47    1.23
   3 -10   5   10.69    2.18
  -4  10  -5    5.52    1.14
  -4  10  -5    4.82    0.82
   4 -10   5    5.00    1.80
  -5  10  -5    0.22    0.77
  -5  10  -5   -0.19    0.52
   5 -10   5    0.15    1.68
  -6  10  -5    7.54    1.18
  -6  10  -5    5.86    1.34
   6 -10   5    5.65    2.12
  -7  10  -5    1.67    0.73
   7 -10   5    2.13    2.15
  -8  10  -5    3.71    0.89
   8 -10   5    2.98    2.19
   9   9  -5    0.18    0.92
  -9  -9   5    0.39    0.95
   8   9  -5    5.80    1.34
  -8  -9   5    6.51    1.36
   7   9  -5    2.29    1.02
  -7  -9   5    2.23    1.06
   6   9  -5    0.62    1.04
  -6  -9   5    0.12    0.91
   5   9  -5   -0.34    0.84
  -5  -9   5    0.61    0.87
   4   9  -5   11.49    1.89
  -4  -9   5   14.55    1.72
   3   9  -5    0.54    0.89
   3   9  -5    0.95    0.34
   3   9  -5    0.78    0.32
  -3  -9   5    1.17    0.92
   2   9  -5    1.64    0.43
   2   9  -5    0.55    0.90
  -2  -9   5    2.27    1.02
   1   9  -5   42.32    3.61
   1   9  -5   46.07    4.05
  -1  -9   5   41.61    4.02
  -1  -9   5   44.67    4.03
   0   9  -5    4.60    1.05
   0   9  -5    2.65    0.63
   0   9  -5    4.30    0.74
   0  -9   5    3.62    1.23
   0  -9   5    3.31    1.02
  -1   9  -5    2.88    0.66
  -1   9  -5    5.25    0.73
  -1   9  -5    4.95    1.07
   1  -9   5    3.82    1.03
   1  -9   5    4.44    1.31
  -2   9  -5   24.24    2.26
  -2   9  -5   26.90    2.50
  -2   9  -5   22.55    2.16
   2  -9   5   23.43    2.72
   2  -9   5   22.60    2.57
  -3   9  -5    5.91    1.19
  -3   9  -5    4.03    0.72
   3  -9   5    3.12    1.49
   3  -9   5    4.69    1.22
  -4   9  -5    5.21    0.95
  -4   9  -5    3.33    0.93
   4  -9   5    3.35    1.15
   4  -9   5    2.54    1.65
  -5   9  -5   33.52    3.06
  -5   9  -5   30.72    2.86
   5  -9   5   29.70    3.76
  -6   9  -5    6.42    1.05
  -6   9  -5    7.68    1.39
   6  -9   5    9.08    2.34
  -7   9  -5    0.53    0.65
  -7   9  -5    0.41    0.79
   7  -9   5   -0.66    1.88
  -8   9  -5    7.82    1.32
   8  -9   5    9.00    2.74
  -9   9  -5    0.93    0.75
   9  -9   5    0.25    2.29
  10   8  -5    0.46    0.95
 -10  -8   5    1.11    0.94
   9   8  -5    0.29    0.82
  -9  -8   5   -0.64    0.77
   8   8  -5    5.39    1.24
  -8  -8   5    5.37    1.14
   7   8  -5    0.46    0.99
  -7  -8   5    0.84    0.83
   6   8  -5    1.23    0.95
  -6  -8   5    0.46    0.85
   5   8  -5   19.35    2.35
  -5  -8   5   19.57    2.12
   4   8  -5    0.26    0.86
  -4  -8   5   -0.15    0.83
   3   8  -5   43.97    3.92
  -3  -8   5   38.95    3.71
   2   8  -5   19.83    1.68
   2   8  -5   20.63    1.74
   2   8  -5   21.06    2.27
  -2  -8   5   16.94    2.11
  -2  -8   5   17.60    2.07
   1   8  -5   14.74    1.82
   1   8  -5   14.21    1.29
   1   8  -5   13.06    1.34
  -1  -8   5   14.82    1.78
  -1  -8   5   12.42    1.71
   0   8  -5   12.15    1.10
   0   8  -5    9.29    1.54
   0   8  -5    8.20    1.10
   0  -8   5   12.31    1.66
   0  -8   5    9.12    1.50
  -1   8  -5    4.58    0.82
  -1   8  -5    7.02    0.85
  -1   8  -5    5.10    1.08
   1  -8   5    7.25    1.55
   1  -8   5    5.50    1.27
  -2   8  -5   23.46    2.15
  -2   8  -5   23.66    2.35
  -2   8  -5   22.99    2.08
   2  -8   5   21.02    2.43
   2  -8   5   22.99    2.53
  -3   8  -5   59.57    4.93
  -3   8  -5   56.47    4.72
  -3   8  -5   55.53    4.80
   3  -8   5   50.88    5.01
   3  -8   5   59.12    5.25
  -4   8  -5  128.39   10.39
  -4   8  -5  130.14   10.57
   4  -8   5  130.77   10.91
   4  -8   5  121.81   10.66
  -5   8  -5   25.72    2.29
  -5   8  -5   20.67    2.05
   5  -8   5   17.66    2.41
   5  -8   5   23.03    3.07
  -6   8  -5    1.49    0.85
  -6   8  -5    1.35    0.61
   6  -8   5    1.95    1.69
  -7   8  -5   24.78    2.53
  -7   8  -5   22.42    2.28
   7  -8   5   23.72    3.58
  -8   8  -5    0.12    0.87
  -8   8  -5    0.72    0.64
   8  -8   5    2.04    2.25
  -9   8  -5    2.71    0.79
   9  -8   5    0.31    2.34
 -10   8  -5    2.67    0.82
  10  -8   5    3.34    2.71
  11   7  -5    1.20    1.06
 -11  -7   5    0.78    0.94
  10   7  -5    2.96    1.01
 -10  -7   5    2.10    1.00
   9   7  -5   19.36    2.32
  -9  -7   5   19.18    2.19
   8   7  -5    7.75    1.56
  -8  -7   5    6.97    1.41
   7   7  -5    0.18    1.01
  -7  -7   5    0.20    0.83
   6   7  -5   39.43    3.70
  -6  -7   5   36.29    3.42
   5   7  -5    0.21    0.91
  -5  -7   5   -0.03    0.77
   4   7  -5   42.24    3.94
  -4  -7   5   41.49    3.72
   3   7  -5   17.87    2.03
  -3  -7   5   15.14    1.86
  -3  -7   5   18.81    2.00
   2   7  -5    9.01    1.00
   2   7  -5    5.82    0.76
   2   7  -5    7.61    0.74
   2   7  -5    5.98    1.38
  -2  -7   5    6.92    1.29
  -2  -7   5    9.62    1.33
   1   7  -5    3.11    0.67
   1   7  -5    3.92    0.60
   1   7  -5    3.59    0.56
   1   7  -5    2.53    0.90
  -1  -7   5    4.60    0.96
  -1  -7   5    3.98    0.99
   0   7  -5   17.52    1.90
   0   7  -5   15.03    1.52
   0   7  -5   15.43    1.58
   0   7  -5   16.88    1.47
   0  -7   5   16.54    1.85
   0  -7   5   16.22    1.88
  -1   7  -5   26.00    2.03
  -1   7  -5   19.38    2.01
  -1   7  -5   21.15    1.95
  -1   7  -5   24.07    2.27
   1  -7   5   20.23    2.25
   1  -7   5   21.12    2.27
  -2   7  -5    3.52    0.94
  -2   7  -5    4.81    0.78
  -2   7  -5    4.16    0.79
  -2   7  -5    5.46    0.76
   2  -7   5    4.15    1.02
   2  -7   5    6.44    1.26
  -3   7  -5   19.59    2.11
  -3   7  -5   25.40    2.31
  -3   7  -5   26.13    2.16
  -3   7  -5   20.64    2.04
   3  -7   5   22.95    2.54
   3  -7   5   22.27    2.42
  -4   7  -5    3.46    0.77
  -4   7  -5    4.18    0.96
  -4   7  -5    2.17    0.58
  -4   7  -5    2.68    0.63
   4  -7   5    1.78    1.39
   4  -7   5    2.44    0.96
  -5   7  -5    5.79    0.88
   5  -7   5    5.45    1.19
   5  -7   5    3.69    1.58
  -6   7  -5   10.04    1.38
  -6   7  -5   11.13    1.61
   6  -7   5    9.96    1.59
   6  -7   5   11.85    2.50
  -7   7  -5    7.50    1.35
  -7   7  -5   11.39    1.64
   7  -7   5    9.53    2.48
  -8   7  -5    0.74    0.69
  -8   7  -5   -0.61    0.90
   8  -7   5    1.32    1.99
  -9   7  -5   14.91    1.84
  -9   7  -5   17.66    2.30
   9  -7   5   14.75    3.34
 -10   7  -5    0.30    0.69
  10  -7   5   -0.46    2.37
  11   6  -5    0.25    0.93
 -11  -6   5    0.69    0.90
  10   6  -5    4.85    1.12
 -10  -6   5    2.70    1.04
   9   6  -5    2.56    0.92
  -9  -6   5    0.81    0.90
   8   6  -5    0.63    0.89
  -8  -6   5    0.10    0.81
   7   6  -5    5.10    1.22
  -7  -6   5    2.78    0.99
   6   6  -5    9.80    1.62
  -6  -6   5    6.06    1.20
   5   6  -5   26.75    2.66
  -5  -6   5   22.31    2.39
   4   6  -5   19.58    2.15
   4   6  -5   14.88    1.76
  -4  -6   5   20.18    2.03
  -4  -6   5   16.78    1.83
   3   6  -5    0.32    0.75
  -3  -6   5    3.69    0.84
  -3  -6   5    1.14    0.78
   2   6  -5    1.95    0.58
   2   6  -5    2.00    0.29
   2   6  -5    0.78    0.88
  -2  -6   5    2.27    0.82
  -2  -6   5    1.16    0.82
   1   6  -5   27.48    2.42
   1   6  -5   30.09    2.38
   1   6  -5   28.41    2.78
   1   6  -5   28.97    2.54
  -1  -6   5   30.14    2.66
  -1  -6   5   26.71    2.70
   0   6  -5    0.38    0.33
   0   6  -5    0.38    0.34
   0   6  -5    0.80    0.72
   0   6  -5    0.62    0.47
   0  -6   5    0.69    0.72
   0  -6   5    0.94    0.73
  -1   6  -5    5.08    0.68
  -1   6  -5    4.80    0.97
  -1   6  -5    4.59    0.73
  -1   6  -5    3.77    0.72
   1  -6   5    5.06    1.00
   1  -6   5    5.02    1.04
  -2   6  -5   98.55    7.85
  -2   6  -5   90.10    7.85
  -2   6  -5   87.71    7.76
  -2   6  -5   99.66    7.95
   2  -6   5  103.18    8.04
   2  -6   5   94.52    8.00
  -3   6  -5    8.52    1.15
  -3   6  -5    8.39    1.10
   3  -6   5   10.71    1.55
   3  -6   5   12.06    1.46
  -4   6  -5    8.33    1.06
  -4   6  -5    5.57    0.96
  -4   6  -5    9.61    1.07
  -4   6  -5    6.91    1.31
   4  -6   5    6.62    1.30
   4  -6   5    8.98    1.77
  -5   6  -5    7.83    1.06
  -5   6  -5    8.86    1.45
  -5   6  -5    6.57    1.11
  -5   6  -5    7.36    1.14
   5  -6   5    9.74    1.92
   5  -6   5    8.16    1.48
  -6   6  -5   40.17    3.46
  -6   6  -5   40.03    3.23
  -6   6  -5   29.31    3.63
   6  -6   5   30.77    3.34
   6  -6   5   41.69    4.09
  -7   6  -5   12.17    1.71
  -7   6  -5    9.20    1.35
   7  -6   5    6.53    1.52
   7  -6   5   12.44    2.51
  -8   6  -5   20.69    2.10
  -8   6  -5   19.65    2.48
   8  -6   5   18.99    3.47
  -9   6  -5    3.32    1.35
  -9   6  -5    1.90    0.77
   9  -6   5    0.28    2.08
 -10   6  -5    4.52    0.96
 -10   6  -5    1.94    1.38
  10  -6   5    2.60    2.47
 -11   6  -5    8.20    1.46
  11  -6   5    7.96    3.08
  11   5  -5   10.65    1.78
 -11  -5   5    7.35    1.59
  10   5  -5    1.76    0.94
 -10  -5   5    0.36    0.72
 -10  -5   5    1.44    1.06
   9   5  -5    6.24    1.52
  -9  -5   5    8.63    1.00
  -9  -5   5    8.13    1.49
   8   5  -5   35.41    3.19
  -8  -5   5   30.98    2.52
  -8  -5   5   28.29    2.55
  -8  -5   5   27.31    2.85
   7   5  -5    7.36    1.56
  -7  -5   5    5.63    1.22
   6   5  -5    0.39    0.91
  -6  -5   5    0.86    0.85
   5   5  -5   23.44    2.32
   5   5  -5   16.14    1.95
  -5  -5   5   18.34    1.97
  -5  -5   5   24.32    2.25
   4   5  -5    3.64    0.79
   4   5  -5    6.54    1.31
  -4  -5   5    3.07    0.86
  -4  -5   5    5.99    1.19
   3   5  -5    2.72    0.65
   3   5  -5    1.27    0.82
  -3  -5   5    1.12    0.79
  -3  -5   5    2.57    0.82
   2   5  -5    6.29    0.83
   2   5  -5    5.02    1.02
  -2  -5   5    6.11    1.09
  -2  -5   5    5.75    0.98
   1   5  -5   52.19    4.59
   1   5  -5   49.49    4.45
   1   5  -5   55.36    4.33
  -1  -5   5   54.13    4.59
  -1  -5   5   54.04    4.53
   0   5  -5   49.77    4.03
   0   5  -5   46.39    4.06
   0   5  -5   49.31    4.32
   0   5  -5   52.65    4.15
   0  -5   5   45.39    4.30
   0  -5   5   52.02    4.24
  -1   5  -5   10.98    1.19
  -1   5  -5   12.63    1.50
  -1   5  -5   13.45    1.20
  -1   5  -5   11.03    1.15
   1  -5   5   13.49    1.59
   1  -5   5   10.42    1.43
  -2   5  -5   23.68    2.18
  -2   5  -5   24.13    1.91
  -2   5  -5   18.47    1.88
  -2   5  -5   16.95    1.84
   2  -5   5   24.13    2.28
   2  -5   5   19.07    2.08
  -3   5  -5    8.17    1.41
  -3   5  -5   11.38    1.15
  -3   5  -5   12.70    1.20
   3  -5   5    9.21    1.47
   3  -5   5    9.95    1.57
  -4   5  -5   23.29    2.09
  -4   5  -5   21.81    2.30
  -4   5  -5   21.42    2.06
  -4   5  -5   22.25    2.03
   4  -5   5   23.44    2.44
   4  -5   5   21.04    2.21
  -5   5  -5   17.97    1.72
  -5   5  -5   15.24    1.72
  -5   5  -5   18.46    1.72
  -5   5  -5   18.04    2.02
   5  -5   5   18.93    2.41
   5  -5   5   15.01    1.95
  -6   5  -5    3.36    0.80
  -6   5  -5    8.17    1.56
  -6   5  -5    5.40    0.92
   6  -5   5    6.91    1.82
   6  -5   5    4.98    1.19
  -7   5  -5   10.50    1.78
  -7   5  -5   10.23    1.33
  -7   5  -5    7.28    1.34
   7  -5   5   12.75    1.69
   7  -5   5   13.89    2.74
  -8   5  -5    1.13    0.68
  -8   5  -5    0.14    0.64
  -8   5  -5    0.13    1.09
   8  -5   5    1.24    1.91
  -9   5  -5    0.94    1.23
  -9   5  -5    1.05    0.74
   9  -5   5    0.74    2.09
 -10   5  -5    1.51    1.34
 -10   5  -5    0.60    0.75
  10  -5   5   -0.14    2.16
 -11   5  -5   14.25    2.55
 -11   5  -5   12.93    1.69
  11  -5   5   10.07    3.19
  12   4  -5    2.65    1.01
 -12  -4   5    1.83    1.22
  11   4  -5    3.11    1.04
 -11  -4   5    2.18    0.89
 -11  -4   5    0.90    1.19
  10   4  -5    9.05    1.77
 -10  -4   5   12.77    1.37
 -10  -4   5   11.24    1.71
   9   4  -5   11.53    1.82
  -9  -4   5   15.15    1.39
  -9  -4   5   12.39    1.79
   8   4  -5   -0.09    0.80
  -8  -4   5    0.57    0.34
  -8  -4   5    0.21    0.36
  -8  -4   5   -0.05    0.99
   7   4  -5    0.61    0.83
  -7  -4   5    0.04    0.30
  -7  -4   5   -0.52    0.84
  -7  -4   5    0.26    0.25
   6   4  -5    0.88    0.75
  -6  -4   5    0.65    1.69
  -6  -4   5    1.26    0.92
  -6  -4   5    1.66    0.79
  -6  -4   5    1.66    0.29
  -6  -4   5    0.94    0.29
   5   4  -5    5.00    0.92
  -5  -4   5    5.49    1.14
   4   4  -5   12.09    1.29
   4   4  -5    9.37    1.61
  -4  -4   5    9.91    1.49
  -4  -4   5   14.35    1.49
   3   4  -5   38.56    3.81
   3   4  -5   41.32    3.63
  -3  -4   5   45.15    3.78
  -3  -4   5   43.73    3.64
   2   4  -5  112.94    9.27
   2   4  -5  111.92    9.40
  -2  -4   5  111.57    9.39
  -2  -4   5  118.15    9.30
   1   4  -5   61.40    5.00
   1   4  -5   56.76    4.81
   1   4  -5   59.20    4.70
   1   4  -5   58.24    4.68
  -1  -4   5   53.69    4.84
  -1  -4   5   58.90    4.96
   0   4  -5    9.54    1.52
   0   4  -5    9.35    1.11
   0   4  -5   13.33    1.22
   0   4  -5   13.91    1.13
   0  -4   5   14.58    1.38
  -1   4  -5   39.05    3.62
  -1   4  -5   43.62    3.85
   1  -4   5   48.77    3.89
  -2   4  -5   18.40    1.53
  -2   4  -5   14.33    1.79
  -2   4  -5   13.53    1.50
   2  -4   5   17.84    1.68
   2  -4   5   15.82    1.92
  -3   4  -5    5.50    0.79
  -3   4  -5    6.33    0.80
  -3   4  -5    5.05    1.21
   3  -4   5    6.01    1.32
   3  -4   5    3.59    0.78
   3  -4   5    5.66    1.19
  -4   4  -5    2.62    0.63
  -4   4  -5    2.80    0.92
  -4   4  -5    3.36    0.60
   4  -4   5    2.44    0.87
   4  -4   5    2.97    0.71
   4  -4   5    1.74    1.01
  -5   4  -5    4.45    0.75
  -5   4  -5    3.19    0.70
  -5   4  -5    3.71    1.04
   5  -4   5    3.16    0.93
   5  -4   5    3.93    1.34
   5  -4   5    6.53    0.99
  -6   4  -5    4.36    0.88
  -6   4  -5    6.67    0.97
  -6   4  -5    6.99    1.58
   6  -4   5    7.97    1.86
   6  -4   5    7.95    1.38
  -7   4  -5   12.05    1.43
  -7   4  -5   10.32    1.97
   7  -4   5   10.07    2.25
   7  -4   5   10.66    1.66
  -8   4  -5   12.73    2.12
  -8   4  -5   10.46    1.47
   8  -4   5   15.02    3.00
  -9   4  -5    0.13    1.14
  -9   4  -5    1.42    0.68
   9  -4   5    1.21    2.08
 -10   4  -5    7.14    1.63
 -10   4  -5    7.64    1.36
  10  -4   5    5.83    2.49
 -11   4  -5    3.14    0.91
 -11   4  -5    3.92    1.49
  11  -4   5    0.71    2.07
 -12   4  -5    0.55    0.81
 -12   4  -5    1.95    1.52
  12  -4   5   -0.42    2.25
  12   3  -5   -0.18    0.80
 -12  -3   5    2.23    1.27
  11   3  -5    8.88    1.72
 -11  -3   5   11.27    1.44
 -11  -3   5    9.78    1.60
  10   3  -5   45.21    4.44
 -10  -3   5   46.01    4.09
 -10  -3   5   52.46    4.35
   9   3  -5    6.57    1.27
  -9  -3   5    4.21    0.72
  -9  -3   5    4.34    0.83
  -9  -3   5    3.80    1.24
   8   3  -5    2.75    1.01
  -8  -3   5    3.36    1.14
  -8  -3   5    2.70    0.52
  -8  -3   5    3.31    0.60
   7   3  -5   -0.47    0.73
  -7  -3   5   -0.33    0.66
  -7  -3   5    1.22    1.73
  -7  -3   5    0.93    0.94
   6   3  -5    7.75    1.42
  -6  -3   5    9.78    2.33
  -6  -3   5    7.98    0.87
  -6  -3   5    9.17    1.29
  -6  -3   5    9.98    1.42
  -6  -3   5    7.98    0.83
   5   3  -5   34.46    3.60
  -5  -3   5   35.78    4.46
  -5  -3   5   35.80    3.58
  -5  -3   5   39.94    3.24
  -5  -3   5   44.58    3.24
  -5  -3   5   43.75    3.54
   4   3  -5    0.54    0.74
   4   3  -5    2.78    0.69
  -4  -3   5    2.74    0.84
  -4  -3   5    1.27    0.70
   3   3  -5  158.94   13.93
   3   3  -5  173.60   13.85
  -3  -3   5  171.88   13.85
  -3  -3   5  178.68   13.94
   2   3  -5   22.23    2.38
   2   3  -5   27.01    2.30
  -2  -3   5   22.05    2.41
  -2  -3   5   27.29    2.29
   1   3  -5  115.39    9.10
   1   3  -5  107.38    9.21
   1   3  -5  110.97    8.98
  -1  -3   5  107.17    9.21
  -1  -3   5  118.62    9.12
   0   3  -5    2.81    0.42
   0   3  -5    3.10    0.87
   0   3  -5    3.64    0.62
   0  -3   5    2.64    0.48
   0  -3   5    3.49    0.82
   0  -3   5    3.51    0.74
  -1   3  -5   32.47    3.07
  -1   3  -5   36.28    2.87
  -1   3  -5   35.04    2.84
   1  -3   5   28.46    3.09
   1  -3   5   35.43    2.88
  -2   3  -5   18.24    1.71
  -2   3  -5   21.48    1.74
  -2   3  -5   19.09    2.03
   2  -3   5   16.88    1.77
   2  -3   5   21.98    1.82
   2  -3   5   16.82    2.08
  -3   3  -5    9.88    0.93
  -3   3  -5    6.28    1.37
  -3   3  -5    5.62    0.92
   3  -3   5    9.67    1.23
   3  -3   5    6.19    1.07
   3  -3   5    9.02    1.35
  -4   3  -5    0.84    0.89
  -4   3  -5    0.62    0.42
  -4   3  -5    0.29    0.44
   4  -3   5    0.70    0.90
   4  -3   5    1.08    0.81
   4  -3   5    0.36    0.51
  -5   3  -5   68.52    6.23
  -5   3  -5   70.01    6.02
  -5   3  -5   77.40    6.04
   5  -3   5   70.90    6.17
   5  -3   5   78.64    6.40
   5  -3   5   70.46    6.10
  -6   3  -5   19.99    2.27
  -6   3  -5   22.44    1.85
  -6   3  -5   15.92    1.85
   6  -3   5   20.24    2.72
   6  -3   5   15.54    2.07
   6  -3   5   22.49    2.05
  -7   3  -5    1.06    0.63
  -7   3  -5    1.84    1.15
   7  -3   5    1.22    0.72
   7  -3   5    0.46    1.51
  -8   3  -5    1.86    1.27
  -8   3  -5    0.39    0.62
  -8   3  -5   -0.14    0.42
   8  -3   5    0.51    0.75
   8  -3   5    1.30    1.78
  -9   3  -5   -0.63    1.22
  -9   3  -5    0.20    0.66
  -9   3  -5    0.85    0.62
   9  -3   5    1.57    1.96
 -10   3  -5    0.51    1.33
  10  -3   5   -1.11    1.76
 -11   3  -5    1.22    0.77
 -11   3  -5    0.50    1.40
  11  -3   5    1.32    2.17
 -12   3  -5    1.73    1.56
 -12   3  -5    1.98    0.87
  12  -3   5    3.69    2.43
 -12  -2   5   13.80    2.10
 -12  -2   5   15.27    1.77
  11   2  -5   12.28    1.99
 -11  -2   5   18.39    1.82
 -11  -2   5   17.81    2.28
  10   2  -5    0.19    0.77
 -10  -2   5    0.66    0.61
 -10  -2   5    1.01    1.23
   9   2  -5    0.54    0.74
  -9  -2   5    0.16    0.40
  -9  -2   5    0.42    1.11
  -9  -2   5    0.03    0.46
   8   2  -5   10.86    1.57
  -8  -2   5    7.41    1.51
  -8  -2   5   10.09    1.08
   7   2  -5    1.44    0.81
  -7  -2   5    0.54    0.37
  -7  -2   5    0.57    0.40
  -7  -2   5    1.04    0.72
  -7  -2   5   -0.71    1.66
  -7  -2   5    0.80    0.97
   6   2  -5   68.39    6.17
  -6  -2   5   75.31    5.96
  -6  -2   5   68.82    5.92
  -6  -2   5   73.07    6.14
  -6  -2   5   67.86    6.88
  -6  -2   5   81.64    6.24
   5   2  -5   -0.39    0.63
  -5  -2   5   -0.23    0.59
  -5  -2   5    1.13    1.58
  -5  -2   5    0.90    0.90
  -5  -2   5    0.19    0.28
  -5  -2   5    0.12    0.30
   4   2  -5    0.17    0.69
  -4  -2   5    0.71    0.86
  -4  -2   5    1.33    1.68
  -4  -2   5    0.06    0.27
  -4  -2   5    0.64    0.24
  -4  -2   5    0.26    0.66
   3   2  -5   32.59    2.82
  -3  -2   5   31.82    2.47
  -3  -2   5   31.64    2.79
  -3  -2   5   24.53    2.68
  -3  -2   5   30.11    2.44
   2   2  -5    9.24    1.19
   2   2  -5   11.51    1.47
  -2  -2   5   14.29    1.50
  -2  -2   5   10.82    1.26
   1   2  -5    0.18    0.19
   1   2  -5    0.35    0.54
   1   2  -5    0.36    0.64
  -1  -2   5    0.31    0.72
  -1  -2   5   -0.16    0.57
  -1  -2   5    0.06    0.24
   0   2  -5  165.70   14.05
   0  -2   5  193.41   14.13
   0  -2   5  166.73   14.07
  -1   2  -5    2.22    0.43
  -1   2  -5    3.28    0.51
  -1   2  -5    2.53    0.87
   1  -2   5    2.64    0.52
   1  -2   5    3.11    0.95
   1  -2   5    3.57    0.68
  -2   2  -5   25.09    2.37
  -2   2  -5   20.49    2.03
  -2   2  -5   26.61    2.01
   2  -2   5   20.22    2.08
   2  -2   5   24.20    2.09
   2  -2   5   23.29    2.39
  -3   2  -5  106.76    8.94
  -3   2  -5  117.36    8.91
  -3   2  -5  118.33    9.14
   3  -2   5  115.42    9.01
   3  -2   5  101.32    8.97
   3  -2   5  100.37    9.08
  -4   2  -5    3.54    1.00
  -4   2  -5    2.56    0.51
  -4   2  -5    1.23    0.44
   4  -2   5    1.44    0.62
   4  -2   5    2.64    0.95
   4  -2   5    3.02    0.90
  -5   2  -5   12.21    1.42
  -5   2  -5   16.32    1.46
  -5   2  -5   14.63    2.03
   5  -2   5   13.03    2.01
   5  -2   5   17.03    1.61
  -6   2  -5   21.02    1.77
  -6   2  -5   15.03    1.68
   6  -2   5   18.51    1.86
   6  -2   5   16.48    2.02
   6  -2   5   17.13    2.51
  -7   2  -5   43.92    3.76
  -7   2  -5   42.57    3.83
  -7   2  -5   44.19    4.12
   7  -2   5   46.27    4.57
   7  -2   5   42.84    3.86
  -8   2  -5    0.77    1.04
  -8   2  -5    0.28    0.43
  -8   2  -5    0.46    0.59
   8  -2   5   -0.01    0.61
   8  -2   5    0.10    1.60
  -9   2  -5    4.96    1.02
  -9   2  -5    4.53    0.96
  -9   2  -5    4.47    1.37
   9  -2   5    5.12    1.04
   9  -2   5    3.35    1.95
 -10   2  -5   -0.58    1.10
  10  -2   5    0.12    0.74
  10  -2   5   -0.45    1.76
 -11   2  -5    2.09    1.35
  11  -2   5   -0.27    1.89
 -12   2  -5    4.41    1.70
 -12   2  -5    4.60    0.95
 -12  -1   5    4.56    1.47
 -12  -1   5    4.90    0.96
  11   1  -5    0.54    0.78
 -11  -1   5    0.22    0.63
 -11  -1   5   -0.26    1.16
  10   1  -5    2.30    0.91
 -10  -1   5    1.43    0.65
 -10  -1   5    1.18    1.24
   9   1  -5    2.39    0.92
  -9  -1   5    0.72    0.52
  -9  -1   5    1.43    0.57
  -9  -1   5    3.48    1.20
   8   1  -5    0.77    0.68
  -8  -1   5   -0.36    0.39
  -8  -1   5    0.53    1.09
  -8  -1   5    0.26    0.64
  -8  -1   5    0.33    0.43
   7   1  -5   10.04    1.54
  -7  -1   5   11.72    1.66
  -7  -1   5   13.78    1.52
  -7  -1   5   10.43    2.53
  -7  -1   5   10.90    1.24
  -7  -1   5   10.69    1.18
   6   1  -5    3.18    0.85
  -6  -1   5    3.23    0.61
  -6  -1   5    3.98    0.86
  -6  -1   5    4.56    0.70
  -6  -1   5    1.67    1.83
  -6  -1   5    5.45    1.10
   5   1  -5   11.66    1.41
  -5  -1   5   10.30    1.34
  -5  -1   5   10.03    1.08
  -5  -1   5   11.86    2.53
  -5  -1   5   10.46    1.02
  -5  -1   5    8.97    1.36
   4   1  -5   96.83    8.14
  -4  -1   5   98.68    8.74
  -4  -1   5  107.22    8.16
  -4  -1   5   95.18    7.98
  -4  -1   5  109.92    8.13
  -4  -1   5   84.13    7.91
   3   1  -5    7.25    1.23
   3   1  -5    9.41    0.89
  -3  -1   5    7.21    2.13
  -3  -1   5   12.34    1.30
  -3  -1   5    7.33    1.26
   2   1  -5    2.58    0.74
   2   1  -5    1.56    0.28
  -2  -1   5    0.93    0.70
  -2  -1   5    2.23    0.29
  -2  -1   5    1.59    1.72
  -2  -1   5    2.52    0.71
   1   1  -5   73.45    5.98
   1   1  -5   72.83    5.89
  -1  -1   5   65.69    6.10
  -1  -1   5   70.99    5.89
  -1  -1   5   82.81    6.01
   0   1  -5   69.46    5.67
   0   1  -5   70.62    5.84
   0   1  -5   66.33    5.60
   0  -1   5   63.36    5.82
   0  -1   5   70.03    5.62
   0  -1   5   76.40    5.68
  -1   1  -5    2.95    0.50
  -1   1  -5    2.67    0.86
  -1   1  -5    2.35    0.47
   1  -1   5    2.99    0.47
   1  -1   5    3.14    1.01
  -2   1  -5  109.24    8.83
  -2   1  -5  121.56    8.80
  -2   1  -5  110.80    9.04
   2  -1   5  103.13    8.85
   2  -1   5  105.53    8.81
   2  -1   5  103.86    8.98
  -3   1  -5  188.65   14.99
  -3   1  -5  186.91   15.16
  -3   1  -5  187.19   14.93
   3  -1   5  191.79   15.01
   3  -1   5  184.32   15.15
   3  -1   5  176.17   15.00
  -4   1  -5   85.54    6.21
  -4   1  -5   66.04    6.24
  -4   1  -5   80.98    6.50
   4  -1   5   77.21    6.43
   4  -1   5   78.73    6.43
   4  -1   5   67.95    6.28
  -5   1  -5   57.80    5.51
  -5   1  -5   68.87    5.53
  -5   1  -5   76.56    5.81
   5  -1   5   66.52    5.76
   5  -1   5   64.86    5.84
  -6   1  -5   42.31    3.72
  -6   1  -5   43.58    3.68
   6  -1   5   43.14    4.20
   6  -1   5   43.38    3.76
  -7   1  -5    8.17    1.19
  -7   1  -5    7.21    1.61
  -7   1  -5    9.12    1.04
  -7   1  -5    7.22    1.04
   7  -1   5    8.41    1.80
   7  -1   5   10.34    1.26
  -8   1  -5    4.70    1.00
  -8   1  -5    3.19    0.77
  -8   1  -5    2.72    1.34
   8  -1   5    4.80    1.78
   8  -1   5    4.66    0.91
  -9   1  -5    3.00    1.42
  -9   1  -5    2.69    0.91
   9  -1   5    3.66    1.79
 -10   1  -5    0.70    1.32
  10  -1   5    0.87    0.72
  10  -1   5   -1.67    1.52
 -11   1  -5    2.26    1.53
  11  -1   5    4.86    1.03
 -12   1  -5    6.97    1.84
 -12   1  -5    6.10    1.36
 -12   0   5    8.22    1.78
 -12   0   5   11.05    1.39
 -12   0   5    7.60    2.06
 -11   0   5    2.79    1.25
 -11   0   5    4.25    0.82
  10   0  -5    5.18    1.08
 -10   0   5    3.39    0.75
 -10   0   5    2.92    1.24
   9   0  -5    1.00    0.73
  -9   0   5    0.02    0.48
  -9   0   5    0.56    0.59
  -9   0   5   -0.47    1.01
  -9   0   5    0.21    0.51
   8   0  -5   29.41    2.80
  -8   0   5   27.65    2.59
  -8   0   5   31.15    2.68
   7   0  -5   35.17    2.97
  -7   0   5   28.01    2.78
  -7   0   5   33.60    2.93
  -7   0   5   30.77    2.73
  -7   0   5   28.72    3.83
   6   0  -5   33.83    2.79
   6   0  -5   32.60    4.06
  -6   0   5   26.76    2.60
  -6   0   5   27.07    3.65
  -6   0   5   28.84    2.73
   5   0  -5   62.90    6.54
   5   0  -5   74.53    5.75
  -5   0   5   68.53    6.60
  -5   0   5   61.49    5.63
  -5   0   5   71.02    5.56
   4   0  -5   10.77    1.29
   4   0  -5    8.80    2.30
  -4   0   5    8.48    1.22
  -4   0   5   10.04    0.93
  -4   0   5    8.79    2.24
   3   0  -5  116.11    9.16
   3   0  -5  113.39    9.29
   3   0  -5  111.59    9.81
  -3   0   5  112.25    9.14
  -3   0   5  114.80    9.86
   2   0  -5  166.82   12.46
   2   0  -5  161.05   12.60
   2   0  -5  150.34   13.02
  -2   0   5  149.92   12.59
  -2   0   5  145.93   13.00
   1   0  -5    3.86    0.53
   1   0  -5    4.51    1.06
  -1   0   5    3.33    0.53
  -1   0   5    4.92    0.88
  -1   0   5    3.42    1.57
   0   0  -5  109.05    8.97
   0   0  -5  102.47    9.13
   0   0   5  122.61    9.35
   0   0   5  117.95    9.01
   0   0   5  108.68    8.97
   0   0   5  109.43    9.16
  -1   0  -5    0.62    0.31
  -1   0  -5    0.22    0.87
   1   0   5    0.56    0.38
   1   0   5    0.84    0.35
   1   0   5   -0.10    0.88
  -2   0  -5   32.79    2.72
  -2   0  -5   32.90    3.09
  -2   0  -5   34.30    2.65
   2   0   5   32.73    2.76
   2   0   5   32.25    3.08
   2   0   5   30.34    2.65
  -3   0  -5   23.95    2.18
  -3   0  -5   25.42    2.53
   3   0   5   28.80    2.26
   3   0   5   24.39    2.24
   3   0   5   24.83    2.55
  -4   0  -5   91.86    7.05
  -4   0  -5   84.01    7.38
  -4   0  -5   88.30    7.10
   4   0   5   80.98    7.13
   4   0   5   84.18    7.33
   4   0   5   91.98    7.23
  -5   0  -5   18.63    1.78
  -5   0  -5   18.23    1.75
  -5   0  -5   18.64    2.37
   5   0   5   17.28    2.09
   5   0   5   20.68    2.23
   5   0   5   22.49    1.89
  -6   0  -5    4.08    0.74
  -6   0  -5    6.19    0.94
   6   0   5    4.05    0.78
   6   0   5    5.62    1.39
  -7   0  -5   11.94    2.00
  -7   0  -5    7.75    1.22
  -7   0  -5   10.17    1.13
  -7   0  -5   11.72    1.39
   7   0   5   10.35    1.32
   7   0   5   12.65    2.08
  -8   0  -5   37.29    3.49
  -8   0  -5   38.67    3.92
  -8   0  -5   38.56    3.56
   8   0   5   37.55    4.03
   8   0   5   40.11    3.45
  -9   0  -5   26.89    2.94
  -9   0  -5   30.28    3.42
   9   0   5   31.87    2.82
 -10   0  -5    4.14    1.61
 -10   0  -5    5.65    1.12
  10   0   5    3.74    0.87
 -11   0  -5    9.75    1.50
 -11   0  -5   11.34    2.44
  11   0   5   11.31    1.55
 -12   0  -5    2.83    1.08
 -12   0  -5    1.61    1.58
  12   0   5    3.09    0.93
 -13   0  -5    6.47    2.05
 -12   1   5    1.35    1.12
 -12   1   5    2.02    1.66
 -12   1   5    2.10    0.80
 -11   1   5    7.62    1.95
 -11   1   5    7.86    1.73
 -11   1   5   10.26    1.31
 -10   1   5    1.04    0.61
   9  -1  -5   15.46    1.69
   9  -1  -5   16.11    3.40
  -9   1   5   14.00    1.52
  -9   1   5   11.17    1.62
   8  -1  -5    0.01    0.59
   8  -1  -5    1.24    2.27
  -8   1   5   -0.16    0.55
  -8   1   5    0.64    0.52
  -8   1   5   -0.15    0.43
   7  -1  -5    1.77    0.66
   7  -1  -5    0.67    2.05
  -7   1   5    1.15    0.50
  -7   1   5    1.44    0.51
  -7   1   5    1.57    0.62
  -7   1   5    1.38    1.64
   6  -1  -5   18.77    3.21
   6  -1  -5   18.65    1.87
  -6   1   5   19.69    1.73
  -6   1   5   17.27    1.83
  -6   1   5   18.88    1.80
  -6   1   5   18.89    2.81
   5  -1  -5   62.57    6.10
  -5   1   5   53.68    5.04
  -5   1   5   60.89    5.90
  -5   1   5   65.23    4.95
   4  -1  -5   18.74    1.79
   4  -1  -5   17.49    1.86
   4  -1  -5   23.75    3.07
  -4   1   5   19.72    2.86
  -4   1   5   21.51    1.87
   3  -1  -5  131.89   10.01
   3  -1  -5  124.56    9.91
   3  -1  -5  112.92   10.53
  -3   1   5  115.85    9.98
  -3   1   5  126.22    9.91
  -3   1   5  124.36   10.55
   2  -1  -5  114.92    9.94
   2  -1  -5  122.89    9.47
   2  -1  -5  123.62    9.38
  -2   1   5  113.59    9.37
  -2   1   5  105.65    9.47
  -2   1   5  118.28    9.95
   1  -1  -5    5.35    0.62
   1  -1  -5    4.60    1.08
   1  -1  -5    6.50    1.77
  -1   1   5    5.61    0.66
  -1   1   5    3.56    1.56
  -1   1   5    3.92    0.90
   0  -1  -5    1.65    1.25
   0  -1  -5    0.93    0.34
   0  -1  -5    0.59    0.75
   0   1   5    0.78    0.36
   0   1   5    0.44    0.81
   0   1   5    1.20    1.17
  -1  -1  -5   29.23    2.49
  -1  -1  -5   27.34    2.76
  -1  -1  -5   29.88    2.88
   1   1   5   31.02    2.51
   1   1   5   30.86    2.71
   1   1   5   30.57    2.84
  -2  -1  -5    2.67    1.00
  -2  -1  -5    3.63    0.50
   2   1   5    3.18    0.58
   2   1   5    3.30    0.97
  -3  -1  -5  232.00   18.04
   3   1   5  211.30   18.01
  -4  -1  -5  184.88   13.99
  -4  -1  -5  166.32   14.29
   4   1   5  170.50   14.26
  -5  -1  -5    7.07    0.72
  -5  -1  -5    6.35    0.97
  -5  -1  -5    5.63    0.78
  -5  -1  -5    8.77    1.51
   5   1   5    5.88    0.96
  -6  -1  -5  107.66    9.25
  -6  -1  -5  123.94    9.17
  -6  -1  -5  104.36    9.50
  -6  -1  -5  117.23    9.29
  -6  -1  -5   94.98    9.07
   6   1   5  127.60    9.24
  -7  -1  -5    5.87    1.06
  -7  -1  -5    5.34    0.90
  -7  -1  -5    3.09    1.32
  -7  -1  -5    3.38    0.65
  -7  -1  -5    4.45    0.69
   7   1   5    3.30    0.75
  -8  -1  -5   20.32    2.06
  -8  -1  -5   20.45    2.39
  -8  -1  -5   24.38    2.27
  -8  -1  -5   25.45    2.17
  -8  -1  -5   19.25    2.88
   8   1   5   23.37    2.22
  -9  -1  -5    3.68    1.52
  -9  -1  -5    1.72    1.03
  -9  -1  -5    3.73    0.83
   9   1   5    2.95    0.81
 -10  -1  -5   47.03    4.77
 -10  -1  -5   39.98    4.09
  10   1   5   56.05    4.22
 -11  -1  -5    1.88    0.94
 -11  -1  -5    1.86    1.59
  11   1   5    4.52    0.93
 -12  -1  -5   16.62    2.88
 -12  -1  -5   16.62    1.97
 -13  -1  -5    0.26    1.51
 -12   2   5    4.79    1.87
 -12   2   5    4.86    0.93
  11  -2  -5   -0.55    2.50
 -11   2   5    1.68    0.78
 -11   2   5    0.23    1.52
  10  -2  -5   21.19    4.29
 -10   2   5   22.91    2.23
 -10   2   5   21.60    2.94
   9  -2  -5    1.69    2.56
  -9   2   5    0.54    0.67
  -9   2   5    0.70    0.62
   8  -2  -5    1.72    2.55
   8  -2  -5    3.91    0.81
  -8   2   5    3.40    0.85
  -8   2   5    3.24    0.71
  -8   2   5    3.11    0.71
   7  -2  -5   38.40    4.59
   7  -2  -5   30.49    2.89
  -7   2   5   29.82    3.68
  -7   2   5   33.12    2.91
  -7   2   5   31.54    2.84
  -7   2   5   34.00    2.94
   6  -2  -5   39.38    4.99
   6  -2  -5   43.04    3.76
  -6   2   5   43.12    3.81
  -6   2   5   44.99    4.61
  -6   2   5   42.00    3.79
  -6   2   5   49.81    3.72
   5  -2  -5    8.49    1.04
   5  -2  -5   16.03    2.79
  -5   2   5    7.83    1.05
  -5   2   5   13.03    2.35
   4  -2  -5   60.36    5.19
   4  -2  -5   68.29    6.28
   4  -2  -5   61.08    5.22
  -4   2   5   66.88    5.89
   3  -2  -5  124.36   11.29
   3  -2  -5  158.62   11.27
   3  -2  -5  135.31   11.91
  -3   2   5  132.94   11.31
  -3   2   5  152.83   11.27
  -3   2   5  132.74   11.76
   2  -2  -5   78.35    6.18
   2  -2  -5   78.22    6.24
   2  -2  -5   77.37    6.84
  -2   2   5   77.13    6.70
  -2   2   5   71.66    6.26
  -2   2   5   75.35    6.18
   1  -2  -5   40.17    4.26
   1  -2  -5   44.59    3.83
   1  -2  -5   48.42    3.71
  -1   2   5   42.96    3.87
  -1   2   5   47.34    3.71
  -1   2   5   46.05    4.27
   0  -2  -5   14.95    2.26
   0  -2  -5   21.01    1.90
   0  -2  -5   20.08    1.58
   0   2   5   16.96    2.03
   0   2   5   17.50    1.91
   0   2   5   16.06    1.58
  -1  -2  -5    3.45    0.60
  -1  -2  -5    4.33    0.99
  -1  -2  -5    2.30    0.86
   1   2   5    2.55    0.88
   1   2   5    3.63    0.61
   1   2   5    3.29    0.69
  -2  -2  -5   60.61    5.22
  -2  -2  -5   59.33    5.17
  -2  -2  -5   68.93    5.48
   2   2   5   66.84    5.44
   2   2   5   64.63    5.13
   2   2   5   62.24    5.19
  -3  -2  -5   67.97    6.06
  -3  -2  -5   72.15    5.67
  -3  -2  -5   69.72    5.73
   3   2   5   71.21    6.00
   3   2   5   73.08    5.76
   3   2   5   67.54    5.65
  -4  -2  -5    8.62    1.12
  -4  -2  -5    8.29    1.46
  -4  -2  -5    7.09    0.70
  -4  -2  -5    9.68    0.86
   4   2   5    6.47    0.97
  -5  -2  -5   45.68    3.63
  -5  -2  -5   45.75    3.78
  -5  -2  -5   41.90    3.54
  -5  -2  -5   39.97    3.79
  -6  -2  -5   13.00    1.91
  -6  -2  -5   11.57    1.16
  -6  -2  -5   11.71    1.60
  -6  -2  -5   11.36    1.19
  -6  -2  -5   12.69    1.41
   6   2   5   13.27    1.36
  -7  -2  -5    3.96    0.87
  -7  -2  -5    2.41    1.27
  -7  -2  -5    2.83    1.01
  -7  -2  -5    3.89    0.62
  -7  -2  -5    2.33    0.56
   7   2   5    5.00    0.91
  -8  -2  -5    0.30    0.87
  -8  -2  -5    0.97    1.23
  -8  -2  -5    0.81    0.40
  -8  -2  -5    1.17    0.56
   8   2   5    0.93    0.59
  -9  -2  -5   17.99    2.59
  -9  -2  -5   14.51    1.61
  -9  -2  -5   13.86    2.10
   9   2   5   18.79    1.81
 -10  -2  -5   25.66    2.46
 -10  -2  -5   25.80    3.36
  10   2   5   27.92    2.60
 -11  -2  -5   15.45    1.71
 -11  -2  -5   12.12    2.82
 -12  -2  -5    4.92    1.94
 -12  -2  -5    2.81    0.95
  12   2   5    4.13    0.96
 -13  -2  -5    0.31    1.65
  13   2   5   -0.09    0.68
  12  -3  -5    0.85    2.65
 -12   3   5    0.06    0.69
  11  -3  -5    5.23    2.80
 -11   3   5    0.63    0.68
 -11   3   5    0.59    1.36
  10  -3  -5   34.54    4.99
 -10   3   5   33.36    3.93
 -10   3   5   41.28    3.34
   9  -3  -5   10.97    3.24
  -9   3   5   10.85    1.30
  -9   3   5   11.16    2.06
  -9   3   5    7.19    1.43
   8  -3  -5    0.18    2.23
  -8   3   5    2.09    0.73
  -8   3   5    1.05    0.58
   7  -3  -5    2.07    2.28
  -7   3   5    3.44    0.73
  -7   3   5    2.06    0.59
  -7   3   5    3.16    0.70
   6  -3  -5    3.42    0.68
   6  -3  -5    2.61    2.20
  -6   3   5    3.48    0.73
  -6   3   5    3.85    1.51
  -6   3   5    3.75    0.65
  -6   3   5    3.10    0.66
   5  -3  -5   38.74    4.67
   5  -3  -5   42.65    3.34
   5  -3  -5   36.06    3.29
  -5   3   5   43.96    3.33
  -5   3   5   38.68    3.32
  -5   3   5   34.05    3.92
   4  -3  -5    1.74    0.48
   4  -3  -5    3.97    1.95
  -4   3   5    1.48    1.32
  -4   3   5    2.64    0.58
  -4   3   5    2.22    0.50
   3  -3  -5  116.41    9.93
   3  -3  -5  142.62    9.96
   3  -3  -5  118.37   10.61
  -3   3   5  122.38    9.95
  -3   3   5  121.00   10.39
  -3   3   5  117.02    9.96
   2  -3  -5   14.46    1.26
   2  -3  -5   11.55    1.27
   2  -3  -5   13.38    2.34
  -2   3   5   12.28    2.06
  -2   3   5   13.40    1.27
  -2   3   5   14.29    1.37
   1  -3  -5   35.10    3.04
   1  -3  -5   35.13    3.54
   1  -3  -5   35.73    2.92
  -1   3   5   33.06    2.92
  -1   3   5   35.07    3.37
  -1   3   5   36.49    3.07
   0  -3  -5   80.66    6.75
   0  -3  -5   79.04    6.63
   0   3   5   82.29    6.83
   0   3   5   82.11    6.64
   0   3   5   85.66    6.78
  -1  -3  -5    0.77    0.80
  -1  -3  -5    0.79    0.83
  -1  -3  -5    1.05    0.37
   1   3   5    1.87    0.82
   1   3   5    0.51    0.54
   1   3   5    0.23    0.41
  -2  -3  -5   69.24    5.23
  -2  -3  -5   62.99    5.31
  -2  -3  -5   59.98    5.49
   2   3   5   60.90    5.22
   2   3   5   67.36    5.26
  -3  -3  -5   18.79    1.65
  -3  -3  -5   17.62    1.79
   3   3   5   19.60    1.72
  -4  -3  -5  172.79   14.17
  -4  -3  -5  186.30   14.52
   4   3   5  170.06   14.22
  -5  -3  -5   47.63    4.51
  -5  -3  -5   43.37    4.19
  -5  -3  -5   48.97    4.38
  -5  -3  -5   55.49    4.18
  -5  -3  -5   60.80    4.78
   5   3   5   51.03    4.28
  -6  -3  -5  189.52   17.09
  -6  -3  -5  206.59   17.05
  -6  -3  -5  225.36   16.73
  -6  -3  -5  208.16   16.75
  -7  -3  -5    1.11    1.19
  -7  -3  -5    0.38    0.52
  -7  -3  -5    0.86    0.44
  -7  -3  -5    0.44    0.32
  -7  -3  -5    1.26    1.05
   7   3   5   -0.15    0.50
  -8  -3  -5   27.97    2.36
  -8  -3  -5   30.68    3.27
  -8  -3  -5   22.56    2.98
   8   3   5   25.64    2.50
  -9  -3  -5    2.69    1.31
  -9  -3  -5    1.59    0.64
  -9  -3  -5    0.78    1.28
   9   3   5    4.14    0.82
 -10  -3  -5    4.82    1.64
 -10  -3  -5    5.57    1.05
 -11  -3  -5    1.06    1.58
 -11  -3  -5    1.88    0.79
  11   3   5    0.11    0.61
 -12  -3  -5    7.27    2.20
  12   3   5    7.84    1.33
  12  -4  -5    2.34    2.74
 -12   4   5    2.25    0.77
  11  -4  -5    6.98    3.14
 -11   4   5    6.39    1.20
  10  -4  -5    0.06    2.57
 -10   4   5   -0.41    1.24
 -10   4   5   -0.05    0.59
   9  -4  -5   69.93    7.68
  -9   4   5   79.33    6.61
   8  -4  -5   31.17    4.73
  -8   4   5   29.99    2.79
  -8   4   5   31.97    2.79
  -8   4   5   31.28    2.99
   7  -4  -5   14.87    3.34
  -7   4   5   13.32    1.50
  -7   4   5   12.15    1.74
  -7   4   5   15.65    1.45
   6  -4  -5    1.93    2.15
  -6   4   5    3.05    0.58
  -6   4   5    3.41    0.67
  -6   4   5    4.27    0.84
  -6   4   5    2.74    1.33
   5  -4  -5   -0.08    1.77
   5  -4  -5    0.18    0.40
  -5   4   5   -0.11    0.35
  -5   4   5    0.36    0.45
  -5   4   5    0.31    1.18
   4  -4  -5   46.58    3.79
   4  -4  -5   45.57    4.76
  -4   4   5   42.32    4.23
  -4   4   5   45.31    3.77
   3  -4  -5   65.87    6.56
   3  -4  -5   77.66    5.80
  -3   4   5   74.74    5.81
  -3   4   5   61.60    6.15
   2  -4  -5   97.85    8.46
   2  -4  -5   87.51    7.90
   2  -4  -5   99.98    7.89
  -2   4   5   97.61    7.91
  -2   4   5   99.12    8.24
  -2   4   5  103.34    7.92
   1  -4  -5   12.71    1.39
   1  -4  -5   11.89    1.18
   1  -4  -5   11.77    1.97
  -1   4   5   12.41    1.21
  -1   4   5   12.90    1.58
   0  -4  -5    0.85    0.36
   0  -4  -5    1.30    0.78
   0  -4  -5    1.12    1.02
   0   4   5    1.76    0.43
   0   4   5    1.10    0.75
  -1  -4  -5    1.20    0.82
  -1  -4  -5    1.57    0.48
  -1  -4  -5    1.23    0.90
  -1  -4  -5    0.97    0.37
   1   4   5    0.98    0.59
   1   4   5    0.94    0.41
  -2  -4  -5   27.49    2.59
  -2  -4  -5   31.74    2.57
  -2  -4  -5   23.04    2.80
  -2  -4  -5   29.61    2.41
   2   4   5   31.69    2.44
   2   4   5   25.88    2.41
  -3  -4  -5    5.12    1.21
  -3  -4  -5    2.62    0.46
  -3  -4  -5    1.87    0.58
  -3  -4  -5    4.19    0.75
   3   4   5    2.04    0.50
  -4  -4  -5   13.34    1.32
  -4  -4  -5   11.80    1.05
  -4  -4  -5    8.90    1.08
  -4  -4  -5   10.85    1.92
   4   4   5   12.72    1.16
   4   4   5    8.52    1.04
  -5  -4  -5   26.39    2.14
  -5  -4  -5   25.88    2.12
  -5  -4  -5   19.43    2.80
   5   4   5   23.73    2.13
  -6  -4  -5   20.34    2.37
  -6  -4  -5   15.27    1.85
  -6  -4  -5   20.54    1.69
  -6  -4  -5   18.00    1.65
   6   4   5   18.01    1.78
  -7  -4  -5   11.74    1.17
  -7  -4  -5   10.62    2.10
  -7  -4  -5    9.51    2.29
   7   4   5   12.65    1.38
  -8  -4  -5   10.77    1.15
  -8  -4  -5   10.69    2.12
  -8  -4  -5    7.72    1.03
  -8  -4  -5   13.34    2.24
   8   4   5    9.73    1.27
  -9  -4  -5   26.92    3.25
  -9  -4  -5   24.43    2.19
  -9  -4  -5   17.19    2.99
 -10  -4  -5    5.48    0.96
 -10  -4  -5    5.29    1.74
  10   4   5    4.07    0.91
 -11  -4  -5   10.96    1.39
 -11  -4  -5   10.92    2.46
  11   4   5   11.01    1.52
 -12  -4  -5    0.90    1.51
  12   4   5    2.77    0.88
  11  -5  -5    2.85    2.66
 -11   5   5    1.15    0.70
  10  -5  -5    4.57    2.83
 -10   5   5    3.44    0.76
   9  -5  -5    1.24    2.67
  -9   5   5    0.10    0.56
   8  -5  -5    4.84    2.88
  -8   5   5    4.52    0.82
   7  -5  -5   30.32    4.60
  -7   5   5   32.30    2.81
   6  -5  -5    1.34    2.13
  -6   5   5   -0.22    0.46
   5  -5  -5    2.70    0.56
   5  -5  -5    1.58    1.98
  -5   5   5    1.23    1.10
  -5   5   5    1.94    0.56
   4  -5  -5   16.23    1.68
   4  -5  -5   19.81    2.89
  -4   5   5   18.94    1.70
  -4   5   5   18.50    2.15
   3  -5  -5    8.53    0.98
   3  -5  -5    9.67    2.16
  -3   5   5    9.02    1.51
  -3   5   5    9.95    1.08
   2  -5  -5   31.56    3.25
   2  -5  -5   25.21    2.42
  -2   5   5   29.44    2.44
  -2   5   5   28.73    2.78
   1  -5  -5    1.17    0.39
   1  -5  -5    0.77    0.57
   1  -5  -5    0.57    1.14
   1  -5  -5    0.20    0.33
  -1   5   5    1.30    0.84
  -1   5   5    1.28    0.42
   0  -5  -5   46.17    3.93
   0  -5  -5   46.32    3.87
   0  -5  -5   49.29    4.31
   0  -5  -5   49.20    4.09
   0   5   5   45.70    3.88
   0   5   5   45.38    4.06
  -1  -5  -5   90.96    7.36
  -1  -5  -5   89.15    7.32
  -1  -5  -5   87.17    7.19
  -1  -5  -5   81.12    7.07
   1   5   5   85.17    7.09
   1   5   5   90.90    7.19
  -2  -5  -5    5.83    0.71
  -2  -5  -5    5.57    1.21
  -2  -5  -5    4.19    0.84
  -2  -5  -5    5.18    1.00
   2   5   5    4.21    0.76
   2   5   5    6.02    0.76
  -3  -5  -5    0.58    0.35
  -3  -5  -5    0.85    1.06
  -3  -5  -5    0.08    0.56
  -3  -5  -5    0.41    0.47
   3   5   5   -0.06    0.36
   3   5   5    0.61    0.44
  -4  -5  -5    2.52    0.69
  -4  -5  -5    4.04    0.56
  -4  -5  -5    3.68    0.76
  -4  -5  -5    5.29    1.44
   4   5   5    4.70    0.68
   4   5   5    2.82    0.63
  -5  -5  -5   23.86    2.65
  -5  -5  -5   21.50    1.91
  -5  -5  -5   19.33    2.04
  -5  -5  -5   20.35    1.80
   5   5   5   18.65    1.88
   5   5   5   20.26    1.89
  -6  -5  -5   53.29    4.73
  -6  -5  -5   52.38    4.98
  -6  -5  -5   61.56    5.40
  -6  -5  -5   65.72    4.83
   6   5   5   55.17    4.83
  -7  -5  -5    7.65    0.96
  -7  -5  -5    7.42    1.77
  -7  -5  -5    4.44    0.72
  -7  -5  -5    4.71    1.57
   7   5   5    6.45    0.98
  -8  -5  -5    3.36    0.67
  -8  -5  -5    6.11    1.78
  -8  -5  -5    5.57    0.93
  -8  -5  -5    6.22    1.65
   8   5   5    4.77    0.84
  -9  -5  -5    8.74    2.58
  -9  -5  -5   17.37    2.75
  -9  -5  -5   14.52    1.44
   9   5   5    9.22    1.45
 -10  -5  -5    3.40    0.78
 -10  -5  -5    3.76    1.84
  10   5   5    2.93    0.82
 -11  -5  -5    0.90    1.51
 -11  -5  -5   -0.48    0.52
  11   5   5    0.49    0.64
 -12  -5  -5   -0.84    1.36
  12   5   5   -0.19    0.62
  11  -6  -5    1.24    2.54
 -11   6   5    1.43    0.71
  10  -6  -5    3.47    2.82
   9  -6  -5    2.14    2.71
  -9   6   5    0.68    0.60
   8  -6  -5   -0.36    2.36
  -8   6   5   -0.72    0.53
   7  -6  -5    1.52    2.36
  -7   6   5    0.93    0.61
   6  -6  -5   18.00    3.36
  -6   6   5   16.88    1.73
   5  -6  -5   66.36    6.75
  -5   6   5   71.86    5.78
   4  -6  -5    7.48    0.95
   4  -6  -5    7.39    2.33
  -4   6   5    6.72    1.39
  -4   6   5    8.05    1.04
   3  -6  -5    6.27    0.85
   3  -6  -5    9.03    2.25
  -3   6   5    7.00    1.35
  -3   6   5    6.23    0.91
   2  -6  -5   18.12    2.46
   2  -6  -5   15.65    1.54
  -2   6   5   16.01    1.84
  -2   6   5   16.48    1.54
   1  -6  -5    0.13    0.66
   1  -6  -5    0.72    0.35
   1  -6  -5    0.84    0.36
   1  -6  -5    0.92    1.32
  -1   6   5    0.84    0.72
  -1   6   5    1.18    0.44
   0  -6  -5    1.87    0.74
   0  -6  -5    0.63    0.41
   0  -6  -5    0.90    1.09
   0  -6  -5    1.69    0.39
   0   6   5    0.64    0.43
   0   6   5    2.45    0.71
  -1  -6  -5   -0.20    0.84
  -1  -6  -5   -0.01    0.31
  -1  -6  -5    0.17    0.94
  -1  -6  -5    0.08    0.42
   1   6   5    0.34    0.50
   1   6   5    0.36    0.39
  -2  -6  -5    2.10    1.06
  -2  -6  -5    2.46    0.44
  -2  -6  -5    3.17    0.98
  -2  -6  -5    1.96    0.61
   2   6   5    2.11    0.52
   2   6   5    2.89    0.62
  -3  -6  -5    0.66    0.34
  -3  -6  -5    1.04    1.05
  -3  -6  -5    0.61    0.71
  -3  -6  -5    0.45    0.49
   3   6   5    0.63    0.43
   3   6   5    0.70    0.43
  -4  -6  -5   14.14    1.54
  -4  -6  -5   14.47    2.18
  -4  -6  -5   12.73    1.29
   4   6   5   13.88    1.34
   4   6   5   14.03    1.37
  -5  -6  -5   11.14    1.44
  -5  -6  -5   13.07    1.17
  -5  -6  -5   14.23    2.29
   5   6   5   10.53    1.26
  -6  -6  -5    0.73    0.62
  -6  -6  -5    0.64    1.31
  -6  -6  -5   -0.11    0.31
   6   6   5    0.08    0.46
   6   6   5    0.31    0.53
  -7  -6  -5   30.47    2.76
  -7  -6  -5   31.26    3.54
  -7  -6  -5   28.57    2.61
   7   6   5   32.29    2.76
  -8  -6  -5    1.30    1.57
  -8  -6  -5    5.48    1.89
  -8  -6  -5    4.66    0.90
   8   6   5    4.97    0.85
  -9  -6  -5    4.70    1.74
  -9  -6  -5    4.04    0.91
   9   6   5    3.24    0.78
 -10  -6  -5    0.89    1.66
 -10  -6  -5   -0.16    0.69
  10   6   5    0.06    0.59
 -11  -6  -5    2.63    1.76
 -11  -6  -5    1.71    0.86
  11   6   5    0.58    0.64
 -12  -6  -5    0.93    1.52
  12   6   5    3.40    0.93
  10  -7  -5    1.91    2.84
 -10   7   5    3.65    0.86
   9  -7  -5    7.40    3.02
  -9   7   5    8.49    1.25
   8  -7  -5    8.15    2.99
  -8   7   5    8.41    1.24
   7  -7  -5    4.15    2.60
  -7   7   5   10.44    1.27
   6  -7  -5   29.20    3.91
  -6   7   5   26.70    2.47
   5  -7  -5    0.49    1.94
  -5   7   5    1.61    0.61
   4  -7  -5    2.54    2.07
  -4   7   5    3.64    0.71
   3  -7  -5    7.29    2.03
   3  -7  -5    4.38    0.78
  -3   7   5    5.10    1.13
  -3   7   5    5.30    0.90
   2  -7  -5    2.80    1.63
   2  -7  -5    3.10    0.56
  -2   7   5    2.69    0.92
  -2   7   5    2.53    0.57
   1  -7  -5    7.04    1.20
   1  -7  -5    5.08    0.78
   1  -7  -5    8.13    1.74
  -1   7   5    5.72    1.16
  -1   7   5    6.42    0.91
   0  -7  -5   10.04    2.02
   0  -7  -5   12.75    1.22
   0  -7  -5   15.00    1.70
   0   7   5   12.98    1.41
   0   7   5   10.66    1.26
  -1  -7  -5    3.92    0.65
  -1  -7  -5    3.31    0.76
  -1  -7  -5    5.46    1.34
  -1  -7  -5    5.39    1.17
   1   7   5    3.99    0.88
   1   7   5    4.33    0.65
  -2  -7  -5    0.49    1.05
  -2  -7  -5    0.13    0.83
  -2  -7  -5    0.34    0.49
  -2  -7  -5    0.34    0.33
   2   7   5    0.22    0.43
   2   7   5    0.73    0.54
  -3  -7  -5   29.36    2.97
  -3  -7  -5   29.70    2.66
  -3  -7  -5   29.94    3.32
  -3  -7  -5   35.08    2.92
   3   7   5   32.47    2.72
  -4  -7  -5    4.74    0.97
  -4  -7  -5    5.88    1.14
  -4  -7  -5    4.02    0.68
  -4  -7  -5    5.40    1.54
   4   7   5    4.55    0.82
   4   7   5    3.99    0.79
  -5  -7  -5    1.29    0.67
  -5  -7  -5    0.89    0.39
  -5  -7  -5    1.19    1.42
  -5  -7  -5    0.93    0.68
   5   7   5    1.92    0.55
   5   7   5    0.87    0.56
  -6  -7  -5   20.78    1.92
  -6  -7  -5   22.32    2.98
  -6  -7  -5   21.58    2.15
   6   7   5   23.27    2.06
   6   7   5   20.82    2.10
  -7  -7  -5   11.12    1.15
  -7  -7  -5   12.64    2.52
  -7  -7  -5   13.34    1.52
   7   7   5   10.08    1.32
   7   7   5   10.24    1.35
  -8  -7  -5    0.98    0.76
  -8  -7  -5    0.19    1.55
   8   7   5    1.90    0.60
  -9  -7  -5    5.18    1.83
  -9  -7  -5    5.32    1.21
   9   7   5    7.70    1.15
 -10  -7  -5    2.22    0.90
 -10  -7  -5    1.49    1.81
  10   7   5    1.47    0.69
 -11  -7  -5    2.33    1.83
 -11  -7  -5    1.09    1.05
  11   7   5    0.35    0.61
  10  -8  -5    5.65    3.05
 -10   8   5    3.97    0.83
   9  -8  -5    1.37    2.61
  -9   8   5    0.13    0.59
   8  -8  -5    9.43    3.05
  -8   8   5   12.40    1.42
   7  -8  -5    7.08    2.78
  -7   8   5    6.98    1.12
   6  -8  -5    0.24    2.25
  -6   8   5    1.06    0.60
   5  -8  -5   17.40    3.18
  -5   8   5   15.24    1.64
   4  -8  -5    6.97    2.25
  -4   8   5    3.71    0.70
   3  -8  -5    6.38    2.11
  -3   8   5    9.31    1.15
   2  -8  -5    5.61    1.96
  -2   8   5    9.99    1.53
  -2   8   5    9.30    1.15
   1  -8  -5    6.26    0.89
   1  -8  -5    8.59    1.93
   1  -8  -5    7.64    1.31
  -1   8   5    5.73    1.09
   0  -8  -5    3.39    1.39
   0  -8  -5    1.94    0.45
   0  -8  -5    3.95    1.08
   0  -8  -5    2.61    0.61
   0   8   5    2.58    0.59
   0   8   5    1.87    0.75
  -1  -8  -5    2.76    0.65
  -1  -8  -5    1.49    0.40
  -1  -8  -5    0.94    1.11
  -1  -8  -5    1.19    1.07
   1   8   5    1.60    0.50
   1   8   5    0.78    0.57
  -2  -8  -5   29.36    3.35
  -2  -8  -5   34.77    2.97
  -2  -8  -5   27.69    2.71
  -2  -8  -5   34.28    3.27
   2   8   5   34.43    2.78
  -3  -8  -5    0.79    0.95
  -3  -8  -5    1.03    1.25
  -3  -8  -5    0.51    0.59
  -3  -8  -5    0.20    0.34
   3   8   5    0.93    0.49
   3   8   5    0.35    0.50
  -4  -8  -5   22.74    2.82
  -4  -8  -5   22.01    2.11
  -4  -8  -5   19.21    2.16
  -4  -8  -5   16.72    1.74
   4   8   5   22.70    1.88
   4   8   5   16.85    1.87
  -5  -8  -5    5.52    1.69
  -5  -8  -5    3.78    0.71
  -5  -8  -5    5.80    1.19
   5   8   5    5.02    0.81
   5   8   5    4.20    0.90
  -6  -8  -5   32.57    2.90
  -6  -8  -5   36.02    3.19
  -6  -8  -5   41.05    3.97
   6   8   5   31.60    3.02
   6   8   5   32.70    2.99
  -7  -8  -5    0.56    1.58
  -7  -8  -5    2.18    0.88
   7   8   5    0.80    0.58
   7   8   5    0.86    0.62
  -8  -8  -5   -0.66    1.47
  -8  -8  -5    0.92    0.85
   8   8   5    0.53    0.55
  -9  -8  -5    7.08    2.15
  -9  -8  -5    4.57    1.17
   9   8   5    5.06    0.97
 -10  -8  -5    3.16    1.86
 -10  -8  -5    2.49    1.03
  10   8   5    1.25    0.69
 -11  -8  -5    2.68    1.86
  11   8   5    5.12    1.05
   9  -9  -5    1.08    2.57
  -9   9   5    0.56    0.64
   8  -9  -5    9.40    3.02
  -8   9   5   10.43    1.34
   7  -9  -5   -0.64    2.27
  -7   9   5    0.34    0.60
   6  -9  -5    0.17    2.17
  -6   9   5   -0.24    0.60
   5  -9  -5   -0.81    2.00
  -5   9   5   -0.18    0.59
   4  -9  -5   14.79    3.11
  -4   9   5   17.61    1.75
   3  -9  -5    0.81    1.80
  -3   9   5    2.26    0.64
   2  -9  -5   21.20    2.97
  -2   9   5   17.51    1.80
   1  -9  -5   24.87    2.47
   1  -9  -5   23.50    2.23
   1  -9  -5   20.15    3.22
  -1   9   5   25.71    2.22
   0  -9  -5    5.66    1.31
   0  -9  -5    6.08    1.01
   0  -9  -5    5.92    1.66
   0   9   5    4.69    0.82
  -1  -9  -5   11.47    1.48
  -1  -9  -5   13.71    1.26
  -1  -9  -5   13.77    2.10
  -1  -9  -5   14.01    2.25
   1   9   5   12.89    1.36
   1   9   5   11.26    1.45
  -2  -9  -5    3.46    0.80
  -2  -9  -5    1.38    1.32
  -2  -9  -5    2.06    1.21
  -2  -9  -5    1.23    0.43
   2   9   5    2.19    0.70
   2   9   5    2.52    0.59
  -3  -9  -5    4.17    0.72
  -3  -9  -5    8.66    1.79
  -3  -9  -5    6.89    1.48
  -3  -9  -5    3.25    0.85
   3   9   5    5.31    0.89
   3   9   5    5.09    0.91
  -4  -9  -5    3.44    0.69
  -4  -9  -5    6.16    1.31
  -4  -9  -5    5.67    1.77
   4   9   5    4.39    0.92
   4   9   5    4.87    0.92
  -5  -9  -5   21.38    1.99
  -5  -9  -5   21.65    2.47
  -5  -9  -5   23.78    3.17
   5   9   5   25.34    2.12
   5   9   5   20.52    2.17
  -6  -9  -5    0.53    0.92
  -6  -9  -5    1.13    1.70
   6   9   5    0.10    0.58
   6   9   5    0.43    0.53
  -7  -9  -5    4.63    1.94
  -7  -9  -5    7.88    1.48
   7   9   5    7.88    1.10
  -8  -9  -5    2.03    1.77
  -8  -9  -5    2.49    1.07
   8   9   5    2.63    0.70
  -9  -9  -5   -0.86    1.49
  -9  -9  -5   -0.22    0.89
   9   9   5    0.00    0.59
 -10  -9  -5    6.02    1.42
 -10  -9  -5    5.76    2.17
  10   9   5    7.05    1.25
   8 -10  -5    5.26    2.79
  -8  10   5    3.65    0.83
   7 -10  -5    1.18    2.29
  -7  10   5    0.25    0.62
   6 -10  -5    7.51    2.64
  -6  10   5    8.11    1.17
   5 -10  -5    2.20    2.35
  -5  10   5    0.34    0.59
   4 -10  -5    0.25    2.12
  -4  10   5    1.15    0.61
   3 -10  -5   36.05    4.21
  -3  10   5   34.25    3.06
   2 -10  -5   50.80    5.14
  -2  10   5   48.02    4.16
   1 -10  -5    1.97    0.65
   1 -10  -5    1.23    0.93
   1 -10  -5    1.54    1.82
  -1  10   5    1.04    0.61
   0 -10  -5    5.40    1.37
   0 -10  -5    5.33    1.86
   0 -10  -5    2.72    0.76
   0  10   5    3.69    0.74
  -1 -10  -5   26.91    3.17
  -1 -10  -5   24.59    3.02
  -1 -10  -5   24.93    2.50
   1  10   5   25.98    2.32
  -2 -10  -5   13.85    2.28
  -2 -10  -5   10.74    1.53
  -2 -10  -5   13.59    2.38
   2  10   5   12.19    1.34
  -3 -10  -5    1.07    1.49
  -3 -10  -5    0.67    1.29
  -3 -10  -5    0.29    0.62
   3  10   5    1.10    0.57
  -4 -10  -5    4.15    1.39
  -4 -10  -5    4.92    1.78
   4  10   5    3.83    0.74
  -5 -10  -5    0.22    1.06
  -5 -10  -5    1.18    1.53
   5  10   5    0.25    0.51
  -6 -10  -5   10.97    1.91
  -6 -10  -5   14.31    2.90
   6  10   5   14.06    1.46
  -7 -10  -5   10.00    2.33
  -7 -10  -5    7.71    1.72
   7  10   5    8.53    1.19
  -8 -10  -5    1.54    1.82
  -8 -10  -5    1.14    1.07
   8  10   5    1.07    0.63
  -9 -10  -5    1.98    1.11
  -9 -10  -5    1.79    1.76
   9  10   5    1.22    0.66
   7 -11  -5    2.31    2.50
  -7  11   5    3.52    0.76
   6 -11  -5    1.32    2.38
  -6  11   5    1.43    0.69
   5 -11  -5    1.06    2.24
  -5  11   5    3.42    0.77
   4 -11  -5    3.05    2.21
  -4  11   5    2.78    0.71
   3 -11  -5   34.43    4.36
  -3  11   5   36.52    3.17
   2 -11  -5    0.79    1.90
  -2  11   5    1.19    0.61
   1 -11  -5    5.96    1.32
   1 -11  -5    5.88    2.12
  -1  11   5    7.69    1.12
   0 -11  -5   16.75    2.72
   0 -11  -5   15.29    2.42
   0  11   5   16.40    1.68
  -1 -11  -5    0.36    1.30
  -1 -11  -5    0.20    1.55
   1  11   5   -0.10    0.52
  -2 -11  -5    4.35    1.66
  -2 -11  -5    4.88    1.74
   2  11   5    2.61    0.68
  -3 -11  -5   14.42    2.74
  -3 -11  -5   19.27    2.51
   3  11   5   12.29    1.51
  -4 -11  -5    2.47    1.32
  -4 -11  -5    1.95    1.71
   4  11   5    2.80    0.67
  -5 -11  -5    0.06    1.16
  -5 -11  -5    0.47    1.72
   5  11   5   -0.62    0.45
  -6 -11  -5    5.84    1.55
  -6 -11  -5    5.61    1.97
   6  11   5    5.90    1.01
  -7 -11  -5    1.92    1.72
  -7 -11  -5    3.40    1.36
   7  11   5    3.19    0.77
  -8 -11  -5    0.43    1.13
  -8 -11  -5    0.42    1.75
   8  11   5    0.74    0.65
   6 -12  -5    0.97    2.49
  -6  12   5    0.22    0.59
   5 -12  -5    3.38    2.44
  -5  12   5    6.30    1.12
   4 -12  -5    8.18    2.71
  -4  12   5   15.78    1.57
   3 -12  -5    1.80    2.06
  -3  12   5    0.84    0.65
   2 -12  -5    2.44    2.18
  -2  12   5    2.29    0.69
   1 -12  -5   16.73    2.97
  -1  12   5   16.11    1.73
   0 -12  -5    0.70    1.15
   0 -12  -5    1.33    1.75
   0  12   5    0.01    0.58
  -1 -12  -5    0.72    1.64
  -1 -12  -5    0.31    1.39
   1  12   5   -0.43    0.56
  -2 -12  -5    3.99    1.70
  -2 -12  -5    6.65    1.94
   2  12   5    5.72    1.03
  -3 -12  -5    0.42    1.51
  -3 -12  -5    0.90    1.58
   3  12   5    0.70    0.59
  -4 -12  -5    6.33    1.99
  -4 -12  -5    5.06    1.70
   4  12   5    4.51    0.84
  -5 -12  -5   13.66    2.92
  -5 -12  -5   13.03    2.32
   5  12   5   10.59    1.37
  -6 -12  -5   -0.52    1.72
  -6 -12  -5    1.05    1.39
   6  12   5    0.62    0.56
  -7 -12  -5    3.02    1.48
  -7 -12  -5    4.01    2.01
   7  12   5    3.58    0.82
   4 -13  -5   -1.83    2.09
  -4  13   5    0.00    0.62
   3 -13  -5    0.97    2.11
  -3  13   5    1.76    0.68
   2 -13  -5    2.83    2.16
  -2  13   5    4.33    0.84
   1 -13  -5    1.49    2.04
  -1  13   5    1.39    0.70
   0 -13  -5   -0.20    1.84
   0  13   5    0.20    0.63
  -1 -13  -5    5.30    1.99
  -1 -13  -5    3.74    1.79
   1  13   5    6.35    1.10
  -2 -13  -5    2.15    1.69
  -2 -13  -5    0.02    1.51
   2  13   5    1.14    0.66
  -3 -13  -5    4.08    1.90
  -3 -13  -5    4.28    1.86
   3  13   5    3.58    0.78
  -4 -13  -5    1.24    1.77
  -4 -13  -5    0.46    1.65
   4  13   5    1.22    0.63
  -5 -13  -5    0.01    1.43
  -5 -13  -5    1.75    1.84
   5  13   5    0.01    0.55
  -6 -13  -5    1.31    1.89
  -6 -13  -5    0.64    1.44
   6  13   5   -0.29    0.56
   1 -14  -5   -1.21    1.87
  -1  14   5    0.37    0.69
   0 -14  -5   -0.28    1.92
   0  14   5    0.17    0.62
  -1 -14  -5    2.26    1.98
   1  14   5    3.25    0.80
  -2 -14  -5   -1.29    1.65
  -2 -14  -5    0.16    1.69
   2  14   5    0.46    0.65
  -3 -14  -5   -0.65    1.71
  -3 -14  -5    2.14    1.83
   3  14   5   -0.22    0.55
   3  13  -6    1.66    0.99
  -3 -13   6    2.05    1.38
   2  13  -6   12.07    1.82
  -2 -13   6    7.46    1.84
   1  13  -6   15.93    2.05
  -1 -13   6   12.14    2.25
   0  13  -6    4.01    1.11
   0 -13   6    1.81    1.54
  -1  13  -6    2.00    0.68
  -1  13  -6    3.77    1.14
   1 -13   6    3.54    1.71
  -2  13  -6    4.04    0.84
  -2  13  -6    5.72    1.32
   2 -13   6    4.05    1.92
   5  12  -6    0.68    0.93
  -5 -12   6   -0.80    1.03
   4  12  -6    2.46    1.09
  -4 -12   6    2.19    1.18
   3  12  -6   11.22    1.82
  -3 -12   6   10.00    1.80
   2  12  -6    0.91    0.88
  -2 -12   6    0.95    1.16
   1  12  -6    3.73    0.76
   1  12  -6    3.83    1.13
  -1 -12   6    4.52    1.51
   0  12  -6    4.68    0.83
   0  12  -6    6.89    1.52
   0 -12   6    4.28    1.62
  -1  12  -6    4.14    1.16
  -1  12  -6    2.42    0.64
   1 -12   6    1.92    1.57
  -2  12  -6   12.98    1.83
  -2  12  -6    9.78    1.29
   2 -12   6    8.72    2.12
  -3  12  -6    1.57    0.64
  -3  12  -6    2.97    1.04
   3 -12   6    0.01    1.74
  -4  12  -6   16.80    1.77
   4 -12   6   17.96    2.89
  -5  12  -6    2.10    0.70
   5 -12   6    2.83    1.95
   7  11  -6    1.94    1.15
  -7 -11   6    1.13    1.10
   6  11  -6    0.64    0.97
  -6 -11   6    0.11    0.97
   5  11  -6    0.89    1.03
  -5 -11   6    1.05    1.08
   4  11  -6    0.10    0.95
  -4 -11   6    0.10    0.97
   3  11  -6    9.12    1.71
  -3 -11   6    8.97    1.65
   2  11  -6    1.73    0.49
   2  11  -6    0.24    0.85
  -2 -11   6    4.64    1.35
   1  11  -6    8.62    1.65
   1  11  -6    6.23    0.94
  -1 -11   6    7.34    1.64
   0  11  -6    3.18    1.00
   0  11  -6    1.27    0.56
   0 -11   6    1.37    1.35
  -1  11  -6    1.14    0.57
  -1  11  -6    0.55    0.87
   1 -11   6    0.87    1.31
  -2  11  -6    8.47    1.55
  -2  11  -6    8.44    1.16
   2 -11   6   10.44    2.20
  -3  11  -6    5.28    1.22
   3 -11   6    5.63    1.99
  -4  11  -6    2.88    0.65
  -4  11  -6    1.25    0.95
   4 -11   6    2.46    1.82
  -5  11  -6    1.31    0.95
  -5  11  -6    1.58    0.64
   5 -11   6    1.19    1.71
  -6  11  -6   12.44    1.52
   6 -11   6   14.09    2.90
   8  10  -6    0.00    0.94
  -8 -10   6   -0.57    0.98
   7  10  -6    3.34    1.29
  -7 -10   6    1.58    1.02
   6  10  -6    1.25    1.02
  -6 -10   6    1.48    0.98
   5  10  -6    0.20    0.93
  -5 -10   6    0.09    0.91
   4  10  -6    2.45    0.98
  -4 -10   6    0.74    0.93
   3  10  -6    1.32    1.05
  -3 -10   6    0.77    1.00
   2  10  -6   20.71    2.55
   2  10  -6   21.59    1.96
  -2 -10   6   26.07    2.51
   1  10  -6    1.95    0.49
   1  10  -6    0.71    0.89
  -1 -10   6    0.73    1.06
   0  10  -6    5.29    0.88
   0 -10   6    6.81    1.58
  -1  10  -6   15.18    1.94
  -1  10  -6   13.73    1.48
   1 -10   6   13.73    2.19
  -2  10  -6    0.63    0.83
  -2  10  -6    1.05    0.54
   2 -10   6    1.69    1.40
  -3  10  -6   13.55    1.85
  -3  10  -6   14.25    1.48
   3 -10   6   14.09    2.32
  -4  10  -6   -0.03    0.74
  -4  10  -6   -0.26    0.49
   4 -10   6    0.45    1.58
  -5  10  -6    3.45    0.79
  -5  10  -6    5.07    1.11
   5 -10   6    4.10    1.81
  -6  10  -6    1.37    0.69
  -6  10  -6    0.11    0.75
   6 -10   6    0.31    1.91
  -7  10  -6    2.58    0.79
   7 -10   6   -0.64    1.89
  -8  10  -6    0.34    0.72
   8 -10   6   -0.59    2.01
   9   9  -6    3.00    1.03
   8   9  -6    0.57    1.08
  -8  -9   6    0.20    0.92
   7   9  -6    2.41    1.09
  -7  -9   6    5.26    1.25
   6   9  -6   -0.01    1.02
  -6  -9   6    0.54    0.94
   5   9  -6    0.08    0.89
  -5  -9   6    0.12    0.87
   4   9  -6    0.78    0.94
  -4  -9   6    0.11    0.91
   3   9  -6   11.26    1.87
  -3  -9   6   12.61    1.66
   2   9  -6    0.26    0.34
   2   9  -6    0.03    0.34
   2   9  -6   -0.58    0.79
  -2  -9   6    0.53    0.91
   1   9  -6   11.91    1.39
   1   9  -6   17.01    1.37
   1   9  -6   13.00    1.88
   0   9  -6   20.87    2.31
   0   9  -6   17.58    1.87
   0   9  -6   21.25    1.83
   0  -9   6   19.25    2.25
   0  -9   6   20.85    2.28
  -1   9  -6   -0.44    0.75
  -1   9  -6    0.96    0.49
  -1   9  -6    0.00    0.41
   1  -9   6    0.02    0.81
   1  -9   6   -0.33    1.07
  -2   9  -6    8.92    1.53
  -2   9  -6    7.57    1.16
  -2   9  -6   12.42    1.20
   2  -9   6   11.92    1.85
   2  -9   6   10.11    1.76
  -3   9  -6    0.75    0.56
  -3   9  -6    2.31    0.86
   3  -9   6    0.50    1.32
   3  -9   6    0.73    0.97
  -4   9  -6    1.25    0.84
  -4   9  -6    0.51    0.54
   4  -9   6    0.80    1.44
  -5   9  -6    2.09    0.65
  -5   9  -6    0.77    0.82
   5  -9   6    0.31    1.49
  -6   9  -6    7.37    1.18
  -6   9  -6    8.17    1.50
   6  -9   6    7.76    2.27
  -7   9  -6    0.26    0.56
  -7   9  -6    0.83    0.86
   7  -9   6    0.04    1.88
   8  -9   6    4.42    2.42
  -9   9  -6    2.19    0.74
   9  -9   6    1.53    2.36
  10   8  -6    6.74    1.44
 -10  -8   6    3.92    1.20
   9   8  -6    0.93    0.91
  -9  -8   6    0.14    0.86
   8   8  -6    0.85    0.98
  -8  -8   6    0.31    0.79
   7   8  -6   10.13    1.83
  -7  -8   6    7.45    1.43
   6   8  -6    6.45    1.45
  -6  -8   6    2.45    0.97
   5   8  -6    9.26    1.73
  -5  -8   6    7.20    1.36
   4   8  -6    5.15    1.26
  -4  -8   6    4.04    1.09
   3   8  -6    3.35    1.10
  -3  -8   6    4.35    1.13
   2   8  -6    2.77    0.55
   2   8  -6    3.27    0.55
   2   8  -6    4.19    1.08
  -2  -8   6    6.05    1.15
   1   8  -6   19.62    1.97
   1   8  -6   21.51    2.46
   1   8  -6   25.51    1.93
  -1  -8   6   23.81    2.42
  -1  -8   6   20.08    2.38
   0   8  -6   13.05    1.34
   0   8  -6   13.93    1.80
   0   8  -6   13.81    1.30
   0  -8   6   12.24    1.75
   0  -8   6   12.46    1.73
  -1   8  -6   15.06    1.30
  -1   8  -6   12.00    1.66
  -1   8  -6   11.17    1.32
   1  -8   6   14.09    1.79
   1  -8   6   10.42    1.72
  -2   8  -6   20.72    1.86
  -2   8  -6   18.64    2.16
  -2   8  -6   18.29    1.88
   2  -8   6   21.28    2.34
   2  -8   6   19.75    2.32
  -3   8  -6    8.78    1.19
  -3   8  -6   10.96    1.16
  -3   8  -6    9.30    1.54
   3  -8   6    9.84    1.72
   3  -8   6   12.61    2.02
  -4   8  -6   17.04    1.59
  -4   8  -6   12.43    1.83
   4  -8   6   18.47    2.39
   4  -8   6   14.82    2.02
  -5   8  -6    3.39    1.00
  -5   8  -6    4.17    0.77
   5  -8   6    2.79    1.56
   5  -8   6    3.90    1.15
  -6   8  -6   -0.06    0.56
  -6   8  -6    0.23    0.85
   6  -8   6    0.66    1.75
  -7   8  -6   11.54    1.76
   7  -8   6    7.95    2.24
  -8   8  -6    2.63    0.81
  -8   8  -6    2.11    1.08
   8  -8   6    2.21    2.21
  -9   8  -6    1.81    0.78
   9  -8   6    2.63    2.40
  10   7  -6    0.80    0.87
 -10  -7   6    1.40    1.02
   9   7  -6    3.92    1.10
  -9  -7   6    2.80    1.01
   8   7  -6    7.61    1.79
  -8  -7   6    9.39    1.40
   7   7  -6   13.06    2.06
  -7  -7   6   15.23    1.74
   6   7  -6    0.69    0.89
  -6  -7   6    1.80    0.93
   5   7  -6   17.22    2.23
  -5  -7   6   17.01    1.90
   4   7  -6    3.39    1.15
  -4  -7   6    3.87    1.05
   3   7  -6   49.28    4.38
  -3  -7   6   48.45    4.19
  -3  -7   6   44.84    4.37
   2   7  -6   34.75    2.95
   2   7  -6   37.26    2.98
   2   7  -6   36.99    3.50
  -2  -7   6   32.63    3.29
  -2  -7   6   39.59    3.42
   1   7  -6    2.62    0.65
   1   7  -6    3.06    0.44
  -1  -7   6    3.27    0.92
  -1  -7   6    1.37    0.79
   0   7  -6    0.18    0.46
   0   7  -6    0.54    0.37
   0   7  -6    0.83    0.39
   0   7  -6    0.97    0.75
   0  -7   6    0.40    0.82
   0  -7   6    0.85    0.77
  -1   7  -6  108.69    7.80
  -1   7  -6   89.86    7.88
  -1   7  -6   92.92    7.84
  -1   7  -6   96.02    8.05
   1  -7   6   95.45    8.03
   1  -7   6   90.49    8.06
  -2   7  -6    4.95    0.81
  -2   7  -6    5.58    0.85
   2  -7   6    8.88    1.38
   2  -7   6    6.65    1.44
  -3   7  -6    7.75    1.01
  -3   7  -6    6.71    1.00
  -3   7  -6    6.61    1.33
  -3   7  -6    8.84    1.03
   3  -7   6    7.25    1.53
   3  -7   6    9.06    1.57
  -4   7  -6   16.67    1.97
  -4   7  -6   19.43    1.98
  -4   7  -6   25.23    2.33
  -4   7  -6   24.53    2.05
   4  -7   6   22.13    2.70
   4  -7   6   19.08    2.33
  -5   7  -6    2.84    0.72
  -5   7  -6    3.62    0.99
   5  -7   6    1.38    0.97
   5  -7   6    0.88    1.35
  -6   7  -6   12.44    1.36
  -6   7  -6    8.02    1.58
   6  -7   6    6.54    1.98
   6  -7   6   10.92    1.73
  -7   7  -6    1.11    1.00
  -7   7  -6   -0.30    0.59
   7  -7   6    1.80    1.78
  -8   7  -6    0.59    0.70
  -8   7  -6    0.63    1.03
   8  -7   6   -1.32    1.80
  -9   7  -6    0.94    1.22
  -9   7  -6    1.97    0.81
[truncated: 518,987 more chars]
